# Supplementary material for: MAP4K4 expression in cardiomyocytes: multiple isoforms, multiple phosphorylations and interactions with striatins
Source: Biochem J. 2021 Jun 11;478(11):2121–43. doi: 10.1042/BCJ20210003 (PMC8203206; doi:10.1042/BCJ20210003)
Supplement: Supplementary Spreadsheet 1 [file BCJ-478-2121-s2.xlsx]

## Sheet: Band 1 M4k4 - CalA
Accession	Description	Score	Coverage	# Proteins	# Unique Peptides	# Peptides	# PSMs	Molecular Function	Cellular Component	Biological Process	Pfam IDs	Gene IDs	GO Terms	# AAs	MW [kDa]	calc. pI
Ratprotein	Ratprotein	16962.5	78.3	1	124	124	820				Protein not found	Protein not found	Protein not found	1244	141.981	7.2251
	A2	Sequence	# PSMs	# Proteins	# Protein Groups	Protein Group Accessions	Modifications	ΔCn	phosphoRS Site Probabilities	IonScore	Exp Value	Charge	MH+ [Da]	ΔM [ppm]	RT [min]	# Missed Cleavages
	High	DVVLQWGEmPTSVAYIR	10	1	1	Ratprotein	M9(Oxidation)	0		93.12	9.7265e-09	2	1979.99	-0.280319	66.528	0
	High	SEGLSQSSDSKSEVPEPTQK	8	1	1	Ratprotein		0		91.45	1.42875e-08	2	2120	-0.911977	31.6875	1
	High	DSPLQGSGQQNSQAGQR	4	1	1	Ratprotein		0		90.27	1.87481e-08	2	1757.81	-0.68966	29.7741	0
	High	TmIVHDDVESEPAMTPSK	6	1	1	Ratprotein	M2(Oxidation)	0		89.23	2.38208e-08	2	2002.91	-0.127251	36.6086	0
	High	FQQmDVLEGLNVLVTISGK	5	1	1	Ratprotein	M4(Oxidation)	0		87.87	3.25804e-08	2	2107.11	-1.0794	74.4969	0
	High	AAsSLNLSNGETESVK	6	1	1	Ratprotein	S3(Phospho)	0	S(3): 99.2; S(4): 0.8; S(8): 0.0; T(12): 0.0; S(14): 0.0	81.78	1.32421e-07	2	1686.76	-0.750964	45.1897	0
	High	SGGSSQVYFMTLGR	4	1	1	Ratprotein		0		78.92	2.55833e-07	2	1489.71	1.58746	52.4675	0
	High	mDYKDDDDKGTMANDSPAK	4	1	1	Ratprotein	N-Term(Acetyl); M1(Oxidation)	0		78.9	2.57014e-07	2	2174.89	-0.0320913	31.5448	2
	High	TMIVHDDVESEPAMTPSK	3	1	1	Ratprotein		0		78.76	2.65434e-07	2	1986.91	-0.35291	39.7833	0
	High	LVDFGVSAQLDR	38	1	1	Ratprotein		0		75.63	5.45703e-07	2	1319.7	0.29331	79.3197	0
	High	SFGELVHKPLLVDLTVEEGQR	30	1	1	Ratprotein		0		72.54	1.11162e-06	3	2366.27	-0.142819	55.24	1
	High	AASSLNLSNGETESVK	4	1	1	Ratprotein		0		72.09	1.23298e-06	2	1606.79	-0.774393	37.6898	0
	High	QGWTTVGDLEGcVHYK	7	1	1	Ratprotein	C12(Carbamidomethyl)	0		70.79	1.66325e-06	2	1849.85	-0.735577	48.3005	0
	High	DSPLQGSGQQNSQAGQRNSTSSIEPR	3	1	1	Ratprotein		0		69.64	2.16749e-06	3	2729.28	-0.395164	33.4849	1
	High	SQDPcPPSRSEGLSQSSDSK	2	1	1	Ratprotein	C5(Carbamidomethyl)	0		69.25	2.37114e-06	2	2148.95	0.0145938	27.6673	1
	High	GNTLKEDWIAYISR	6	1	1	Ratprotein		0		69.04	2.48861e-06	2	1665.86	-0.669483	55.4284	1
	High	EVFRPLKPAGEVDLTALAK	22	1	1	Ratprotein		0		67.82	3.29577e-06	2	2054.16	-1.65074	52.1964	2
	High	RDSPLQGSGQQNSQAGQR	6	1	1	Ratprotein		0		67.48	3.56415e-06	3	1913.92	2.14197	23.4192	1
	High	SGGSSQVYFmTLGR	5	1	1	Ratprotein	M10(Oxidation)	0		67.21	3.79277e-06	2	1505.71	0.813085	45.4638	0
	High	TMIVHDDVESEPAMTPSKEGTLIVR	5	1	1	Ratprotein		0		66.89	4.08279e-06	3	2755.36	-0.712609	45.828	1
	High	FQQMDVLEGLNVLVTISGK	5	1	1	Ratprotein		0		65.64	5.44448e-06	2	2091.12	-0.0168262	79.323	0
	High	SVETGHLDGVFMHK	2	1	1	Ratprotein		0		63.54	8.82992e-06	2	1556.75	0.046151	38.1188	0
	High	RNTFIGTPYWmAPEVIAcDENPDATYDYR	3	1	1	Ratprotein	M11(Oxidation); C18(Carbamidomethyl)	0		63.51	8.89112e-06	3	3481.56	3.88659	61.0963	1
	High	qQLLQEQQLR	3	1	1	Ratprotein	N-Term(Gln->pyro-Glu)	0		61.82	1.31207e-05	2	1266.68	0.65802	52.4	0
	High	HLEILQQQLLQEQAMLLHDHR	43	1	1	Ratprotein		0		61.63	1.37074e-05	3	2593.37	-0.49264	55.1929	0
	High	PGSGSSSGSSNSGSQPGSHPGSQSGSGER	2	1	1	Ratprotein		0		61.4	1.4453e-05	3	2603.09	-0.112028	19.3723	0
	High	mDYKDDDDKGTMANDSPAK	3	1	1	Ratprotein	N-Term(Acetyl)	0		61.24	1.49953e-05	2	2158.89	-0.578328	36.5057	2
	High	SLVDIDLSSLR	1	1	1	Ratprotein		0		59.4	2.29064e-05	2	1217.67	0.384803	61.5627	0
	High	SGGSSQVYFmTLGR	1	1	1	Ratprotein	M10(Dioxidation)	0		59.31	2.3386e-05	2	1521.7	-0.987208	47.1568	0
	High	DIKGQNVLLTENAEVK	5	1	1	Ratprotein		0		58.89	2.57606e-05	2	1770.96	-1.19945	43.2949	1
	High	SDSDEVPPR	3	1	1	Ratprotein		0		58.39	2.89039e-05	2	1001.46	1.76393	26.7576	0
	High	FQQMDVLEGLNVLVTISGKK	9	1	1	Ratprotein		0		57.96	3.19122e-05	3	2219.21	0.0334089	71.8307	1
	High	GQNVLLTENAEVK	16	1	1	Ratprotein		0		57.89	3.24307e-05	2	1414.75	-0.770612	48.199	0
	High	SDLWScGITAIEmAEGAPPLcDmHPMR	7	1	1	Ratprotein	C6(Carbamidomethyl); M13(Oxidation); C21(Carbamidomethyl); M23(Oxidation)	0		57.79	3.31861e-05	3	3077.33	-0.395487	66.3216	0
	High	SDLWScGITAIEMAEGAPPLcDMHPMR	2	1	1	Ratprotein	C6(Carbamidomethyl); C21(Carbamidomethyl)	0		56.57	4.39498e-05	3	3045.34	-0.0914984	73.1946	0
	High	DVVLQWGEmPTSVAYIR	3	1	1	Ratprotein	M9(Dioxidation)	0		56.13	4.86359e-05	2	1995.98	-1.46059	65.4819	0
	High	SDsDEVPPRVPVR	15	1	1	Ratprotein	S3(Phospho)	0	S(1): 0.0; S(3): 100.0	53.76	8.39376e-05	3	1532.71	-0.157913	40.2149	1
	High	TmIVHDDVESEPAmTPSK	2	1	1	Ratprotein	M2(Oxidation); M14(Oxidation)	0		53.44	9.03559e-05	2	2018.91	1.48549	32.4461	0
	High	ITKDVVLQWGEMPTSVAYIR	3	1	1	Ratprotein		0		52.96	0.000100915	3	2306.22	-0.64065	60.205	1
	High	NTFIGTPYWmAPEVIAcDENPDATYDYR	5	1	1	Ratprotein	M10(Oxidation); C17(Carbamidomethyl)	0		52.35	0.000116133	3	3325.44	-0.762632	68.0701	0
	High	FQQmDVLEGLNVLVTISGKK	1	1	1	Ratprotein	M4(Oxidation)	0		52.29	0.000117749	3	2235.2	-0.914014	66.7945	1
	High	FFSFIEGcLVK	16	1	1	Ratprotein	C8(Carbamidomethyl)	0		52.19	0.000120492	2	1346.68	-0.500222	63.9974	0
	High	SDSDEVPPRVPVR	10	1	1	Ratprotein		0		52.03	0.000125013	3	1452.74	0.310969	34.6842	1
	High	LLQISPSSGTTVTSVVGFScDGLRPEAIR	26	1	1	Ratprotein	C20(Carbamidomethyl)	0		51.17	0.00015239	3	3047.58	-0.277517	66.4746	1
	High	SEGLSQSSDSK	2	1	1	Ratprotein		0		51.09	0.000155223	2	1124.51	-1.29546	20.4294	0
	High	LQQENKER	1	1	1	Ratprotein		0		50.65	0.000171774	2	1044.54	-0.380091	13.4385	1
	High	RQQLLQEQQLR	5	1	1	Ratprotein		0		50.32	0.000185335	2	1439.81	-0.426998	31.9728	1
	High	ILHNDPEVEKK	2	1	1	Ratprotein		0		50.3	0.00018619	3	1321.71	-0.14427	21.5425	1
	High	EVQWSHLASLK	3	1	1	Ratprotein		0		50.12	0.000194069	2	1297.69	-0.35492	45.0005	0
	High	SEGSPSQRLENAAK	1	1	1	Ratprotein		0		49.5	0.00022385	2	1473.73	0.672381	26.8318	1
	High	RRLEEQQR	1	1	1	Ratprotein		0		49.38	0.000230121	2	1114.61	-0.473743	14.5075	2
	High	DVVLQWGEMPTSVAYIR	8	1	1	Ratprotein		0		49.23	0.000238208	2	1964	0.608916	69.9702	0
	High	RFQQmDVLEGLNVLVTISGK	3	1	1	Ratprotein	M5(Oxidation)	0		48.99	0.000251743	3	2263.21	-1.3008	66.3251	1
	High	NIATYYGAFIKK	5	1	1	Ratprotein		0		47.52	0.000353148	2	1388.76	-1.09191	46.6566	1
	High	SSVEVYAWAPK	1	1	1	Ratprotein		0		47.23	0.000377534	2	1236.63	0.0508329	47.9914	0
	High	VMDVTEDEEEEIK	1	1	1	Ratprotein		0		47.09	0.000389903	2	1565.69	-1.19057	43.1241	0
	High	TmIVHDDVESEPAMTPSKEGTLIVR	4	1	1	Ratprotein	M2(Oxidation)	0		46.97	0.000400827	3	2771.36	-0.94387	43.5316	1
	High	IQLKDHIDR	4	1	1	Ratprotein		0		46.91	0.000406403	2	1137.64	0.186009	26.7069	1
	High	LLQIsPSSGTTVTSVVGFScDGLRPEAIR	24	1	1	Ratprotein	S5(Phospho); C20(Carbamidomethyl)	0	S(5): 85.5; S(7): 1.6; S(8): 1.6; T(10): 11.3; T(11): 0.0; T(13): 0.0; S(14): 0.0; S(19): 0.0	46.38	0.000459152	4	3127.55	0.61582	66.801	1
	High	NIATYYGAFIK	4	1	1	Ratprotein		0		46.19	0.000479685	2	1260.66	1.12051	54.5632	0
	High	LVPRPGSGSSSGSSNSGSQPGSHPGsQSGSGER	28	1	1	Ratprotein	S26(Phospho)	0.1481	S(7): 0.0; S(9): 0.0; S(10): 0.0; S(11): 0.0; S(13): 0.0; S(14): 0.0; S(16): 0.0; S(18): 0.0; S(22): 0.1; S(26): 84.8; S(28): 13.1; S(30): 2.1	45.71	0.000535743	3	3148.37	0.0218109	26.3775	1
	High	VYYLSWLR	5	1	1	Ratprotein		0		45.28	0.000591502	2	1099.59	-0.0726743	61.2108	0
	High	NSTSSIEPR	3	1	1	Ratprotein		0		45.05	0.000623672	2	990.485	-0.377114	24.7287	0
	High	RLEELER	3	1	1	Ratprotein		0		44.72	0.000672909	2	944.517	0.729364	26.6335	1
	High	SGQGKVYPLISR	2	1	1	Ratprotein		0		43.81	0.000829768	2	1304.73	0.142637	33.8882	1
	High	SVETGHLDGVFmHK	2	1	1	Ratprotein	M12(Oxidation)	0		43.72	0.000847143	3	1572.75	-1.03736	35.11	0
	High	qGWTTVGDLEGcVHYK	1	1	1	Ratprotein	N-Term(Gln->pyro-Glu); C12(Carbamidomethyl)	0		43.31	0.000931015	2	1832.82	-1.57565	57.4587	0
	High	VmDVTEDEEEEIKLEINmLK	2	1	1	Ratprotein	M2(Oxidation); M18(Oxidation)	0		43.28	0.000937468	3	2439.15	-0.255444	61.243	1
	High	SPPGHDDQLWLVmEFcGAGSITDLVK	14	1	1	Ratprotein	M13(Oxidation); C16(Carbamidomethyl)	0		43.28	0.000937468	3	2888.37	2.02165	76.1583	0
	High	KFFSFIEGcLVK	9	1	1	Ratprotein	C9(Carbamidomethyl)	0		43.02	0.000995306	3	1474.78	-0.237791	56.3271	1
	High	NsTSSIEPR	6	1	1	Ratprotein	S2(Phospho)	0	S(2): 89.1; T(3): 8.9; S(4): 1.0; S(5): 1.0	42.51	0.00111933	2	1070.45	0.0292534	30.9972	0
	High	RQLEEEQR	4	1	1	Ratprotein		0		42.35	0.00116133	3	1087.55	1.62304	18.1651	1
	High	LVPRPGSGSSSGSSNSGSQPGSHPGSQSGSGER	7	1	1	Ratprotein		0		42.32	0.00116938	3	3068.4	0.188814	24.2067	1
	High	ILHNDPEVEK	2	1	1	Ratprotein		0		42.27	0.00118292	3	1193.61	-2.33357	25.2729	0
	High	RPHAQQPPPPQQQDR	7	1	1	Ratprotein		0		42.08	0.00123582	3	1779.9	-0.444032	20.4773	1
	High	ITKDVVLQWGEmPTSVAYIR	2	1	1	Ratprotein	M12(Oxidation)	0		42.01	0.0012559	3	2322.22	-0.522887	55.4251	1
	High	TmIVHDDVESEPAmTPSKEGTLIVR	1	1	1	Ratprotein	M2(Oxidation); M14(Oxidation)	0		41	0.00158473	3	2787.35	-0.252795	40.0591	1
	High	mDYKDDDDKGTmANDSPAK	2	1	1	Ratprotein	N-Term(Acetyl); M1(Oxidation); M12(Oxidation)	0		40.27	0.00187481	2	2190.88	1.17478	28.0258	2
	High	SPPGHDDQLWLVMEFcGAGSITDLVK	1	1	1	Ratprotein	C16(Carbamidomethyl)	0		39.75	0.00211328	3	2872.36	-0.289884	78.7976	0
	High	LVPRPGSGSSSGSSNSGSQPGSHPGsQsGSGER	7	1	1	Ratprotein	S26(Phospho); S28(Phospho)	0.1667	S(7): 0.0; S(9): 0.0; S(10): 0.0; S(11): 0.0; S(13): 0.0; S(14): 0.0; S(16): 0.0; S(18): 0.0; S(22): 3.3; S(26): 55.8; S(28): 87.3; S(30): 53.5	39.66	0.00215753	3	3228.33	-1.83847	29.2767	1
	High	SVETGHLDGVFMHKR	1	1	1	Ratprotein		0		39.43	0.00227487	3	1712.85	-1.56051	33.9458	1
	High	TTsRSPVLSR	8	1	1	Ratprotein	S3(Phospho)	0	T(1): 0.6; T(2): 0.6; S(3): 49.4; S(5): 49.4; S(9): 0.0	39.32	0.00233322	2	1183.58	-0.881604	25.9117	1
	High	SNQTMGWGEK	3	1	1	Ratprotein		0		38.98	0.00252323	2	1137.5	-1.24738	33.5099	0
	High	qTQsASSTLQK	5	1	1	Ratprotein	N-Term(Gln->pyro-Glu); S4(Phospho)	0	T(2): 0.7; S(4): 98.4; S(6): 0.7; S(7): 0.1; T(8): 0.0	38.96	0.00253488	2	1241.54	0.170751	41.3312	0
	High	mDYKDDDDKGTmANDSPAK	2	1	1	Ratprotein	N-Term(Acetyl); M1(Dioxidation); M12(Oxidation)	0		38.88	0.002582	3	2206.88	0.228939	28.5072	2
	High	SVETGHLDGVFmHKR	1	1	1	Ratprotein	M12(Oxidation)	0		38.87	0.00258795	3	1728.85	-0.758351	31.4956	1
	High	TMIVHDDVESEPAMTPSKEGtLIVR	10	1	1	Ratprotein	T21(Phospho)	0	T(1): 0.0; S(10): 0.0; T(15): 0.0; S(17): 10.1; T(21): 89.9	38.59	0.0027603	3	2835.33	-1.00179	49.016	1
	High	tTSRsPVLSR	3	1	1	Ratprotein	T1(Phospho); S5(Phospho)	0	T(1): 86.6; T(2): 7.3; S(3): 7.3; S(5): 98.7; S(9): 0.0	38.51	0.00281162	2	1263.55	-1.13337	33.4573	1
	High	SSSSFTPFIDPR	5	1	1	Ratprotein		0		38.5	0.0028181	2	1340.65	0.969949	52.8973	0
	High	IKFLVIALK	2	1	1	Ratprotein		0		38.43	0.00286389	2	1044.72	0.0419988	52.7426	1
	High	EDWIAYISR	1	1	1	Ratprotein		0		38.43	0.00286389	2	1152.57	-0.877076	59.8592	0
	High	RIEQQKEQR	2	1	1	Ratprotein		0		38.3	0.00295091	2	1214.66	-0.485628	13.3321	2
	High	VMDVTEDEEEEIKLEINMLK	7	1	1	Ratprotein		0		37.99	0.00316925	3	2407.16	-0.0211361	79.2468	1
	High	RFQQMDVLEGLNVLVTISGK	2	1	1	Ratprotein		0		37.91	0.00322817	3	2247.22	-0.286457	77.979	1
	High	mDYKDDDDKGTMANDsPAK	2	1	1	Ratprotein	N-Term(Acetyl); S16(Phospho)	0	Y(3): 0.0; T(11): 0.0; S(16): 100.0	37.76	0.00334162	3	2238.86	0.216906	39.9754	2
	High	RLEEQQR	4	1	1	Ratprotein		0		37.49	0.00355596	2	958.506	-0.0573912	15.2812	1
	High	IEQQKEQR	1	1	1	Ratprotein		0		37.44	0.00359713	2	1058.56	-1.09058	13.5052	1
	High	HLEILQQQLLQEQAmLLHDHR	23	1	1	Ratprotein	M15(Oxidation)	0		37.28	0.00373213	3	2609.36	0.242808	53.7584	0
	High	SSSKsEGSPSQR	20	1	1	Ratprotein	S5(Phospho)	0	S(1): 6.1; S(2): 0.5; S(3): 6.1; S(5): 87.4; S(8): 0.0; S(10): 0.0	36.68	0.00428506	2	1316.55	0.306158	14.6773	1
	High	TGQLAAIK	2	1	1	Ratprotein		0		36.24	0.00474195	2	801.483	-0.487585	29.293	0
	High	RQLLAER	1	1	1	Ratprotein		0		36.05	0.00495401	2	885.526	-0.60276	23.4251	1
	High	GEKDEtEyEYSGSEEEEEEVPEQEGEPSSIVNVPGESTLRR	6	1	1	Ratprotein	T6(Phospho); Y8(Phospho)	0	T(6): 84.3; Y(8): 84.3; Y(10): 12.9; S(11): 12.9; S(13): 5.5; S(28): 0.0; S(29): 0.0; S(37): 0.0; T(38): 0.0	35.51	0.00560992	4	4788.97	-1.42797	57.8498	2
	High	SSsKSEGsPSQRLENAAK	10	1	1	Ratprotein	S3(Phospho); S8(Phospho)	0	S(1): 1.4; S(2): 10.1; S(3): 78.4; S(5): 10.3; S(8): 98.0; S(10): 1.8	35.42	0.00572739	2	2022.85	-0.266312	31.7113	2
	High	QQLLQEQQLR	4	1	1	Ratprotein		0		35.25	0.00595603	2	1283.71	0.317478	38.9692	0
	High	SKPSYHAPEPK	2	1	1	Ratprotein		0		34.84	0.00654571	2	1240.63	-2.83216	20.3653	1
	High	SKPSYHAPEPKPHYDPADR	4	1	1	Ratprotein		0		34.71	0.00674461	3	2192.05	0.930162	26.4958	2
	High	RDsPLQGSGQQNSQAGQR	7	1	1	Ratprotein	S3(Phospho)	0	S(3): 100.0; S(8): 0.0; S(13): 0.0	34.5	0.00707875	2	1993.89	1.50058	25.5387	1
	High	SQDPcPPSR	2	1	1	Ratprotein	C5(Carbamidomethyl)	0		34.17	0.00763759	2	1043.46	1.21953	23.7217	0
	High	SDLWScGITAIEmAEGAPPLcDmHPMR	3	1	1	Ratprotein	C6(Carbamidomethyl); M13(Oxidation); C21(Carbamidomethyl); M23(Dioxidation)	0		34.05	0.00785157	3	3093.32	-0.603994	65.1681	0
	High	EVQWSHLASLKNNVSPVSR	1	1	1	Ratprotein		0		33.97	0.00799754	3	2151.13	-0.890248	44.9387	1
	High	SSVEVYAWAPKPYHK	4	1	1	Ratprotein		0		33.9	0.00812749	2	1761.89	-0.906179	40.5111	1
	High	VEREQEYIR	2	1	1	Ratprotein		0		33.84	0.00824056	2	1221.62	-1.32466	26.0356	1
	High	SHSFSDPsPK	3	1	1	Ratprotein	S8(Phospho)	0	S(1): 0.0; S(3): 0.0; S(5): 0.1; S(8): 99.9	33.66	0.00858928	2	1168.47	-1.7706	25.9857	0
	High	NDKVFFASVR	4	1	1	Ratprotein		0		33.3	0.00933161	3	1182.63	0.163525	39.6742	1
	High	VEKLVPRPGSGSSSGSSNSGSQPGSHPGSQSGSGER	1	1	1	Ratprotein		0		33.29	0.00935312	5	3424.6	-1.15648	26.0763	2
	High	SDLWScGITAIEMAEGAPPLcDmHPMR	7	1	1	Ratprotein	C6(Carbamidomethyl); C21(Carbamidomethyl); M23(Oxidation)	0		33.24	0.00946143	3	3061.33	-0.124662	72.0995	0
	High	PSTEQLLK	1	1	1	Ratprotein		0		32.76	0.0105671	2	915.514	-0.440785	33.3767	0
	High	LVPRPGSGSSSGSSNSGSQPGSHPGSQSGsGERFR	4	1	1	Ratprotein	S30(Phospho)	0	S(7): 0.0; S(9): 0.0; S(10): 0.0; S(11): 0.0; S(13): 0.0; S(14): 0.0; S(16): 0.0; S(18): 0.0; S(22): 2.5; S(26): 43.6; S(28): 10.2; S(30): 43.6	32.52	0.0111675	4	3451.54	1.41753	28.6896	2
	High	TGQLAAIKVMDVTEDEEEEIKLEINMLK	1	1	1	Ratprotein		0		32.49	0.0112449	4	3189.63	1.14957	77.4876	2
	High	VYPLISR	2	1	1	Ratprotein		0		32.38	0.0115334	2	847.504	0.0807172	41.3284	0
	High	ALFLIPR	3	1	1	Ratprotein		0		32.35	0.0116133	2	829.529	-0.164944	53.545	0
	High	LLWER	1	1	1	Ratprotein		0		32.28	0.011802	2	716.408	-0.734826	43.1604	0
	High	RRLEELER	2	1	1	Ratprotein		0		32.06	0.0124153	2	1100.62	0.307045	24.2309	2
	High	SNQTmGWGEK	1	1	1	Ratprotein	M5(Oxidation)	0		31.86	0.0130004	2	1153.49	0.426769	26.573	0
	High	PHYDPADR	2	1	1	Ratprotein		0		31.74	0.0133646	2	970.438	0.16746	21.7742	0
	High	RLEELERR	1	1	1	Ratprotein		0		31.72	0.0134263	3	1100.62	-0.786553	24.011	2
	High	KGsVVNVNPTNTRPQSDTPEIR	1	1	1	Ratprotein	S3(Phospho)	0	S(3): 100.0; T(10): 0.0; T(12): 0.0; S(16): 0.0; T(18): 0.0	31.65	0.0136445	3	2489.21	-1.27528	37.8832	2
	High	SEVPEPTQK	2	1	1	Ratprotein		0		31.48	0.0141892	2	1014.51	1.54368	26.6955	0
	High	PGSGSSSGSSNSGSQPGSHPGSQSGsGERFR	5	1	1	Ratprotein	S26(Phospho)	0	S(3): 0.0; S(5): 0.0; S(6): 0.0; S(7): 0.0; S(9): 0.0; S(10): 0.0; S(12): 0.0; S(14): 0.0; S(18): 0.0; S(22): 0.8; S(24): 3.8; S(26): 95.3	31.28	0.0148579	4	2986.23	0.733577	25.0601	1
	High	SGGSSQVYFMTLGRTSLLSW	1	1	1	Ratprotein		0		31.26	0.0149265	2	2177.07	-0.57156	71.4681	1
	High	qLLAER	1	1	1	Ratprotein	N-Term(Gln->pyro-Glu)	0		30.52	0.0176993	2	712.399	-0.0870657	47.5405	0
	High	NTFIGTPYWMAPEVIAcDENPDATYDYR	2	1	1	Ratprotein	C17(Carbamidomethyl)	0		30.4	0.0181952	3	3309.44	-1.78643	74.2826	0
	High	DPAGIFELVEVVGNGTYGQVYK	1	1	1	Ratprotein		0		30.18	0.0191406	3	2355.19	0.518487	79.6818	0
	High	SGQGKVYPLISRR	1	1	1	Ratprotein		0		29.99	0.0199966	3	1460.83	-0.957676	29.2392	2
	High	SQDPcPPSRSEGLSQSSDSKSEVPEPTQK	2	1	1	Ratprotein	C5(Carbamidomethyl)	0		29.73	0.0212303	3	3144.44	0.572304	32.3499	2
	High	RDSPLQGSGQQNSQAGQRNsTSSIEPR	7	1	1	Ratprotein	S20(Phospho)	0	S(3): 0.0; S(8): 0.0; S(13): 0.1; S(20): 25.0; T(21): 25.0; S(22): 25.0; S(23): 25.0	29.63	0.0217248	4	2965.35	-1.79087	31.604	2
	High	KGsVVNVNPTNTRPQSDtPEIR	1	1	1	Ratprotein	S3(Phospho); T18(Phospho)	0	S(3): 99.1; T(10): 2.3; T(12): 2.3; S(16): 6.7; T(18): 89.6	29.39	0.0229592	3	2569.18	0.133582	40.7266	2
	High	FAHHHLR	2	1	1	Ratprotein		0		29.36	0.0231183	2	917.485	-0.292484	19.2483	0
	High	SSSsFTPFIDPR	6	1	1	Ratprotein	S4(Phospho)	0	S(1): 0.5; S(2): 0.5; S(3): 6.2; S(4): 92.8; T(6): 0.0	29.27	0.0236024	2	1420.61	-0.389338	61.8371	0
	High	QTQSASSTLQK	2	1	1	Ratprotein		0		29.21	0.0239308	2	1178.6	0.769624	21.762	0
	High	nTFIGTPYWmAPEVIAcDENPDATYDYR	1	1	1	Ratprotein	N-Term(Acetyl); M10(Oxidation); C17(Carbamidomethyl)	0		29.11	0.0244882	3	3367.45	-1.17175	64.0284	0
	High	SEGLSQSSDsKSEVPEPTQK	3	1	1	Ratprotein	S10(Phospho)	0	S(1): 0.0; S(5): 0.0; S(7): 1.5; S(8): 10.5; S(10): 77.5; S(12): 10.5; T(18): 0.0	29.09	0.0246012	3	2199.96	-1.86616	35.1955	1
	High	KGSVVNVNPTNTRPQSDTPEIR	1	1	1	Ratprotein		0		28.87	0.0258795	4	2409.25	0.408805	35.172	2
	High	QTQSASStLQK	3	1	1	Ratprotein	T8(Phospho)	0	T(2): 0.0; S(4): 0.0; S(6): 1.6; S(7): 10.9; T(8): 87.5	28.79	0.0263607	2	1258.57	-0.557968	23.8225	0
	High	RNTFIGTPYWMAPEVIAcDENPDATYDYR	4	1	1	Ratprotein	C18(Carbamidomethyl)	0		28.7	0.0269127	3	3465.55	0.499933	66.4923	1
	High	LEELER	1	1	1	Ratprotein		0		28.67	0.0270992	2	788.415	-0.306799	29.1117	0
	High	KYSHHR	1	1	1	Ratprotein		0		28.26	0.0297822	2	827.427	-0.210071	11.4573	1
	High	VVKYER	1	1	1	Ratprotein		0		28.19	0.0302661	2	793.456	-0.588493	18.0233	1
	High	EGTLIVR	1	1	1	Ratprotein		0		28.17	0.0304058	2	787.467	-0.154483	33.6836	0
	High	RLEEQQRR	1	1	1	Ratprotein		0		28.05	0.0312577	3	1114.61	0.335583	13.7263	2
	High	NYmQRPSTEQLLK	1	1	1	Ratprotein	M3(Oxidation)	0		28.04	0.0313297	2	1623.82	0.218915	34.2108	1
	High	KQGWTTVGDLEGcVHYK	1	1	1	Ratprotein	C13(Carbamidomethyl)	0		27.57	0.0349105	3	1977.95	-0.44752	42.9111	1
	High	GSVVNVNPtNTRPQSDTPEIR	4	1	1	Ratprotein	T9(Phospho)	0	S(2): 0.0; T(9): 94.3; T(11): 2.8; S(15): 2.8; T(17): 0.1	27.51	0.0353962	3	2361.12	-1.08626	43.7646	1
	High	LEEQQR	2	1	1	Ratprotein		0		26.77	0.0419717	2	802.405	-0.467893	16.3545	0
	High	HVKTGQLAAIK	1	1	1	Ratprotein		0		26.59	0.0437478	3	1165.7	-1.24542	24.6903	1
	High	SHSFSDPSPK	1	1	1	Ratprotein		0		26.5	0.0446639	2	1088.5	-0.982924	24.8177	0
	High	FLVIALK	1	1	1	Ratprotein		0		26.47	0.0449735	2	803.539	-0.295458	53.4152	0
	High	sSSKSEGSPSQRLENAAK	6	1	1	Ratprotein	S1(Phospho)	0.0714	S(1): 78.2; S(2): 10.2; S(3): 10.2; S(5): 1.4; S(8): 0.0; S(10): 0.0	26.37	0.0460211	2	1942.89	0.802358	27.4591	2
	High	PLKPAGEVDLTALAK	1	1	1	Ratprotein		0		26.24	0.0474195	3	1522.88	-0.404057	46.6534	1
	High	NNVsPVSR	2	1	1	Ratprotein	S4(Phospho)	0	S(4): 100.0; S(7): 0.0	26.2	0.0478582	2	952.426	1.18499	26.7244	0
	High	SGGSSQVYFmTLGRTSLLSW	1	1	1	Ratprotein	M10(Oxidation)	0		26.08	0.049199	2	2193.06	0.0814223	67.0948	1
	High	DSPLQGSGQQNSQAGQRNsTSSIEPR	5	1	1	Ratprotein	S19(Phospho)	0	S(2): 0.0; S(7): 0.0; S(12): 0.0; S(19): 97.3; T(20): 2.3; S(21): 0.4; S(22): 0.1	25.74	0.0532055	3	2809.25	-0.500524	38.9157	1
	High	VYYLsWLR	1	1	1	Ratprotein	S5(Phospho)	0	Y(2): 0.0; Y(3): 0.0; S(5): 100.0	25.37	0.0579371	2	1179.56	0.430697	73.5696	0
	High	SSSKSEGSPSQR	1	1	1	Ratprotein		0		25.34	0.0583387	3	1236.58	-0.0863403	13.0911	1
	High	VRSsSKSEGSPSQR	5	1	1	Ratprotein	S4(Phospho)	0.1667	S(3): 10.4; S(4): 77.5; S(5): 10.4; S(7): 1.6; S(10): 0.0; S(12): 0.0	25.06	0.0622238	3	1571.72	-0.324637	18.0416	2
	High	PHAQQPPPPQQQDR	1	1	1	Ratprotein		0		25.05	0.0623672	3	1623.8	-0.232996	21.5177	0
	High	KSPPGHDDQLWLVmEFcGAGSITDLVK	1	1	1	Ratprotein	M14(Oxidation); C17(Carbamidomethyl)	0		24.98	0.0633806	4	3016.45	-0.152531	64.8835	1
	High	AVEDVRPPHK	1	1	1	Ratprotein		0		24.87	0.0650065	3	1147.62	0.345297	22.8963	1
	High	SNQTmGWGEKAIEIR	1	1	1	Ratprotein	M5(Oxidation)	0		24.84	0.0654571	3	1735.84	-0.205456	40.4231	1
	High	NKILHNDPEVEKK	1	1	1	Ratprotein		0		24.25	0.0749819	4	1563.85	-0.768792	21.5321	2
	High	GSVVNVNPTNTRPQSDTPEIR	1	1	1	Ratprotein		0		23.61	0.0868874	3	2281.16	1.42733	39.4653	1
	High	ALFLIPRNPPPR	1	1	1	Ratprotein		0		22.92	0.101849	3	1390.83	-0.584899	45.1536	1
	High	FLcER	1	1	1	Ratprotein	C3(Carbamidomethyl)	0		22.57	0.110397	2	724.345	0.095067	28.3249	0
	High	VFFASVR	1	1	1	Ratprotein		0		22.41	0.11454	2	825.461	-0.606964	43.5057	0
	High	EQEEYKR	1	1	1	Ratprotein		0		22.41	0.11454	2	981.464	-0.0842871	16.2958	1
	High	HKSSSSFTPFIDPR	1	1	1	Ratprotein		0		22.36	0.115866	4	1605.8	-1.91207	39.1065	1
	High	SHsFSDPsPK	1	1	1	Ratprotein	S3(Phospho); S8(Phospho)	0	S(1): 0.9; S(3): 99.0; S(5): 1.0; S(8): 99.1	22.14	0.121887	2	1248.43	-0.306226	31.3657	0

## Sheet: Band 2 M4k4 + CalA
Accession	Description	Score	Coverage	# Proteins	# Unique Peptides	# Peptides	# PSMs	Molecular Function	Cellular Component	Biological Process	Pfam IDs	Gene IDs	GO Terms	# AAs	MW [kDa]	calc. pI
Ratprotein	Ratprotein	25051.2	82.4	1	171	171	2227				Protein not found	Protein not found	Protein not found	1244	141.981	7.2251
	A2	Sequence	# PSMs	# Proteins	# Protein Groups	Protein Group Accessions	Modifications	ΔCn	phosphoRS Site Probabilities	IonScore	Exp Value	Charge	MH+ [Da]	ΔM [ppm]	RT [min]	# Missed Cleavages
	High	FQQmDVLEGLNVLVTISGK	13	1	1	Ratprotein	M4(Oxidation)	0		114.51	7.06247e-11	2	2107.11	-1.0794	78.781	0
	High	DSPLQGSGQQNSQAGQR	6	1	1	Ratprotein		0		94.23	7.5328e-09	2	1757.81	-1.80077	28.9814	0
	High	SFGELVHKPLLVDLTVEEGQR	43	1	1	Ratprotein		0		84.01	7.92422e-08	3	2366.27	-0.2202	66.8863	1
	High	RDSPLQGSGQQNSQAGQR	3	1	1	Ratprotein		0		81.98	1.26461e-07	2	1913.91	-1.7416	23.4106	1
	High	KGsVVNVNPTNTR	3	1	1	Ratprotein	S3(Phospho)	0	S(3): 100.0; T(10): 0.0; T(12): 0.0	78.39	2.89039e-07	2	1465.72	-0.633739	31.6993	1
	High	mDYKDDDDKGTMANDSPAK	6	1	1	Ratprotein	N-Term(Acetyl); M1(Oxidation)	0		77.23	3.77534e-07	2	2174.88	-0.593364	31.4839	2
	High	SGGSSQVYFMTLGR	6	1	1	Ratprotein		0		76.45	4.51811e-07	2	1489.71	0.849977	52.5545	0
	High	LVDFGVSAQLDR	37	1	1	Ratprotein		0		75.5	5.62285e-07	2	1319.7	1.0333	54.1081	0
	High	TmIVHDDVESEPAMTPSK	4	1	1	Ratprotein	M2(Oxidation)	0		74.14	7.69054e-07	2	2002.91	-0.736717	36.7351	0
	High	FQQMDVLEGLNVLVTISGK	9	1	1	Ratprotein		0		72.78	1.05186e-06	2	2091.11	-0.600584	80.0222	0
	High	DVVLQWGEmPTSVAYIR	10	1	1	Ratprotein	M9(Oxidation)	0		72.42	1.14276e-06	2	1979.99	0.582808	64.271	0
	High	SGGSSQVYFmTLGR	7	1	1	Ratprotein	M10(Oxidation)	0		71.92	1.2822e-06	2	1505.7	-1.45693	46.2512	0
	High	TMIVHDDVESEPAMTPSK	3	1	1	Ratprotein		0		70.39	1.82371e-06	2	1986.91	-0.475784	39.809	0
	High	DVVLQWGEmPTSVAYIR	6	1	1	Ratprotein	M9(Dioxidation)	0		69.93	2.02748e-06	2	1995.99	0.679936	65.4883	0
	High	AAsSLNLSNGETESVK	8	1	1	Ratprotein	S3(Phospho)	0	S(3): 99.2; S(4): 0.8; S(8): 0.0; T(12): 0.0; S(14): 0.0	69.77	2.10357e-06	2	1686.76	0.696432	45.1427	0
	High	SQDPcPPsRSEGLSQSSDSK	14	1	1	Ratprotein	C5(Carbamidomethyl); S8(Phospho)	0	S(1): 0.0; S(8): 99.9; S(10): 0.1; S(14): 0.0; S(16): 0.0; S(17): 0.0; S(19): 0.0	69.76	2.10842e-06	2	2228.91	-0.215049	31.3109	1
	High	GNTLKEDWIAYISR	33	1	1	Ratprotein		0		68.51	2.81162e-06	2	1665.86	-0.596205	58.692	1
	High	LVPRPGSGSSSGSSNSGSQPGSHPGSQsGSGER	37	1	1	Ratprotein	S28(Phospho)	0.1067	S(7): 0.0; S(9): 0.0; S(10): 0.0; S(11): 0.0; S(13): 0.0; S(14): 0.0; S(16): 0.0; S(18): 0.0; S(22): 0.2; S(26): 10.7; S(28): 78.4; S(30): 10.7	67.37	3.65558e-06	4	3148.36	-0.893616	26.3043	1
	High	SLVDIDLSSLR	1	1	1	Ratprotein		0		64.72	6.72909e-06	2	1217.67	-0.417188	61.5222	0
	High	GQNVLLTENAEVK	33	1	1	Ratprotein		0		64.54	7.01385e-06	2	1414.75	0.092227	41.0922	0
	High	EVFRPLKPAGEVDLTALAK	62	1	1	Ratprotein		0		63.62	8.66875e-06	3	2054.16	-0.231066	50.889	2
	High	PGSGSSSGSSNSGSQPGSHPGSQSGSGER	1	1	1	Ratprotein		0		63.18	9.59305e-06	3	2603.09	-0.815443	19.3629	0
	High	mDYKDDDDKGtMANDSPAK	3	1	1	Ratprotein	N-Term(Acetyl); T11(Phospho)	0	Y(3): 0.0; T(11): 100.0; S(16): 0.0	62.78	1.05186e-05	2	2238.86	-0.567679	39.9084	2
	High	SEGLSQSSDSK	3	1	1	Ratprotein		0		62.55	1.10906e-05	2	1124.51	-0.20991	20.5576	0
	High	RQQLLQEQQLR	6	1	1	Ratprotein		0		62.48	1.12708e-05	2	1439.81	0.420826	31.9201	1
	High	SGGSSQVYFMtLGR	5	1	1	Ratprotein	T11(Phospho)	0	S(1): 0.0; S(4): 0.0; S(5): 0.0; Y(8): 0.0; T(11): 100.0	61.08	1.55581e-05	2	1569.68	0.0924914	59.3927	0
	High	QGWTTVGDLEGcVHYK	13	1	1	Ratprotein	C12(Carbamidomethyl)	0		60.02	1.9859e-05	2	1849.85	-0.273652	48.4653	0
	High	LLQISPSSGTTVTSVVGFScDGLRPEAIR	41	1	1	Ratprotein	C20(Carbamidomethyl)	0		58.96	2.53488e-05	3	3047.58	-0.0972707	67.0181	1
	High	PGSGSSSGSSNSGSQPGSHPGSQSGsGERFR	36	1	1	Ratprotein	S26(Phospho)	0	S(3): 0.0; S(5): 0.0; S(6): 0.0; S(7): 0.0; S(9): 0.0; S(10): 0.0; S(12): 0.0; S(14): 0.0; S(18): 0.1; S(22): 8.0; S(24): 46.0; S(26): 46.0	58.13	3.06872e-05	4	2986.23	0.406556	24.9042	1
	High	RNtFIGTPYWMAPEVIAcDENPDATYDYR	24	1	1	Ratprotein	T3(Phospho); C18(Carbamidomethyl)	0	T(3): 98.8; T(7): 1.2; Y(9): 0.0; T(25): 0.0; Y(26): 0.0; Y(28): 0.0	58.05	3.12577e-05	3	3545.52	-0.584976	71.0886	1
	High	SEGLSQSSDSKSEVPEPTQK	8	1	1	Ratprotein		0		57.85	3.27308e-05	2	2120	-0.105851	30.8193	1
	High	DIKGQNVLLTENAEVK	9	1	1	Ratprotein		0		57.32	3.69791e-05	2	1770.96	-1.26838	43.2904	1
	High	SPPGHDDQLWLVMEFcGAGSITDLVK	5	1	1	Ratprotein	C16(Carbamidomethyl)	0		57.27	3.74073e-05	3	2872.37	0.538831	73.8537	0
	High	NTFIGTPYWmAPEVIAcDENPDATYDYR	4	1	1	Ratprotein	M10(Oxidation); C17(Carbamidomethyl)	0		57.08	3.90802e-05	3	3325.44	-0.212012	68.1142	0
	High	LLQISPSSGTTVtSVVGFScDGLRPEAIR	86	1	1	Ratprotein	T13(Phospho); C20(Carbamidomethyl)	0	S(5): 0.0; S(7): 0.0; S(8): 0.0; T(10): 0.2; T(11): 1.5; T(13): 87.3; S(14): 11.1; S(19): 0.0	56.37	4.60211e-05	3	3127.55	-0.375163	66.1748	1
	High	qQLLQEQQLR	3	1	1	Ratprotein	N-Term(Gln->pyro-Glu)	0		55.72	5.34511e-05	2	1266.68	0.46528	53.1667	0
	High	EVQWSHLAsLK	7	1	1	Ratprotein	S9(Phospho)	0	S(5): 0.0; S(9): 100.0	55.48	5.6488e-05	2	1377.66	-0.527797	51.4211	0
	High	GNtLKEDWIAYISR	1	1	1	Ratprotein	T3(Phospho)	0	T(3): 100.0; Y(11): 0.0; S(13): 0.0	53.53	8.85027e-05	2	1745.82	-0.721573	62.2004	1
	High	RFQQMDVLEGLNVLVTISGK	8	1	1	Ratprotein		0		53.38	9.16129e-05	3	2247.22	0.772796	77.6256	1
	High	SDSDEVPPRVPVR	9	1	1	Ratprotein		0		53.35	9.22479e-05	3	1452.74	0.247949	34.6178	1
	High	DVVLQWGEMPTSVAYIR	4	1	1	Ratprotein		0		52.54	0.000111162	2	1963.99	-0.136933	69.9403	0
	High	qQLLQEQQLREQEEYK	2	1	1	Ratprotein	N-Term(Gln->pyro-Glu)	0		52.5	0.000112191	2	2073.02	-1.21943	47.3601	1
	High	SVETGHLDGVFMHK	3	1	1	Ratprotein		0		52.37	0.0001156	2	1556.75	0.359805	38.1757	0
	High	DSPLQGSGQQNsQAGQR	11	1	1	Ratprotein	S12(Phospho)	0	S(2): 0.0; S(7): 0.5; S(12): 99.5	52.33	0.000116669	2	1837.78	0.0588058	35.6315	0
	High	qGWTTVGDLEGcVHYK	4	1	1	Ratprotein	N-Term(Gln->pyro-Glu); C12(Carbamidomethyl)	0		50.92	0.00016142	2	1832.83	-0.643212	57.4477	0
	High	mDYKDDDDKGtMANDSPAK	8	1	1	Ratprotein	N-Term(Acetyl); M1(Oxidation); T11(Phospho)	0	Y(3): 0.0; T(11): 100.0; S(16): 0.0	50.75	0.000167864	2	2254.85	-0.907079	34.1534	2
	High	NDKVFFAsVR	2	1	1	Ratprotein	S8(Phospho)	0	S(8): 100.0	50.06	0.000196769	3	1262.59	-0.39633	46.407	1
	High	TMIVHDDVESEPAMTPsKEGTLIVR	26	1	1	Ratprotein	S17(Phospho)	0	T(1): 0.0; S(10): 0.0; T(15): 0.0; S(17): 90.5; T(21): 9.5	49.94	0.000202282	3	2835.33	-1.51843	48.9177	1
	High	VMDVTEDEEEEIK	1	1	1	Ratprotein		0		49.44	0.000226964	2	1565.69	-0.0990417	43.1039	0
	High	SPPGHDDQLWLVmEFcGAGSITDLVK	12	1	1	Ratprotein	M13(Oxidation); C16(Carbamidomethyl)	0		49.29	0.00023494	3	2888.36	0.817162	76.0131	0
	High	FQQmDVLEGLNVLVTISGKK	3	1	1	Ratprotein	M4(Oxidation)	0		49.26	0.000236568	3	2235.2	-0.504419	69.7388	1
	High	ITKDVVLQWGEMPTSVAYIR	9	1	1	Ratprotein		0		49.16	0.000242079	3	2306.22	-1.03763	60.2817	1
	High	HLEILQQQLLQEQAMLLHDHR	34	1	1	Ratprotein		0		48.55	0.000278584	3	2593.37	-0.0690084	68.2593	0
	High	TMIVHDDVESEPAmTPSKEGtLIVR	22	1	1	Ratprotein	M14(Oxidation); T21(Phospho)	0	T(1): 0.0; S(10): 0.0; T(15): 0.0; S(17): 12.1; T(21): 87.9	48.45	0.000285073	3	2851.33	0.316285	45.2135	1
	High	RNtFIGTPYWmAPEVIAcDENPDATYDYR	18	1	1	Ratprotein	T3(Phospho); M11(Oxidation); C18(Carbamidomethyl)	0	T(3): 100.0; T(7): 0.0; Y(9): 0.0; T(25): 0.0; Y(26): 0.0; Y(28): 0.0	47.67	0.000341159	3	3561.51	-0.457029	69.225	1
	High	NIATYYGAFIK	9	1	1	Ratprotein		0		47.14	0.00038544	2	1260.66	0.152209	56.2227	0
	High	NDKVFFASVR	4	1	1	Ratprotein		0		47.12	0.000387219	2	1182.63	-0.00573908	38.9188	1
	High	ITKDVVLQWGEmPTSVAYIR	8	1	1	Ratprotein	M12(Oxidation)	0		46.88	0.00040922	3	2322.21	-0.917135	58.1705	1
	High	RIEQQKEQR	3	1	1	Ratprotein		0		46.71	0.000425556	2	1214.66	0.117357	13.335	2
	High	KFFSFIEGcLVK	16	1	1	Ratprotein	C9(Carbamidomethyl)	0		46.55	0.000441526	3	1474.78	-0.113633	57.2608	1
	High	FQQMDVLEGLNVLVTISGKK	10	1	1	Ratprotein		0		46.51	0.000445612	3	2219.21	0.693483	77.0247	1
	High	VmDVTEDEEEEIKLEINmLK	7	1	1	Ratprotein	M2(Oxidation); M18(Oxidation)	0		46.43	0.000453896	3	2439.15	0.270042	58.8619	1
	High	SDLWScGITAIEMAEGAPPLcDMHPMR	4	1	1	Ratprotein	C6(Carbamidomethyl); C21(Carbamidomethyl)	0		46.35	0.000462335	3	3045.34	0.209134	75.9396	0
	High	vEKLVPRPGSGSSSGSSNSGSQPGSHPGsQSGSGER	10	1	1	Ratprotein	N-Term(Acetyl); S29(Phospho)	0	S(10): 0.0; S(12): 0.0; S(13): 0.0; S(14): 0.0; S(16): 0.0; S(17): 0.0; S(19): 0.0; S(21): 0.0; S(25): 0.1; S(29): 74.3; S(31): 12.8; S(33): 12.8	46.31	0.000466613	4	3546.59	1.95961	28.237	2
	High	EVQWSHLASLK	4	1	1	Ratprotein		0		46.19	0.000479685	2	1297.69	-0.0727179	44.2758	0
	High	SVETGHLDGVFmHK	3	1	1	Ratprotein	M12(Oxidation)	0		45.7	0.000536978	2	1572.75	-0.524305	35.2193	0
	High	VYYLSWLR	5	1	1	Ratprotein		0		45.4	0.000575382	2	1099.59	0.149354	62.0217	0
	High	SVETGHLDGVFMHKR	3	1	1	Ratprotein		0		45.35	0.000582045	3	1712.85	-0.277702	34.3124	1
	High	ILHNDPEVEKK	4	1	1	Ratprotein		0		45.29	0.000590142	3	1321.71	-0.282806	22.338	1
	High	RLEELER	4	1	1	Ratprotein		0		44.79	0.00066215	2	944.515	-1.14463	25.8701	1
	High	AREVQWSHLAsLK	5	1	1	Ratprotein	S11(Phospho)	0	S(7): 0.0; S(11): 100.0	44.67	0.000680701	2	1604.79	-0.488243	43.294	1
	High	RFQQmDVLEGLNVLVTISGK	5	1	1	Ratprotein	M5(Oxidation)	0		44.26	0.000748095	3	2263.21	-0.168127	66.2227	1
	High	FFSFIEGcLVK	20	1	1	Ratprotein	C8(Carbamidomethyl)	0		44.22	0.000755017	2	1346.68	-0.13764	65.537	0
	High	RDSPLQGSGQQNsQAGQR	13	1	1	Ratprotein	S13(Phospho)	0	S(3): 0.0; S(8): 0.0; S(13): 100.0	43.41	0.000909822	3	1993.89	1.34078	26.6674	1
	High	PLKPAGEVDLTALAK	1	1	1	Ratprotein		0		43.39	0.000914022	3	1522.88	-0.404057	46.6895	1
	High	AASSLNLSNGETESVK	5	1	1	Ratprotein		0		43.35	0.000922479	2	1606.79	-0.698421	36.9607	0
	High	sSSKSEGSPSQR	29	1	1	Ratprotein	S1(Phospho)	0.1224	S(1): 92.2; S(2): 7.1; S(3): 0.6; S(5): 0.1; S(8): 0.0; S(10): 0.0	43.15	0.000965954	2	1316.55	0.955197	14.8099	1
	High	SDsDEVPPRVPVR	20	1	1	Ratprotein	S3(Phospho)	0	S(1): 0.1; S(3): 99.9	43.03	0.000993017	3	1532.71	0.977005	40.8545	1
	High	IQLKDHIDR	5	1	1	Ratprotein		0		42.6	0.00109637	3	1137.64	1.38133	26.6876	1
	High	SSSSFTPFIDPR	10	1	1	Ratprotein		0		42.26	0.00118565	2	1340.65	0.514683	52.0859	0
	High	NSTSSIEPR	3	1	1	Ratprotein		0		42.17	0.00121048	2	990.485	0.239101	24.1314	0
	High	SSVEVYAWAPK	1	1	1	Ratprotein		0		41.89	0.00129109	2	1236.63	0.0508329	48.0054	0
	High	SFGELVHK	1	1	1	Ratprotein		0		41.72	0.00134263	2	916.489	-0.106139	31.5324	0
	High	RDSPLQGSGQQNSQAGQRNstSSIEPR	30	1	1	Ratprotein	S20(Phospho); T21(Phospho)	0	S(3): 0.0; S(8): 0.0; S(13): 0.0; S(20): 50.0; T(21): 50.0; S(22): 50.0; S(23): 50.0	41.6	0.00138025	4	3045.32	-0.0676424	34.7346	2
	High	PGSGSSSGSSNSGSQPGsHPGsQSGSGER	9	1	1	Ratprotein	S18(Phospho); S22(Phospho)	0	S(3): 0.0; S(5): 0.0; S(6): 0.0; S(7): 0.0; S(9): 0.0; S(10): 0.0; S(12): 0.0; S(14): 0.0; S(18): 99.9; S(22): 71.3; S(24): 14.4; S(26): 14.4	40.53	0.00176586	3	2763.03	-0.806552	24.2942	0
	High	SGQGKVYPLISR	2	1	1	Ratprotein		0		40.37	0.00183213	2	1304.73	-0.231601	33.9052	1
	High	sSSKSEGSPSQRLENAAK	15	1	1	Ratprotein	S1(Phospho)	0	S(1): 95.9; S(2): 1.3; S(3): 1.3; S(5): 1.3; S(8): 0.0; S(10): 0.0	40.07	0.00196316	2	1942.89	1.49348	27.3675	2
	High	RLEEQQR	5	1	1	Ratprotein		0		40	0.00199506	2	958.506	-0.439456	15.9892	1
	High	ILHNDPEVEK	2	1	1	Ratprotein		0		39.95	0.00201816	3	1193.61	-0.952929	25.292	0
	High	HLEILQQQLLQEQAmLLHDHR	23	1	1	Ratprotein	M15(Oxidation)	0		39.85	0.00206517	4	2609.36	1.10312	54.6594	0
	High	PGSGSSSGSSNSGSQPGSHPGsQSGSGER	9	1	1	Ratprotein	S22(Phospho)	0	S(3): 0.0; S(5): 0.0; S(6): 0.0; S(7): 0.0; S(9): 0.0; S(10): 0.0; S(12): 0.0; S(14): 0.0; S(18): 0.0; S(22): 78.3; S(24): 10.9; S(26): 10.9	39.8	0.00208909	3	2683.05	-2.68761	21.3012	0
	High	SNQTMGWGEK	2	1	1	Ratprotein		0		39.79	0.0020939	2	1137.5	-0.0669215	32.6982	0
	High	RQLEEEQR	3	1	1	Ratprotein		0		39.78	0.00209873	2	1087.55	-0.890074	18.162	1
	High	LQQENKERsEALR	2	1	1	Ratprotein	S9(Phospho)	0	S(9): 100.0	39.74	0.00211815	2	1680.81	0.365423	22.9736	2
	High	LQQENKER	3	1	1	Ratprotein		0		39.73	0.00212303	2	1044.54	-0.496956	13.49	1
	High	VmDVTEDEEEEIK	1	1	1	Ratprotein	M2(Oxidation)	0		39.49	0.00224366	2	1581.68	0.3385	37.8885	0
	High	SKPSYHAPEPKPHYDPADR	34	1	1	Ratprotein		0		39.11	0.00244882	5	2192.05	-1.12863	29.4078	2
	High	RNtFIGTPYWmAPEVIAcDENPDATYDYR	16	1	1	Ratprotein	T3(Phospho); M11(Dioxidation); C18(Carbamidomethyl)	0	T(3): 100.0; T(7): 0.0; Y(9): 0.0; T(25): 0.0; Y(26): 0.0; Y(28): 0.0	38.57	0.00277304	3	3577.5	-2.47961	64.7002	1
	High	HKsSsSFTPFIDPR	15	1	1	Ratprotein	S3(Phospho); S5(Phospho)	0	S(3): 96.4; S(4): 50.0; S(5): 50.0; S(6): 3.6; T(8): 0.0	38.5	0.0028181	3	1765.73	0.00624563	49.7663	1
	High	EVFRPLKPAGEVDLtALAK	10	1	1	Ratprotein	T15(Phospho)	0	T(15): 100.0	38.16	0.00304759	3	2134.13	-0.976496	60.4989	2
	High	TGQLAAIK	4	1	1	Ratprotein		0		38.15	0.00305462	2	801.483	-0.487585	29.2771	0
	High	mDYKDDDDKGTMANDSPAK	2	1	1	Ratprotein	N-Term(Acetyl)	0		38	0.00316196	3	2158.89	0.0374183	36.7631	2
	High	RRLEEQQR	5	1	1	Ratprotein		0		37.63	0.00344315	2	1114.61	-0.254705	14.5039	2
	High	SEVPEPTQK	2	1	1	Ratprotein		0		37.46	0.00358061	2	1014.51	0.520927	26.6286	0
	High	TMIVHDDVESEPAMTPsKEGtLIVR	32	1	1	Ratprotein	S17(Phospho); T21(Phospho)	0	T(1): 0.0; S(10): 0.0; T(15): 0.0; S(17): 100.0; T(21): 100.0	37.3	0.00371498	3	2915.29	-0.772631	54.5368	1
	High	NYmQRPSTEQLLK	2	1	1	Ratprotein	M3(Oxidation)	0		37.22	0.00378405	2	1623.81	-1.35976	33.5854	1
	High	IKFLVIALK	2	1	1	Ratprotein		0		36.96	0.00401751	2	1044.72	-0.659073	52.8797	1
	High	EVQWSHLAsLKNNVsPVSR	11	1	1	Ratprotein	S9(Phospho); S15(Phospho)	0	S(5): 0.4; S(9): 99.6; S(15): 99.6; S(18): 0.4	36.94	0.00403605	3	2311.06	0.551699	53.6746	1
	High	RPHAQQPPPPQQQDR	11	1	1	Ratprotein		0		36.54	0.00442544	4	1779.9	-0.142964	20.4991	1
	High	SDSDEVPPR	3	1	1	Ratprotein		0		36.43	0.00453896	2	1001.46	1.70298	26.8694	0
	High	SQDPcPPSRSEGLSQSSDSK	2	1	1	Ratprotein	C5(Carbamidomethyl)	0		36.22	0.00476383	2	2148.94	-0.894283	27.6232	1
	High	TMIVHDDVESEPAMTPSKEGTLIVR	2	1	1	Ratprotein		0		36.11	0.00488603	3	2755.36	-0.180975	45.8878	1
	High	AAsSLNLSNGEtESVK	6	1	1	Ratprotein	S3(Phospho); T12(Phospho)	0	S(3): 88.4; S(4): 11.6; S(8): 11.3; T(12): 87.0; S(14): 1.6	35.92	0.00510454	2	1766.72	-0.0387138	54.4149	0
	High	GSVVNVNPTNTR	1	1	1	Ratprotein		0		35.89	0.00513992	2	1257.65	-1.01251	33.595	0
	High	LVPRPGSGSSSGSSNSGSQPGSHPGSQSGSGER	10	1	1	Ratprotein		0		35.81	0.00523548	3	3068.4	-0.228908	24.3236	1
	High	TGQLAAIKVmDVTEDEEEEIK	1	1	1	Ratprotein	M10(Oxidation)	0		35.54	0.0055713	3	2364.15	1.33424	48.114	1
	High	DPAGIFELVEVVGNGTYGQVYK	2	1	1	Ratprotein		0		35.5	0.00562285	3	2355.18	-2.04712	79.7606	0
	High	TmIVHDDVESEPAmTPSKEGtLIVR	19	1	1	Ratprotein	M2(Oxidation); M14(Oxidation); T21(Phospho)	0	T(1): 0.0; S(10): 0.0; T(15): 0.1; S(17): 14.8; T(21): 85.0	35.38	0.00578038	3	2867.32	0.534041	42.727	1
	High	qTQSASsTLQK	11	1	1	Ratprotein	N-Term(Gln->pyro-Glu); S7(Phospho)	0	T(2): 0.0; S(4): 0.0; S(6): 6.1; S(7): 87.8; T(8): 6.1	35.18	0.0060528	2	1241.54	0.957323	40.7719	0
	High	SKPSYHAPEPK	3	1	1	Ratprotein		0		34.95	0.006382	2	1240.63	-3.61932	20.3512	1
	High	GsVVNVNPtNTRPQSDTPEIR	4	1	1	Ratprotein	S2(Phospho); T9(Phospho)	0	S(2): 100.0; T(9): 98.7; T(11): 1.3; S(15): 0.0; T(17): 0.0	34.84	0.00654571	3	2441.08	-0.734812	47.274	1
	High	NsTSsIEPR	7	1	1	Ratprotein	S2(Phospho); S5(Phospho)	0	S(2): 99.0; T(3): 1.7; S(4): 8.1; S(5): 91.2	34.57	0.00696557	2	1150.42	0.00774338	39.4681	0
	High	SGGSSQVYFmTLGR	2	1	1	Ratprotein	M10(Dioxidation)	0		34.34	0.0073444	2	1521.7	-0.987208	47.1374	0
	High	SQDPcPPSR	3	1	1	Ratprotein	C5(Carbamidomethyl)	0		33.99	0.0079608	2	1043.46	0.283644	22.9946	0
	High	ALFLIPR	5	1	1	Ratprotein		0		33.98	0.00797915	2	829.529	-0.164944	55.1518	0
	High	SDsDEVPPR	4	1	1	Ratprotein	S3(Phospho)	0	S(1): 50.0; S(3): 50.0	33.84	0.00824056	2	1081.42	-0.419058	33.1068	0
	High	QQLLQEQQLR	6	1	1	Ratprotein		0		33.68	0.00854981	2	1283.71	-1.01381	38.1668	0
	High	LLQISPSSGttVTSVVGFScDGLRPEAIR	37	1	1	Ratprotein	T10(Phospho); T11(Phospho); C20(Carbamidomethyl)	0	S(5): 0.0; S(7): 0.3; S(8): 0.7; T(10): 73.9; T(11): 73.9; T(13): 25.5; S(14): 25.5; S(19): 0.0	33.59	0.00872884	3	3207.52	1.8726	73.3849	1
	High	NTFIGTPYWMAPEVIAcDENPDATYDYR	3	1	1	Ratprotein	C17(Carbamidomethyl)	0		33.37	0.00918241	3	3309.45	-1.1225	73.388	0
	High	SVETGHLDGVFmHKR	1	1	1	Ratprotein	M12(Oxidation)	0		33.31	0.00931015	3	1728.85	-0.228792	31.3473	1
	High	IEQQKEQR	3	1	1	Ratprotein		0		33.22	0.0095051	2	1058.56	-0.398676	14.1658	1
	High	PHYDPADR	2	1	1	Ratprotein		0		33.19	0.00957098	2	970.438	-0.147012	21.8675	0
	High	LEELER	2	1	1	Ratprotein		0		33.15	0.00965954	2	788.415	0.157691	29.8329	0
	High	RQLLAER	1	1	1	Ratprotein		0		32.98	0.0100452	2	885.526	-0.120283	23.4353	1
	High	SSsSFTPFIDPR	24	1	1	Ratprotein	S3(Phospho)	0	S(1): 3.6; S(2): 3.6; S(3): 44.6; S(4): 3.6; T(6): 44.6	32.81	0.0104462	3	1420.61	-0.312876	61.9232	0
	High	VMDVTEDEEEEIKLEINMLK	20	1	1	Ratprotein		0		32.56	0.0110651	3	2407.16	0.435265	78.4809	1
	High	LVDFGVSAQLDRtVGR	79	1	1	Ratprotein	T13(Phospho)	0	S(7): 0.1; T(13): 99.9	32.49	0.0112449	3	1812.9	-0.907076	62.6744	1
	High	SSVEVYAWAPKPYHK	5	1	1	Ratprotein		0		32.48	0.0112708	3	1761.89	-0.532751	41.1184	1
	High	SEGLSQSSDSKSEVPEPtQKAWSR	4	1	1	Ratprotein	T18(Phospho)	0	S(1): 0.0; S(5): 0.0; S(7): 0.0; S(8): 0.0; S(10): 0.0; S(12): 0.0; T(18): 100.0; S(23): 0.0	32.15	0.0121606	3	2700.21	-1.91108	38.9616	2
	High	PSTEQLLK	2	1	1	Ratprotein		0		32.14	0.0121887	2	915.514	-0.240782	33.3348	0
	High	KQGWTTVGDLEGcVHYK	1	1	1	Ratprotein	C13(Carbamidomethyl)	0		32.01	0.012559	3	1977.95	-0.817814	42.8933	1
	High	FAHHHLR	3	1	1	Ratprotein		0		31.95	0.0127338	2	917.484	-1.82255	17.5192	0
	High	NIATYYGAFIKK	9	1	1	Ratprotein		0		31.27	0.0148921	3	1388.76	-0.0907534	49.8375	1
	High	SEGLsQSSDSK	4	1	1	Ratprotein	S5(Phospho)	0	S(1): 0.0; S(5): 91.1; S(7): 7.5; S(8): 0.7; S(10): 0.7	31.13	0.01538	2	1204.47	-0.619967	26.084	0
	High	QQLLQEQQLREQEEYKR	4	1	1	Ratprotein		0		31.12	0.0154155	4	2246.16	1.42424	34.8733	2
	High	SDLWScGITAIEmAEGAPPLcDMHPMR	11	1	1	Ratprotein	C6(Carbamidomethyl); M13(Oxidation); C21(Carbamidomethyl)	0		31.11	0.015451	3	3061.33	-0.124662	72.5606	0
	High	SEGSPsQRLENAAK	3	1	1	Ratprotein	S6(Phospho)	0	S(1): 0.0; S(4): 0.0; S(6): 100.0	30.91	0.0161792	2	1553.69	-0.790866	31.7996	1
	High	DSPLQGSGQQNSQAGQRNSTsSIEPR	13	1	1	Ratprotein	S21(Phospho)	0.1143	S(2): 0.0; S(7): 0.0; S(12): 0.0; S(19): 5.1; T(20): 5.1; S(21): 44.9; S(22): 44.9	30.73	0.0168638	4	2809.25	0.472382	37.9371	1
	High	mDYKDDDDKGTmANDSPAK	2	1	1	Ratprotein	N-Term(Acetyl); M1(Oxidation); M12(Oxidation)	0		30.63	0.0172567	3	2190.88	-0.0571435	27.5722	2
	High	NKILHNDPEVEK	2	1	1	Ratprotein		0		30.58	0.0174565	2	1435.75	-0.138966	24.2412	1
	High	NSTSsIEPR	15	1	1	Ratprotein	S5(Phospho)	0.0312	S(2): 0.0; T(3): 0.5; S(4): 6.6; S(5): 92.9	30.52	0.0176993	2	1070.45	-0.540928	32.0764	0
	High	LVPRPGsGSSSGSSNSGSQPGSHPGSQSGsGER	13	1	1	Ratprotein	S7(Phospho); S30(Phospho)	0	S(7): 44.0; S(9): 44.0; S(10): 1.4; S(11): 1.4; S(13): 1.4; S(14): 7.6; S(16): 0.3; S(18): 0.0; S(22): 0.1; S(26): 3.0; S(28): 3.0; S(30): 93.9	30.41	0.0181533	3	3228.33	0.0899545	29.9491	1
	High	VEREQEYIR	2	1	1	Ratprotein		0		30.3	0.018619	2	1221.62	-1.72436	26.0285	1
	High	SGGSSQVYFmtLGR	3	1	1	Ratprotein	M10(Oxidation); T11(Phospho)	0	S(1): 0.0; S(4): 0.0; S(5): 0.0; Y(8): 0.0; T(11): 100.0	29.96	0.0201352	2	1585.67	-1.3206	50.9976	0
	High	QTQSASSTLQK	1	1	1	Ratprotein		0		29.77	0.0210357	2	1178.6	0.0446188	21.5486	0
	High	TTSRsPVLSR	12	1	1	Ratprotein	S5(Phospho)	0	T(1): 0.0; T(2): 0.1; S(3): 7.0; S(5): 92.9; S(9): 0.0	29.77	0.0210357	3	1183.58	-1.25394	25.1841	1
	High	AREVQWSHLAsLKNNVSPVsR	7	1	1	Ratprotein	S11(Phospho); S20(Phospho)	0	S(7): 0.0; S(11): 100.0; S(17): 50.0; S(20): 50.0	29.66	0.0215753	3	2538.2	-0.409619	47.9366	2
	High	SEGLSQSSDSKsEVPEPTQK	37	1	1	Ratprotein	S12(Phospho)	0	S(1): 0.0; S(5): 0.0; S(7): 0.0; S(8): 0.0; S(10): 0.1; S(12): 99.9; T(18): 0.0	29.48	0.0224883	3	2199.97	0.464317	33.9753	1
	High	RKEEEER	2	1	1	Ratprotein		0		29.13	0.0243757	2	975.484	-0.991985	12.0152	2
	High	VEKLVPRPGSGSSSGSSNSGSQPGSHPGSQSGSGER	1	1	1	Ratprotein		0		28.86	0.0259392	5	3424.61	-0.621803	25.9202	2
	High	FLVIALK	2	1	1	Ratprotein		0		28.77	0.0264824	2	803.538	-0.59929	53.4171	0
	High	SKPsYHAPEPK	5	1	1	Ratprotein	S4(Phospho)	0	S(1): 0.0; S(4): 50.0; Y(5): 50.0	28.57	0.0277304	2	1320.6	-0.644043	24.171	1
	High	LEEQQR	4	1	1	Ratprotein		0		28.56	0.0277944	2	802.405	-0.315762	17.7815	0
	High	EGTLIVR	2	1	1	Ratprotein		0		28.4	0.0288374	2	787.467	-0.076975	34.5594	0
	High	SQDPcPPSRSEGLSQSSDsKSEVPEPTQK	15	1	1	Ratprotein	C5(Carbamidomethyl); S19(Phospho)	0.1515	S(1): 0.0; S(8): 0.0; S(10): 0.0; S(14): 0.0; S(16): 0.7; S(17): 3.2; S(19): 80.5; S(21): 15.6; T(27): 0.0	28.16	0.0304759	3	3224.4	-0.963169	34.525	2
	High	VVKYER	2	1	1	Ratprotein		0		28.12	0.0307579	2	793.456	-0.742339	17.7221	1
	High	HKsSSSFTPFIDPR	10	1	1	Ratprotein	S3(Phospho)	0	S(3): 80.5; S(4): 6.5; S(5): 6.5; S(6): 6.5; T(8): 0.0	28.07	0.0311141	3	1685.77	-0.450847	43.7845	1
	High	qLEEEQR	1	1	1	Ratprotein	N-Term(Gln->pyro-Glu)	0		27.83	0.0328819	2	914.422	0.25826	36.0275	0
	High	KYSHHR	1	1	1	Ratprotein		0		27.76	0.0334162	2	827.427	-0.210071	11.2171	1
	High	HVKTGQLAAIK	1	1	1	Ratprotein		0		27.75	0.0334932	3	1165.7	-0.460038	24.5755	1
	High	AREVQWSHLAsLKNNVSPVSR	3	1	1	Ratprotein	S11(Phospho)	0	S(7): 0.3; S(11): 49.1; S(17): 49.1; S(20): 1.4	27.54	0.0351525	4	2458.23	-0.568272	45.0291	2
	High	mDYKDDDDKGTmANDsPAK	5	1	1	Ratprotein	N-Term(Acetyl); M1(Oxidation); M12(Oxidation); S16(Phospho)	0	Y(3): 0.0; T(11): 0.1; S(16): 99.9	27.33	0.0368941	3	2270.85	-0.441286	29.984	2
	High	PSYHAPEPKPHYDPADR	1	1	1	Ratprotein		0		27.18	0.0381906	4	1976.92	-0.83501	28.7582	1
	High	RRLEELER	5	1	1	Ratprotein		0		27.07	0.0391703	3	1100.62	-1.61839	25.639	2
	High	SLVDIDLSSLRDPAGIFELVEVVGNGTYGQVYK	2	1	1	Ratprotein		0		26.99	0.0398985	4	3553.83	-2.18123	79.7507	1
	High	VYYLsWLR	1	1	1	Ratprotein	S5(Phospho)	0	Y(2): 0.0; Y(3): 0.0; S(5): 100.0	26.84	0.0413006	2	1179.56	0.0167451	73.5518	0
	High	NNVsPVSR	4	1	1	Ratprotein	S4(Phospho)	0	S(4): 100.0; S(7): 0.0	26.82	0.0414913	2	952.426	1.18499	26.7117	0
	High	SNQTmGWGEK	1	1	1	Ratprotein	M5(Oxidation)	0		26.73	0.0423601	2	1153.49	0.215116	26.5656	0
	High	SDLWScGITAIEmAEGAPPLcDmHPMR	31	1	1	Ratprotein	C6(Carbamidomethyl); M13(Oxidation); C21(Carbamidomethyl); M23(Dioxidation)	0		26.7	0.0426537	3	3093.32	-0.0120557	67.2366	0
	High	GSVVNVNPtNTRPQSDTPEIR	9	1	1	Ratprotein	T9(Phospho)	0	S(2): 0.0; T(9): 42.9; T(11): 7.1; S(15): 42.9; T(17): 7.1	26.52	0.0444587	3	2361.12	-0.853609	43.6542	1
	High	KSPPGHDDQLWLVmEFcGAGSITDLVK	4	1	1	Ratprotein	M14(Oxidation); C17(Carbamidomethyl)	0		26.24	0.0474195	4	3016.45	-0.152531	64.7664	1
	High	GSVVNVNPTNTRPQSDTPEIR	1	1	1	Ratprotein		0		26.01	0.0499985	3	2281.15	0.464104	39.5921	1
	High	VmDVTEDEEEEIKLEINmLKK	2	1	1	Ratprotein	M2(Oxidation); M18(Oxidation)	0		25.84	0.0519944	4	2567.25	1.58298	54.0225	2
	High	TGQLAAIKVMDVTEDEEEEIKLEINMLK	3	1	1	Ratprotein		0		25.72	0.0534511	4	3189.62	-1.5294	78.0736	2
	High	LKFLcER	1	1	1	Ratprotein	C5(Carbamidomethyl)	0		25.69	0.0538216	2	965.524	-0.0166341	34.0067	1
	High	RDSPLQGSGQQNsQAGQRNSTSSIEPR	18	1	1	Ratprotein	S13(Phospho)	0.2353	S(3): 0.0; S(8): 0.0; S(13): 85.6; S(20): 11.1; T(21): 1.5; S(22): 1.5; S(23): 0.2	25.68	0.0539457	4	2965.35	0.185083	32.2056	2
	High	QTQSASsTLQK	9	1	1	Ratprotein	S7(Phospho)	0	T(2): 0.0; S(4): 0.1; S(6): 47.3; S(7): 47.3; T(8): 5.3	25.29	0.0590142	2	1258.57	0.605929	26.6936	0
	High	VYPLISR	2	1	1	Ratprotein		0		25.22	0.0599731	2	847.504	0.224752	41.325	0
	High	EQEEYKR	3	1	1	Ratprotein		0		24.92	0.0642623	2	981.463	-0.519603	16.2321	1
	High	RLEEQQRR	2	1	1	Ratprotein		0		24.85	0.0653065	3	1114.61	0.746278	13.6889	2
	High	AVEDVRPPHK	3	1	1	Ratprotein		0		24.79	0.066215	3	1147.62	0.504849	22.9327	1
	High	RAEDEKR	4	1	1	Ratprotein		0		24.61	0.0690171	2	903.464	-0.382393	9.52909	2
	High	NKILHNDPEVEKK	2	1	1	Ratprotein		0		24.59	0.0693356	3	1563.85	-1.38466	21.565	2
	High	GSVVNVNPTNTRPQSDTPEIRK	1	1	1	Ratprotein		0		24.47	0.0712782	3	2409.25	-0.497627	34.7195	2
	High	mDYKDDDDK	1	1	1	Ratprotein	N-Term(Acetyl); M1(Oxidation)	0		24.41	0.0722698	2	1202.45	-1.32096	25.153	1
	High	SKPsYHAPEPKPHYDPADR	6	1	1	Ratprotein	S4(Phospho)	0	S(1): 0.9; S(4): 98.3; Y(5): 0.9; Y(14): 0.0	24.37	0.0729385	3	2272.02	0.753243	28.7789	2
	High	EVQWSHLAsLKNNVSPVSR	10	1	1	Ratprotein	S9(Phospho)	0	S(5): 0.0; S(9): 100.0; S(15): 0.0; S(18): 0.0	24.23	0.075328	3	2231.1	-0.758956	51.424	1
	High	VYPLISRR	1	1	1	Ratprotein		0		24.19	0.076025	2	1003.6	-0.0990863	32.3045	1
	High	QTQsASsTLQK	3	1	1	Ratprotein	S4(Phospho); S7(Phospho)	0	T(2): 0.4; S(4): 87.1; S(6): 17.4; S(7): 47.6; T(8): 47.6	24.08	0.0779752	2	1338.53	0.0970058	30.3738	0
	High	RLEELERR	3	1	1	Ratprotein		0		23.79	0.0833598	2	1100.62	-1.02389	23.3721	2
	High	fQQmDVLEGLNVLVTISGK	3	1	1	Ratprotein	N-Term(Acetyl); M4(Oxidation)	0		23.51	0.0889112	3	2149.14	8.38984	73.6149	0
	High	SEGSPSQR	1	1	1	Ratprotein		0		23.46	0.0899408	2	847.391	0.165524	14.2653	0
	High	TmIVHDDVESEPAMTPsKEGtLIVR	9	1	1	Ratprotein	M2(Oxidation); S17(Phospho); T21(Phospho)	0	T(1): 0.0; S(10): 0.0; T(15): 16.2; S(17): 86.2; T(21): 97.6	23.3	0.0933161	4	2931.29	-2.05746	51.7434	1
	High	VFFAsVR	1	1	1	Ratprotein	S5(Phospho)	0	S(5): 100.0	23.28	0.0937468	2	905.428	0.36564	54.422	0
	High	VFFASVR	3	1	1	Ratprotein		0		23.2	0.0954897	2	825.462	0.576086	42.7955	0
	High	SSsKSEGSPsQR	10	1	1	Ratprotein	S3(Phospho); S10(Phospho)	0	S(1): 7.2; S(2): 7.2; S(3): 85.6; S(5): 0.0; S(8): 0.0; S(10): 100.0	23.09	0.0979392	2	1396.51	-0.164471	18.4346	1
	High	AEDEKR	1	1	1	Ratprotein		0		23.08	0.098165	2	747.363	-0.646009	11.0366	1
	High	QLLAER	2	1	1	Ratprotein		0		22.87	0.103028	2	729.425	-0.166936	29.2798	0
	High	ALFLIPRNPPPR	1	1	1	Ratprotein		0		22.7	0.107141	3	1390.83	-0.387421	45.2388	1
	High	NNVSPVSR	1	1	1	Ratprotein		0		22.65	0.108382	2	872.459	0.0600516	23.3808	0
	High	ERSEALRR	1	1	1	Ratprotein		0		22.34	0.116401	2	1016.56	-0.963989	15.2058	2
	High	qLLAER	1	1	1	Ratprotein	N-Term(Gln->pyro-Glu)	0		22.26	0.118565	2	712.398	-0.515444	47.5137	0
	High	RIEQQK	1	1	1	Ratprotein		0		22.22	0.119662	2	801.457	-0.775358	12.9102	1
	High	FLcERNDK	1	1	1	Ratprotein	C3(Carbamidomethyl)	0		22.22	0.119662	2	1081.51	-0.664478	22.9566	1
	High	LEINMLK	1	1	1	Ratprotein		0		22.01	0.12559	2	860.491	-0.397541	46.1918	0
	High	SDsDEVPPRVPVRTTsR	6	1	1	Ratprotein	S3(Phospho); S16(Phospho)	0.0435	S(1): 50.0; S(3): 50.0; T(14): 7.0; T(15): 46.5; S(16): 46.5	21.94	0.127631	3	2057.91	0.319116	39.6593	2
	High	FLcER	1	1	1	Ratprotein	C3(Carbamidomethyl)	0		21.8	0.131812	2	724.345	0.432117	28.3339	0
	High	HPFIR	3	1	1	Ratprotein		0		21.77	0.132726	2	669.384	0.689023	22.5885	0
	High	SEVPEPtQK	1	1	1	Ratprotein	T7(Phospho)	0	S(1): 0.0; T(7): 100.0	21.45	0.142875	2	1094.48	0.0162623	31.5292	0
	High	mDYKDDDDKGtmANDSPAK	1	1	1	Ratprotein	M1(Dioxidation); N-Term(Acetyl); T11(Phospho); M12(Oxidation)	0	Y(3): 0.0; T(11): 100.0; S(16): 0.0	21.4	0.14453	3	2286.84	-1.44363	31.0204	2
	High	QLEEEQR	2	1	1	Ratprotein		0		21.17	0.15239	2	931.447	-0.5314	20.6911	0
	High	EVQWsHLAsLK	1	1	1	Ratprotein	S5(Phospho); S9(Phospho)	0	S(5): 100.0; S(9): 100.0	21.16	0.152741	2	1457.62	-0.179229	60.7527	0
	High	VmDVTEDEEEEIKLEINMLK	6	1	1	Ratprotein	M2(Oxidation)	0		21.15	0.153093	3	2423.16	-0.592453	62.0916	1
	High	VMDVTEDEEEEIKLEINMLKK	1	1	1	Ratprotein		0		21.12	0.154155	4	2535.26	-0.57881	78.2925	2
	High	RNTFIGTPYWmAPEVIAcDENPDATYDYR	1	1	1	Ratprotein	M11(Oxidation); C18(Carbamidomethyl)	0		21.11	0.15451	3	3481.56	5.14882	61.2408	1
	High	KGsVVNVNPTNTRPQSDTPEIR	19	1	1	Ratprotein	S3(Phospho)	0	S(3): 100.0; T(10): 0.0; T(12): 0.0; S(16): 0.0; T(18): 0.0	20.75	0.167864	3	2489.22	3.94744	42.698	2
	High	TMIVHDDVEsEPAMTPSK	1	1	1	Ratprotein	S10(Phospho)	0	T(1): 0.3; S(10): 99.7; T(15): 0.0; S(17): 0.0	20.68	0.170591	3	2066.88	0.79507	44.5457	0
	High	DQPNER	1	1	1	Ratprotein		0		20.56	0.175371	2	758.341	-1.73146	14.2685	0
	High	VRsSSKSEGSPSQR	33	1	1	Ratprotein	S3(Phospho)	0	S(3): 47.6; S(4): 47.6; S(5): 4.8; S(7): 0.1; S(10): 0.0; S(12): 0.0	20.31	0.185762	3	1571.72	-0.557638	14.7587	2
	High	sQDPcPPSR	1	1	1	Ratprotein	N-Term(Acetyl); C5(Carbamidomethyl)	0		20.28	0.18705	2	1085.47	-0.23885	31.467	0
	High	SHSFSDPSPK	2	1	1	Ratprotein		0		20.15	0.192733	2	1088.5	-1.54365	23.1824	0
	High	EQEYIR	1	1	1	Ratprotein		0		20.09	0.195414	2	837.411	0.669719	26.9914	0
	High	TmIVHDDVESEPAMTPSKEGTLIVR	2	1	1	Ratprotein	M2(Oxidation)	0		19.75	0.211328	4	2771.36	0.747092	43.6029	1
	High	LLQISPSSGtTVTSVVGFScDGLRPEAIRQDPTR	6	1	1	Ratprotein	T10(Phospho); C20(Carbamidomethyl)	0.0476	S(5): 0.2; S(7): 4.1; S(8): 13.0; T(10): 43.3; T(11): 13.0; T(13): 13.0; S(14): 13.0; S(19): 0.5; T(33): 0.1	19.65	0.21625	3	3724.83	-1.39396	61.9717	2
	High	KGSVVNVNPTNTRPQSDTPEIR	2	1	1	Ratprotein		0		19.58	0.219764	4	2409.25	-0.604543	36.8333	2
	High	LLQISPSSGttVtSVVGFScDGLRPEAIR	6	1	1	Ratprotein	T10(Phospho); T11(Phospho); T13(Phospho); C20(Carbamidomethyl)	0.2692	S(5): 0.1; S(7): 11.6; S(8): 59.6; T(10): 63.9; T(11): 63.9; T(13): 50.4; S(14): 50.4; S(19): 0.1	19.31	0.23386	3	3287.48	-0.556202	80.5301	1
	High	RDFLR	2	1	1	Ratprotein		0		19.3	0.234399	2	706.4	0.606799	25.3998	1
	High	LLWERVEK	3	1	1	Ratprotein		0		19.21	0.239308	2	1072.61	-0.544295	38.6049	1
	High	LLWER	3	1	1	Ratprotein		0		19.06	0.247717	2	716.409	-0.22365	43.1554	0
	High	PGsGSSSGSSNSGSQPGSHPGSQSGsGERFR	12	1	1	Ratprotein	S3(Phospho); S26(Phospho)	0	S(3): 74.5; S(5): 17.4; S(6): 4.3; S(7): 1.1; S(9): 1.1; S(10): 1.1; S(12): 0.3; S(14): 0.1; S(18): 0.0; S(22): 16.0; S(24): 16.0; S(26): 68.1	18.91	0.256423	3	3066.19	-1.31887	28.353	1
	High	EGtLIVR	1	1	1	Ratprotein	T3(Phospho)	0	T(3): 100.0	18.89	0.257606	2	867.434	1.0301	43.896	0
	High	DDDDKGTmANDSPAK	1	1	1	Ratprotein	M8(Oxidation)	0		18.81	0.262396	3	1595.65	0.73661	20.7243	1
	High	LVDFGVSAQLDRtVGRR	9	1	1	Ratprotein	T13(Phospho)	0	S(7): 0.0; T(13): 100.0	18.38	0.289705	3	1969	-0.76542	78.233	2
	High	DDDDKGtMANDSPAK	1	1	1	Ratprotein	T7(Phospho)	0	T(7): 100.0; S(12): 0.0	18.29	0.295772	2	1659.62	-1.0004	28.1812	1
	High	VPVRtTSRsPVLSR	5	1	1	Ratprotein	T5(Phospho); S9(Phospho)	0	T(5): 47.7; T(6): 47.7; S(7): 6.5; S(9): 98.1; S(13): 0.0	18.28	0.296453	3	1714.84	0.320201	31.9494	2
	High	SQDPcPPSRSEGLSQSSDSKSEVPEPTQK	2	1	1	Ratprotein	C5(Carbamidomethyl)	0		18.22	0.300578	3	3144.44	-0.941717	33.3688	2
	High	SSsKsEGSPSQRLENAAK	12	1	1	Ratprotein	S3(Phospho); S5(Phospho)	0.3571	S(1): 9.2; S(2): 49.9; S(3): 49.9; S(5): 89.9; S(8): 0.6; S(10): 0.6	18.2	0.301965	2	2022.85	-0.628386	31.5355	2
	High	qTQsASstLQKHK	3	1	1	Ratprotein	N-Term(Gln->pyro-Glu); S4(Phospho); S7(Phospho); T8(Phospho)	0	T(2): 2.0; S(4): 96.7; S(6): 21.5; S(7): 89.9; T(8): 89.9	17.96	0.319122	2	1666.62	-5.94857	26.2137	1
	High	hLEILQQQLLQEQAmLLHDHR	1	1	1	Ratprotein	N-Term(Acetyl); M15(Oxidation)	0		17.77	0.333393	4	2651.39	7.78223	95.1603	0
	High	RNTFIGTPYWMAPEVIAcDENPDATYDYR	3	1	1	Ratprotein	C18(Carbamidomethyl)	0		17.59	0.347501	3	3465.55	-0.134098	68.303	1
	High	sPPGHDDQLWLVmEFcGAGSITDLVK	1	1	1	Ratprotein	N-Term(Acetyl); M13(Dioxidation); C16(Carbamidomethyl)	0		17.54	0.351525	3	2946.39	7.24832	73.8	0
	High	EQEEKR	1	1	1	Ratprotein		0		17.51	0.353962	2	818.4	-0.292384	10.9377	1
	High	SEALRR	2	1	1	Ratprotein		0		17.49	0.355596	2	731.416	-0.112408	15.7401	1
	High	LVPRPGSGSSSGSSNSGSQPGSHPGsQSGSGERFR	17	1	1	Ratprotein	S26(Phospho)	0	S(7): 0.0; S(9): 0.0; S(10): 0.0; S(11): 0.0; S(13): 0.0; S(14): 0.0; S(16): 0.0; S(18): 0.0; S(22): 1.0; S(26): 67.8; S(28): 15.6; S(30): 15.6	17.41	0.362207	4	3451.53	-0.704485	30.2546	2
	High	YSHHR	1	1	1	Ratprotein		0		17.09	0.389903	2	699.332	0.274103	11.0398	0
	High	RNTFIGTPYWmAPEVIAcDENPDATYDYR	1	1	1	Ratprotein	M11(Dioxidation); C18(Carbamidomethyl)	0		17.06	0.392606	3	3497.56	6.1955	64.5157	1
	High	SNQTMGWGEKAIEIR	1	1	1	Ratprotein		0		16.98	0.399905	3	1719.85	0.171913	44.2854	1
	High	KGsVVNVNPtNTRPQSDTPEIR	15	1	1	Ratprotein	S3(Phospho); T10(Phospho)	0	S(3): 100.0; T(10): 49.3; T(12): 49.3; S(16): 0.7; T(18): 0.7	16.86	0.411109	4	2569.18	1.50623	41.4158	2
	High	AWsRSDSDEVPPRVPVR	9	1	1	Ratprotein	S3(Phospho)	0	S(3): 87.4; S(5): 1.5; S(7): 11.1	16.75	0.421654	3	2032.96	-0.367721	38.931	2
	High	qTQsASsTLQKHK	2	1	1	Ratprotein	N-Term(Gln->pyro-Glu); S4(Phospho); S7(Phospho)	0.0556	T(2): 2.9; S(4): 96.6; S(6): 12.5; S(7): 75.9; T(8): 12.1	16.59	0.437478	2	1586.66	-0.387128	30.2858	1
	High	DSPLQGSGQQNsQAGQRNstSSIEPR	4	1	1	Ratprotein	S12(Phospho); S19(Phospho); T20(Phospho)	0	S(2): 0.0; S(7): 15.3; S(12): 84.7; S(19): 91.3; T(20): 91.3; S(21): 8.7; S(22): 8.7	16.51	0.445612	3	2969.17	-2.85263	52.4058	1
	High	SNQTmGWGEK	3	1	1	Ratprotein	M5(Dioxidation)	0		16.47	0.449735	2	1169.49	-0.553499	23.6709	0
	High	RFNSEILcAALWGVNLLVGTESGLMLLDR	1	1	1	Ratprotein	C8(Carbamidomethyl)	0		16.3	0.467688	3	3247.7	-0.157995	79.9552	1
	High	nTFIGTPYWmAPEVIAcDENPDATYDYR	1	1	1	Ratprotein	N-Term(Acetyl); M10(Oxidation); C17(Carbamidomethyl)	0		16.24	0.474195	3	3367.48	6.76696	65.1149	0
	High	TTSRsPVLSRR	2	1	1	Ratprotein	S5(Phospho)	0	T(1): 0.2; T(2): 0.2; S(3): 1.2; S(5): 98.5; S(9): 0.0	16.19	0.479685	3	1339.68	-0.458614	21.4166	2
	High	SHSFsDPSPK	13	1	1	Ratprotein	S5(Phospho)	0.36	S(1): 7.5; S(3): 7.5; S(5): 84.9; S(8): 0.0	15.89	0.513992	3	1168.47	0.725189	27.3395	0
	High	SDSDEVPPRVPVRtTSR	3	1	1	Ratprotein	T14(Phospho)	0	S(1): 0.0; S(3): 0.0; T(14): 33.3; T(15): 33.3; S(16): 33.3	15.83	0.521143	3	1977.94	0.312488	35.674	2
	High	EVQWSHLAsLKNNVsPVsRSHSFSDPSPK	1	1	1	Ratprotein	S9(Phospho); S15(Phospho); S18(Phospho)	0	S(5): 0.8; S(9): 98.8; S(15): 99.0; S(18): 41.9; S(20): 41.8; S(22): 8.1; S(24): 8.1; S(27): 1.7	15.83	0.521143	3	3460.51	-1.93088	51.836	2
	High	KEEEER	1	1	1	Ratprotein		0		15.77	0.528392	2	819.384	-0.454693	11.5058	1
	High	SKKWSK	1	1	1	Ratprotein		0		15.67	0.5407	2	763.446	-0.770318	12.9263	2
	High	VRSssKSEGSPSQR	48	1	1	Ratprotein	S4(Phospho); S5(Phospho)	0	S(3): 1.1; S(4): 98.9; S(5): 98.9; S(7): 1.1; S(10): 0.0; S(12): 0.0	15.53	0.558414	3	1651.68	-0.839832	17.9159	2
	High	NYMQRPSTEQLLK	1	1	1	Ratprotein		0		15.51	0.560992	3	1607.82	-0.102829	38.1011	1
	High	HPFIRDQPNER	1	1	1	Ratprotein		0		15.45	0.568796	3	1408.71	0.318693	24.993	1
	High	LVPRPGSGSSSGSSNSGSQPGSHPGsQsGsGER	3	1	1	Ratprotein	S26(Phospho); S28(Phospho); S30(Phospho)	0	Too many isoforms	15.45	0.568796	4	3308.3	-1.15915	33.2853	1
	High	NNVSPVSRsHSFsDPSPK	4	1	1	Ratprotein	S9(Phospho); S13(Phospho)	0	S(4): 0.1; S(7): 12.2; S(9): 86.1; S(11): 13.6; S(13): 86.1; S(16): 1.9	15.43	0.571421	3	2101.88	1.56536	36.2202	1
	High	KGsVVNVNPtNtRPQSDTPEIR	1	1	1	Ratprotein	S3(Phospho); T10(Phospho); T12(Phospho)	0	S(3): 99.2; T(10): 96.3; T(12): 93.6; S(16): 5.5; T(18): 5.5	15.1	0.616533	3	2649.14	-0.82353	45.9197	2
	High	SHsFsDPSPK	4	1	1	Ratprotein	S3(Phospho); S5(Phospho)	0	S(1): 1.3; S(3): 98.7; S(5): 98.7; S(8): 1.3	14.87	0.650065	2	1248.43	0.280447	32.8243	0
	High	SQDPcPPSRsEGLsQSSDSKSEVPEPTQK	1	1	1	Ratprotein	C5(Carbamidomethyl); S10(Phospho); S14(Phospho)	0	S(1): 0.0; S(8): 14.1; S(10): 72.1; S(14): 36.6; S(16): 36.6; S(17): 37.4; S(19): 2.5; S(21): 0.7; T(27): 0.0	14.83	0.65608	4	3304.37	-0.267281	38.5242	2
	High	HKSSSSFTPFIDPR	1	1	1	Ratprotein		0		14.6	0.691762	4	1605.8	-1.15188	39.3516	1
	High	QQLLQEQQLREQEEYK	1	1	1	Ratprotein		0		14.37	0.729385	3	2090.05	-1.0693	38.4714	1
	High	FmAFK	1	1	1	Ratprotein	M2(Dioxidation)	0		14.33	0.736133	2	675.317	-0.866877	32.4608	0
	High	TmIVHDDVESEPAmTPsKEGtLIVR	3	1	1	Ratprotein	M2(Oxidation); M14(Oxidation); S17(Phospho); T21(Phospho)	0.3	T(1): 0.0; S(10): 3.0; T(15): 15.1; S(17): 82.1; T(21): 99.8	14.33	0.736133	3	2947.28	-0.647752	47.7014	1
	High	QTQsASstLQK	4	1	1	Ratprotein	S4(Phospho); S7(Phospho); T8(Phospho)	0	T(2): 49.9; S(4): 49.9; S(6): 1.9; S(7): 98.5; T(8): 99.8	14.1	0.776169	2	1418.5	0.592077	39.6242	0
	High	LVPRPGSGSSSGSSNSGSQPGsHPGsQsGSGERFR	1	1	1	Ratprotein	S22(Phospho); S26(Phospho); S28(Phospho)	0	Too many isoforms	13.93	0.807154	4	3611.47	-0.753297	34.4485	2
	High	AASsLNLsNGETESVKTmIVHDDVESEPAMTPSKEGTLIVR	1	1	1	Ratprotein	S4(Phospho); S8(Phospho); M18(Dioxidation)	0	S(3): 50.5; S(4): 50.5; S(8): 88.4; T(12): 5.2; S(14): 2.4; T(17): 2.5; S(26): 0.2; T(31): 0.1; S(33): 0.1; T(37): 0.1	13.87	0.818383	4	4535.05	-2.50783	53.332	2
	High	qTQSASstLQK	3	1	1	Ratprotein	N-Term(Gln->pyro-Glu); S7(Phospho); T8(Phospho)	0.2222	T(2): 0.0; S(4): 3.0; S(6): 17.8; S(7): 89.6; T(8): 89.6	13.81	0.829768	2	1321.51	1.3443	53.2379	0
	High	EVQWsHLAsLKNNVSPVsR	5	1	1	Ratprotein	S5(Phospho); S9(Phospho); S18(Phospho)	0.3913	S(5): 93.8; S(9): 99.3; S(15): 8.7; S(18): 98.1	13.73	0.845194	3	2391.03	-0.9822	60.1834	1
	High	TTsRsPVLSR	2	1	1	Ratprotein	S3(Phospho); S5(Phospho)	0	T(1): 6.8; T(2): 6.8; S(3): 86.6; S(5): 99.8; S(9): 0.0	13.49	0.893216	3	1263.55	0.377581	31.7785	1
	High	sQDPcPPSRSEGLSQSSDSKSEVPEPTQK	1	1	1	Ratprotein	N-Term(Acetyl); C5(Carbamidomethyl)	0		13.4	0.91192	3	3186.45	-0.56722	36.8439	2
	High	AWsRSDsDEVPPRVPVR	1	1	1	Ratprotein	S3(Phospho); S7(Phospho)	0	S(3): 66.7; S(5): 66.7; S(7): 66.7	13.22	0.95051	3	2112.93	0.704394	47.5515	2
	High	SDLWScGITAIEmAEGAPPLcDmHPMR	25	1	1	Ratprotein	C6(Carbamidomethyl); M13(Oxidation); C21(Carbamidomethyl); M23(Oxidation)	0		13.2	0.954897	4	3077.33	0.770338	68.6539	0
	High	NNVsPVsRSHSFSDPsPK	1	1	1	Ratprotein	S4(Phospho); S7(Phospho); S16(Phospho)	0	S(4): 0.2; S(7): 8.2; S(9): 49.9; S(11): 49.9; S(13): 91.8; S(16): 100.0	13.1	0.977139	2	2181.84	-0.00672368	40.1188	1

## Sheet: Band M
Accession	Description	Score	Coverage	# Proteins	# Unique Peptides	# Peptides	# PSMs
IPI00189809.2	myosin-6	38996.9	72	7	70	218	989
	A2	Sequence	# PSMs	# Proteins	# Protein Groups	Protein Group Accessions	Modifications
	High	LMATLFSTYASADTGDSGK	11	1	1	IPI00189809.2
	High	NDLQLQVQAEQDNLADAEER	75	2	2	IPI00189811.1;IPI00189809.2
	High	qAEEAEEQANTNLSK	8	2	2	IPI00189811.1;IPI00189809.2	N-Term(Gln->pyro-Glu)
	High	MEGDLNEMEIQLSQANR	2	1	1	IPI00189809.2
	High	LEEAGGATSVQIEMNK	5	2	2	IPI00189811.1;IPI00189809.2
	High	LQNEIEDLMVDVER	7	2	2	IPI00189811.1;IPI00189809.2
	High	LKNAYEESLEHLETFK	2	2	2	IPI00189811.1;IPI00189809.2
	High	VVDSLQTSLDAETR	11	2	2	IPI00189811.1;IPI00189809.2
	High	MDADLSQLQTEVEEAVQEcR	6	2	2	IPI00189811.1;IPI00189809.2	C19(Carbamidomethyl)
	High	KmEGDLNEMEIQLSQANR	4	1	1	IPI00189809.2	M2(Oxidation)
	High	LmATLFSTYASADTGDSGK	8	1	1	IPI00189809.2	M2(Oxidation)
	High	QAEEAEEQANTNLSK	9	2	2	IPI00189811.1;IPI00189809.2
	High	QKYEESQSELESSQK	3	2	2	IPI00189811.1;IPI00189809.2
	High	KHADSVAELGEQIDNLQR	3	7	3	IPI00189811.1;IPI00780102.1;IPI00189809.2
	High	SEFKLELDDVTSNMEQIIK	13	2	2	IPI00189811.1;IPI00189809.2
	High	KMEGDLNEMEIQLSQANR	1	1	1	IPI00189809.2
	High	qKYEESQSELESSQK	9	2	2	IPI00189811.1;IPI00189809.2	N-Term(Gln->pyro-Glu)
	High	LASADIETYLLEK	15	13	5	IPI00189811.1;IPI00780102.1;IPI00189809.2;IPI00763881.1;IPI00780631.2
	High	SAETEKEMANMKEEFGR	2	2	2	IPI00189811.1;IPI00189809.2
	High	ANDDLKENIAIVER	7	2	2	IPI00189811.1;IPI00189809.2
	High	AITDAAMmAEELKK	2	17	6	IPI00189811.1;IPI00780102.1;IPI00189809.2;IPI00763881.1;IPI00780631.2;IPI00364799.5	M8(Oxidation)
	High	KMDADLSQLQTEVEEAVQEcR	3	2	2	IPI00189811.1;IPI00189809.2	C20(Carbamidomethyl)
	High	MVSLLQEKNDLQLQVQAEQDNLADAEER	35	2	2	IPI00189811.1;IPI00189809.2
	High	AQLEFNQIKAEIER	1	2	2	IPI00189811.1;IPI00189809.2
	High	RQAEEAEEQANTNLSK	2	2	2	IPI00189811.1;IPI00189809.2
	High	VIQYFASIAAIGDR	11	1	1	IPI00189809.2
	High	NLQEEISDLTEQLGEGGK	5	1	1	IPI00189809.2
	High	NMEQTIKDLQHR	1	1	1	IPI00189809.2
	High	GKLSYTQQMEDLKR	3	1	1	IPI00189809.2
	High	ELEEISERLEEAGGATSVQIEMNK	52	2	2	IPI00189811.1;IPI00189809.2
	High	VKLEQQVDDLEGSLEQEKK	11	1	1	IPI00189809.2
	High	IEDEQALALQLQK	5	1	1	IPI00189809.2
	High	NTLLQAELEELR	6	1	1	IPI00189809.2
	High	VKLEQQVDDLEGSLEQEK	3	1	1	IPI00189809.2
	High	LQNEIEDLmVDVER	1	2	2	IPI00189811.1;IPI00189809.2	M9(Dioxidation)
	High	LQNEIEDLmVDVER	7	2	2	IPI00189811.1;IPI00189809.2	M9(Oxidation)
	High	AITDAAMMAEELKK	1	17	6	IPI00189811.1;IPI00780102.1;IPI00189809.2;IPI00763881.1;IPI00780631.2;IPI00364799.5
	High	LQDAEEAVEAVNAK	8	2	2	IPI00189811.1;IPI00189809.2
	High	KKEFDISQQNSK	1	1	1	IPI00189809.2
	High	NLTEEmAGLDEIIAK	5	1	1	IPI00189809.2	M6(Oxidation)
	High	IKELTYQTEEDKK	2	1	1	IPI00189809.2
	High	LEEAGGATSVQIEMNKK	2	2	2	IPI00189811.1;IPI00189809.2
	High	DIDDLELTLAKVEK	2	11	4	IPI00189811.1;IPI00780102.1;IPI00189809.2;IPI00780631.2
	High	KKHADSVAELGEQIDNLQR	4	7	3	IPI00189811.1;IPI00780102.1;IPI00189809.2
	High	EKSEFKLELDDVTSNMEQIIK	4	2	2	IPI00189811.1;IPI00189809.2
	High	NLTEEMAGLDEIIAK	5	1	1	IPI00189809.2
	High	LAEQELIETSER	3	2	2	IPI00189811.1;IPI00189809.2
	High	qLEVEKLELQSALEEAEASLEHEEGK	17	1	1	IPI00189809.2	N-Term(Gln->pyro-Glu)
	High	GQSVQQVYYSIGALAK	7	1	1	IPI00189809.2
	High	VQLLHSQNTSLINQK	4	2	2	IPI00189811.1;IPI00189809.2
	High	LEDEEEmNAELTAK	1	2	2	IPI00189811.1;IPI00189809.2	M7(Oxidation)
	High	RDLEEATLQHEATAAALR	5	5	2	IPI00189811.1;IPI00189809.2
	High	LEEAGGATSVQIEmNK	1	2	2	IPI00189811.1;IPI00189809.2	M14(Oxidation)
	High	KGSSFQTVSALHR	2	2	2	IPI00189811.1;IPI00189809.2
	High	mDADLSQLQTEVEEAVQEcR	2	2	2	IPI00189811.1;IPI00189809.2	M1(Oxidation); C19(Carbamidomethyl)
	High	MEGDLNEmEIQLSQANR	3	1	1	IPI00189809.2	M8(Oxidation)
	High	GTLEDQIIQANPALEAFGNAK	11	2	2	IPI00189811.1;IPI00189809.2
	High	DLEEATLQHEATAAALR	6	5	2	IPI00189811.1;IPI00189809.2
	High	LELQSALEEAEASLEHEEGK	1	2	2	IPI00189811.1;IPI00189809.2
	High	NAYEESLEHLETFK	3	2	2	IPI00189811.1;IPI00189809.2
	High	LEDEEEMNAELTAK	3	2	2	IPI00189811.1;IPI00189809.2
	High	AITDAAMMAEELK	1	17	6	IPI00189811.1;IPI00780102.1;IPI00189809.2;IPI00763881.1;IPI00780631.2;IPI00364799.5
	High	DIDDLELTLAKVEKEK	3	11	4	IPI00189811.1;IPI00780102.1;IPI00189809.2;IPI00780631.2
	High	KKmDADLSQLQTEVEEAVQEcR	4	2	2	IPI00189811.1;IPI00189809.2	M3(Oxidation); C21(Carbamidomethyl)
	High	LELDDVTSNMEQIIK	2	2	2	IPI00189811.1;IPI00189809.2
	High	KQLEVEKLELQSALEEAEASLEHEEGK	10	1	1	IPI00189809.2
	High	YEESQSELESSQK	2	2	2	IPI00189811.1;IPI00189809.2
	High	mVSLLQEKNDLQLQVQAEQDNLADAEER	23	2	2	IPI00189811.1;IPI00189809.2	M1(Oxidation)
	High	LELDDVTSNmEQIIK	1	2	2	IPI00189811.1;IPI00189809.2	M10(Oxidation)
	High	SAYLmGLNSADLLK	2	2	2	IPI00189811.1;IPI00189809.2	M5(Oxidation)
	High	DLEEATLQHEATAAALRK	1	5	2	IPI00189811.1;IPI00189809.2
	High	VRELENELEAEQKR	6	2	2	IPI00189811.1;IPI00189809.2
	High	VQHELDEAEER	2	2	2	IPI00189811.1;IPI00189809.2
	High	qKYEESQSELESSQKEAR	4	2	2	IPI00189811.1;IPI00189809.2	N-Term(Gln->pyro-Glu)
	High	LLGSLDIDHNQYK	1	2	2	IPI00189811.1;IPI00189809.2
	High	KLAEKDEEmEQAK	1	2	2	IPI00189811.1;IPI00189809.2	M9(Oxidation)
	High	KALQEAHQQALDDLQAEEDKVNTLIK	8	1	1	IPI00189809.2
	High	LASADIETYLLEKSR	1	13	5	IPI00189811.1;IPI00780102.1;IPI00189809.2;IPI00763881.1;IPI00780631.2
	High	LAEKDEEMEQAK	1	2	2	IPI00189811.1;IPI00189809.2
	High	LKNAYEESLEHLETFKR	1	2	2	IPI00189811.1;IPI00189809.2
	High	SNAAAAALDKK	7	2	2	IPI00189811.1;IPI00189809.2
	High	NAQAHLKDTQLQLDDAVR	2	1	1	IPI00189809.2
	High	SAYLMGLNSADLLK	3	2	2	IPI00189811.1;IPI00189809.2
	High	TKYETDAIQRTEELEEAK	1	13	5	IPI00189811.1;IPI00780102.1;IPI00189809.2;IPI00763881.1;IPI00780631.2
	High	LSYTQQMEDLKR	1	1	1	IPI00189809.2
	High	LEQQVDDLEGSLEQEKK	4	8	3	IPI00780102.1;IPI00189809.2;IPI00780631.2
	High	ALQEAHQQALDDLQAEEDKVNTLIK	9	1	1	IPI00189809.2
	High	KmDADLSQLQTEVEEAVQEcR	3	2	2	IPI00189811.1;IPI00189809.2	M2(Oxidation); C20(Carbamidomethyl)
	High	KLAEQELIETSER	4	2	2	IPI00189811.1;IPI00189809.2
	High	VGNEYVTK	2	14	6	IPI00189811.1;IPI00780102.1;IPI00189809.2;IPI00364799.5;IPI00763881.1;IPI00780631.2
	High	QLEEKEALISQLTR	2	1	1	IPI00189809.2
	High	LTGAIMHYGNmK	1	1	1	IPI00189809.2	M11(Oxidation)
	High	VRELENELEAEQK	3	2	2	IPI00189811.1;IPI00189809.2
	High	QLEVEKLELQSALEEAEASLEHEEGK	3	1	1	IPI00189809.2
	High	DIDDLELTLAK	6	12	5	IPI00189811.1;IPI00780102.1;IPI00189809.2;IPI00364799.5;IPI00780631.2
	High	LEQQVDDLEGSLEQEK	6	8	3	IPI00780102.1;IPI00189809.2;IPI00780631.2
	High	AGLLGLLEEMR	3	8	5	IPI00189811.1;IPI00780102.1;IPI00189809.2;IPI00763881.1;IPI00780631.2
	High	qLEEKEALISQLTR	2	1	1	IPI00189809.2	N-Term(Gln->pyro-Glu)
	High	KLAEKDEEMEQAK	1	2	2	IPI00189811.1;IPI00189809.2
	High	QREEQAEPDGTEDADKSAYLMGLNSADLLK	1	1	1	IPI00189809.2
	High	LmATLFSTYASADTGDSGK	1	1	1	IPI00189809.2	M2(Dioxidation)
	High	DTQLQLDDAVR	6	2	2	IPI00189809.2;IPI00189811.1
	High	HADSVAELGEQIDNLQR	6	7	3	IPI00189811.1;IPI00780102.1;IPI00189809.2
	High	GKLSYTQQmEDLKR	1	1	1	IPI00189809.2	M9(Oxidation)
	High	TVTVKEDQVMQQNPPK	3	2	2	IPI00189811.1;IPI00189809.2
	High	KEQDTSAHLER	2	17	6	IPI00189811.1;IPI00780102.1;IPI00189809.2;IPI00763881.1;IPI00780631.2;IPI00364799.5
	High	ENKNLQEEISDLTEQLGEGGKNVHELEK	1	1	1	IPI00189809.2
	High	IEELEEELEAER	29	11	4	IPI00780102.1;IPI00780631.2;IPI00189811.1;IPI00189809.2
	High	LTQESIMDLENDKLQLEEK	2	1	1	IPI00189809.2
	High	KVQHELDEAEER	6	2	2	IPI00189811.1;IPI00189809.2
	High	IEDEQALALQLQKK	2	1	1	IPI00189809.2
	High	EFDISQQNSKIEDEQALALQLQK	5	1	1	IPI00189809.2
	High	EEQAEPDGTEDADKSAYLmGLNSADLLK	1	1	1	IPI00189809.2	M19(Oxidation)
	High	LSYTQQMEDLK	1	1	1	IPI00189809.2
	High	AITDAAmmAEELK	3	17	6	IPI00189811.1;IPI00780102.1;IPI00189809.2;IPI00763881.1;IPI00780631.2;IPI00364799.5	M7(Oxidation); M8(Oxidation)
	High	NLTEEmAGLDEIIAK	1	1	1	IPI00189809.2	M6(Dioxidation)
	High	EMANMKEEFGR	1	2	2	IPI00189811.1;IPI00189809.2
	High	EQDTSAHLER	3	17	6	IPI00189811.1;IPI00780102.1;IPI00189809.2;IPI00763881.1;IPI00780631.2;IPI00364799.5
	High	VKDALEKSEAR	2	2	2	IPI00189811.1;IPI00189809.2
	High	ELENELEAEQK	2	2	2	IPI00189811.1;IPI00189809.2
	High	ELEEISERLEEAGGATSVQIEMNKK	4	2	2	IPI00189811.1;IPI00189809.2
	High	LDEAEQIALK	2	19	5	IPI00780102.1;IPI00189811.1;IPI00189809.2;IPI00763881.1;IPI00780631.2
	High	qREEQAEPDGTEDADK	1	1	1	IPI00189809.2	N-Term(Gln->pyro-Glu)
	High	NTLLQAELEELRAVVEQTER	3	1	1	IPI00189809.2
	High	AKLQTENGELAR	2	1	1	IPI00189809.2
	High	HRLQNEIEDLMVDVER	2	2	2	IPI00189811.1;IPI00189809.2
	High	EGGKVTAETENGK	5	2	2	IPI00189811.1;IPI00189809.2
	High	TVTVKEDQVmQQNPPK	2	2	2	IPI00189811.1;IPI00189809.2	M10(Oxidation)
	High	LSYTQQmEDLKR	1	1	1	IPI00189809.2	M7(Oxidation)
	High	LDEAEQIALKGGK	2	19	5	IPI00189811.1;IPI00189809.2;IPI00780102.1;IPI00763881.1;IPI00780631.2
	High	ELENELEAEQKR	2	2	2	IPI00189811.1;IPI00189809.2
	High	ENKNLQEEISDLTEQLGEGGK	1	1	1	IPI00189809.2
	High	NKDPLNETVVGLYQK	2	11	4	IPI00189811.1;IPI00780102.1;IPI00189809.2;IPI00763881.1
	High	KDIDDLELTLAKVEK	2	10	3	IPI00780102.1;IPI00189809.2;IPI00780631.2
	High	VKVGNEYVTK	3	13	5	IPI00189811.1;IPI00780102.1;IPI00189809.2;IPI00763881.1;IPI00780631.2
	High	LELQSALEEAEASLEHEEGKILR	3	2	2	IPI00189811.1;IPI00189809.2
	High	tDAQmADFGAAAPYLR	2	1	1	IPI00189809.2	N-Term(Acetyl); M5(Oxidation)
	High	qLEVEKLELQSALEEAEASLEHEEGKILR	5	1	1	IPI00189809.2	N-Term(Gln->pyro-Glu)
	High	KmEGDLNEmEIQLSQANR	7	1	1	IPI00189809.2	M2(Oxidation); M9(Oxidation)
	High	RVIQYFASIAAIGDR	4	1	1	IPI00189809.2
	High	mEGDLNEmEIQLSQANR	1	1	1	IPI00189809.2	M1(Oxidation); M8(Oxidation)
	High	NAYEESLEHLETFKR	3	2	2	IPI00189811.1;IPI00189809.2
	High	EEQAEPDGTEDADK	1	1	1	IPI00189809.2
	High	KEFDISQQNSK	1	1	1	IPI00189809.2
	High	KDNPNANKGTLEDQIIQANPALEAFGNAK	2	1	1	IPI00189809.2
	High	TLEDQANEYR	2	1	1	IPI00189809.2
	High	qREEQAEPDGTEDADKSAYLMGLNSADLLK	3	1	1	IPI00189809.2	N-Term(Gln->pyro-Glu)
	High	SAETEKEMANmKEEFGR	1	2	2	IPI00189811.1;IPI00189809.2	M11(Oxidation)
	High	QLEVEKLELQSALEEAEASLEHEEGKILR	9	1	1	IPI00189809.2
	High	KKGSSFQTVSALHR	2	1	1	IPI00189809.2
	High	TLEDQANEYRVK	2	1	1	IPI00189809.2
	High	DALLVIQWNIR	9	1	1	IPI00189809.2
	High	VIFQLKAER	1	2	2	IPI00189811.1;IPI00189809.2
	High	DLQHRLDEAEQIALK	5	17	5	IPI00189811.1;IPI00189809.2;IPI00780102.1;IPI00763881.1;IPI00780631.2
	High	APGVMDNPLVMHQLR	1	1	1	IPI00189809.2
	High	INATLETKQPR	2	2	2	IPI00189811.1;IPI00189809.2
	High	GSSFQTVSALHR	2	2	2	IPI00189811.1;IPI00189809.2
	High	EDQVMQQNPPK	2	2	2	IPI00189811.1;IPI00189809.2
	High	AITDAAmmAEELKK	5	17	6	IPI00189811.1;IPI00780102.1;IPI00189809.2;IPI00763881.1;IPI00780631.2;IPI00364799.5	M7(Oxidation); M8(Oxidation)
	High	mFNWMVTR	2	2	2	IPI00189811.1;IPI00189809.2	M1(Oxidation)
	High	SEFKLELDDVTSNmEQIIK	2	2	2	IPI00189811.1;IPI00189809.2	M14(Oxidation)
	High	GSSFQTVSALHRENLNK	1	2	2	IPI00189811.1;IPI00189809.2
	High	LTGAIMHYGNMK	2	1	1	IPI00189809.2
	High	KLAEQELIETSERVQLLHSQNTSLINQK	1	2	2	IPI00189811.1;IPI00189809.2
	High	SSLKLmATLFSTYASADTGDSGK	2	1	1	IPI00189809.2	M6(Oxidation)
	High	HDcDLLREQYEEEMEAK	2	1	1	IPI00189809.2	C3(Carbamidomethyl)
	High	NFDKILAEWK	1	3	2	IPI00780102.1;IPI00189809.2
	High	ADIAESQVNK	2	17	5	IPI00189811.1;IPI00780102.1;IPI00189809.2;IPI00763881.1;IPI00780631.2
	High	NALAHALQSAR	6	5	2	IPI00189811.1;IPI00189809.2
	High	ANDDLKENIAIVERR	2	2	2	IPI00189811.1;IPI00189809.2
	High	RNTLLQAELEELR	3	1	1	IPI00189809.2
	High	DNPNANKGTLEDQIIQANPALEAFGNAK	2	1	1	IPI00189809.2
	High	EMTERLEDEEEMNAELTAK	1	2	2	IPI00189811.1;IPI00189809.2
	High	APGVmDNPLVmHQLR	2	1	1	IPI00189809.2	M5(Oxidation); M11(Oxidation)
	High	HRLQNEIEDLmVDVER	1	2	2	IPI00189811.1;IPI00189809.2	M11(Oxidation)
	High	IEDmAMLTFLHEPAVLYNLK	3	2	2	IPI00189811.1;IPI00189809.2	M4(Oxidation)
	High	TEELEEAKK	1	14	6	IPI00189811.1;IPI00780102.1;IPI00189809.2;IPI00364799.5;IPI00763881.1;IPI00780631.2
	High	KEFDISQQNSKIEDEQALALQLQK	1	1	1	IPI00189809.2
	High	ANSEVAQWR	3	13	5	IPI00189811.1;IPI00780102.1;IPI00189809.2;IPI00763881.1;IPI00780631.2
	High	qREEQAEPDGTEDADKSAYLmGLNSADLLK	3	1	1	IPI00189809.2	N-Term(Gln->pyro-Glu); M21(Oxidation)
	High	LQDLVDKLQLK	16	2	2	IPI00189811.1;IPI00189809.2
	High	LAEKDEEmEQAK	1	2	2	IPI00189811.1;IPI00189809.2	M8(Oxidation)
	High	FDKIEDmAMLTFLHEPAVLYNLK	1	2	2	IPI00189811.1;IPI00189809.2	M7(Oxidation)
	High	KAITDAAMMAEELKK	1	17	6	IPI00189811.1;IPI00780102.1;IPI00189809.2;IPI00763881.1;IPI00780631.2;IPI00364799.5
	High	NDLQLQVQAEQDNLADAEERcDQLIK	5	2	2	IPI00189811.1;IPI00189809.2	C21(Carbamidomethyl)
	High	KAPGVMDNPLVMHQLR	1	1	1	IPI00189809.2
	High	LAEQELIETSERVQLLHSQNTSLINQK	2	2	2	IPI00189811.1;IPI00189809.2
	High	cNGVLEGIR	1	28	12	IPI00764167.1;IPI00957592.1;IPI01007580.1;IPI00189811.1;IPI00780102.1;IPI00189809.2;IPI00364799.5;IPI00763881.1;IPI00209113.3;IPI00391300.3;IPI00367479.5;IPI00780631.2	C1(Carbamidomethyl)
	High	RNtLLQAELEELR	2	1	1	IPI00189809.2	T3(Phospho)
	High	ELTYQTEEDKK	2	1	1	IPI00189809.2
	High	TKYETDAIQR	4	13	5	IPI00189811.1;IPI00780102.1;IPI00189809.2;IPI00763881.1;IPI00780631.2
	High	KLEDEcSELK	1	14	4	IPI00780102.1;IPI00189809.2;IPI00780631.2;IPI00189811.1	C6(Carbamidomethyl)
	High	APGVmDNPLVmHQLR	1	1	1	IPI00189809.2	M5(Dioxidation); M11(Oxidation)
	High	ILNPAAIPEGQFIDSR	5	2	2	IPI00189811.1;IPI00189809.2
	High	KDIDDLELTLAK	1	11	4	IPI00780102.1;IPI00189809.2;IPI00364799.5;IPI00780631.2
	High	IEDMAMLTFLHEPAVLYNLK	3	2	2	IPI00189811.1;IPI00189809.2
	High	tDAQMADFGAAAPYLR	1	1	1	IPI00189809.2	N-Term(Acetyl)
	High	VKLEEAQR	1	1	1	IPI00189809.2
	High	VKEmTERLEDEEEMNAELTAK	2	2	2	IPI00189811.1;IPI00189809.2	M4(Oxidation)
	High	ENQSILITGESGAGK	1	11	4	IPI00189811.1;IPI00780102.1;IPI00189809.2;IPI00780631.2
	High	SNAAAAALDK	1	2	2	IPI00189811.1;IPI00189809.2
	High	VKEMTERLEDEEEMNAELTAK	3	2	2	IPI00189811.1;IPI00189809.2
	High	LAEKDEEmEQAKR	1	2	2	IPI00189811.1;IPI00189809.2	M8(Oxidation)
	High	ANLEKVSR	1	1	1	IPI00189809.2
	High	KAITDAAmmAEELKK	2	17	6	IPI00189811.1;IPI00780102.1;IPI00189809.2;IPI00763881.1;IPI00780631.2;IPI00364799.5	M8(Oxidation); M9(Oxidation)
	High	KLEDEcSELKK	2	13	3	IPI00780102.1;IPI00189809.2;IPI00780631.2	C6(Carbamidomethyl)
	High	KGSSFQTVSALHRENLNK	1	2	2	IPI00189811.1;IPI00189809.2
	High	EDQVMQQNPPKFDK	1	2	2	IPI00189811.1;IPI00189809.2
	High	ENIAIVER	1	2	2	IPI00189811.1;IPI00189809.2
	High	NmEQTIKDLQHR	1	1	1	IPI00189809.2	M2(Oxidation)
	High	EDQVmQQNPPK	1	2	2	IPI00189811.1;IPI00189809.2	M5(Oxidation)
	High	SAYLmGLNSADLLK	1	2	2	IPI00189811.1;IPI00189809.2	M5(Dioxidation)
	High	KKMDADLSQLQTEVEEAVQEcR	2	2	2	IPI00189811.1;IPI00189809.2	C21(Carbamidomethyl)
	High	FDKIEDMAMLTFLHEPAVLYNLK	2	2	2	IPI00189811.1;IPI00189809.2
	High	MVSLLQEK	2	4	3	IPI00189811.1;IPI00189809.2;IPI00763881.1
	High	AVVEQTER	3	2	2	IPI00189811.1;IPI00189809.2
	High	NLQEEISDLTEQLGEGGKNVHELEK	1	1	1	IPI00189809.2
	High	VGNEYVTKGQSVQQVYYSIGALAK	1	1	1	IPI00189809.2
	High	AQLEFNQIK	2	2	2	IPI00189811.1;IPI00189809.2
	High	KLEGDLK	2	24	9	IPI00780102.1;IPI00189809.2;IPI00780631.2;IPI00764167.1;IPI00957592.1;IPI01007580.1;IPI00189811.1;IPI00364799.5;IPI00763881.1
	High	KAITDAAmMAEELKK	2	17	6	IPI00189811.1;IPI00780102.1;IPI00189809.2;IPI00763881.1;IPI00780631.2;IPI00364799.5	M8(Oxidation)
	High	KKmEGDLNEmEIQLSQANR	2	1	1	IPI00189809.2	M3(Oxidation); M10(Oxidation)
	High	SLNDFTTQR	3	1	1	IPI00189809.2
	High	EFDISQQNSK	1	1	1	IPI00189809.2
	High	VKQKLEK	1	13	5	IPI00189811.1;IPI00780102.1;IPI00189809.2;IPI00763881.1;IPI00780631.2
	High	FDKIEDmAmLTFLHEPAVLYNLK	4	2	2	IPI00189811.1;IPI00189809.2	M7(Oxidation); M9(Oxidation)
	High	TEcFVPDDKEEYVK	2	1	1	IPI00189809.2	C3(Carbamidomethyl)
	High	KVQHELDEAEERADIAESQVNK	7	2	2	IPI00189811.1;IPI00189809.2
	High	AITDAAmmAEELKKEQDTSAHLER	1	17	6	IPI00189811.1;IPI00780102.1;IPI00189809.2;IPI00763881.1;IPI00780631.2;IPI00364799.5	M7(Oxidation); M8(Oxidation)
	High	SKVKLEQQVDDLEGSLEQEK	1	1	1	IPI00189809.2
	High	AGLLGLLEEMRDER	1	2	2	IPI00189811.1;IPI00189809.2
	High	KGAEKLLGSLDIDHNQYK	1	2	2	IPI00189811.1;IPI00189809.2
	High	DTQLQLDDAVRANDDLKENIAIVER	1	2	2	IPI00189809.2;IPI00189811.1
	High	RSEAPPHIFSISDNAYQYMLTDRENQSILITGESGAGK	1	2	2	IPI00189811.1;IPI00189809.2
	High	NKDPLNETVVGLYQKSSLK	1	4	3	IPI00189811.1;IPI00189809.2;IPI00763881.1
	High	APGVmDNPLVMHQLR	1	1	1	IPI00189809.2	M5(Oxidation)
	High	YRILNPAAIPEGQFIDSR	1	2	2	IPI00189811.1;IPI00189809.2
	High	QREEQAEPDGTEDADK	3	1	1	IPI00189809.2
	High	SNNFQKPR	2	2	2	IPI00189811.1;IPI00189809.2
	High	KAPGVmDNPLVmHQLR	1	1	1	IPI00189809.2	M6(Oxidation); M12(Oxidation)
	High	EQYEEEMEAK	1	1	1	IPI00189809.2
	High	IEDmAmLTFLHEPAVLYNLK	1	2	2	IPI00189811.1;IPI00189809.2	M4(Oxidation); M6(Oxidation)
	High	MFNWMVTR	2	2	2	IPI00189811.1;IPI00189809.2
	High	AGLLGLLEEmRDER	1	2	2	IPI00189811.1;IPI00189809.2	M10(Dioxidation)
	High	mVSLLQEKNDLQLQVQAEQDNLADAEERcDQLIK	1	2	2	IPI00189811.1;IPI00189809.2	M1(Oxidation); C29(Carbamidomethyl)
	High	KKMEGDLNEmEIQLSQANR	3	1	1	IPI00189809.2	M10(Oxidation)
	High	SEAPPHIFSISDNAYQYMLTDRENQSILITGESGAGK	1	2	2	IPI00189811.1;IPI00189809.2
	High	IEELEEELEAERTAR	1	2	2	IPI00189811.1;IPI00189809.2
	High	SDLTRELEEISER	1	1	1	IPI00189809.2
	High	LDEAEQIALKGGKK	1	19	5	IPI00189811.1;IPI00189809.2;IPI00780102.1;IPI00763881.1;IPI00780631.2
	High	AKNALAHALQSAR	2	5	2	IPI00189811.1;IPI00189809.2
	High	KKMEGDLNEMEIQLSQANR	1	1	1	IPI00189809.2
	High	YETDAIQRTEELEEAK	1	13	5	IPI00189811.1;IPI00780102.1;IPI00189809.2;IPI00763881.1;IPI00780631.2
	High	LYDNHLGK	1	2	2	IPI00189811.1;IPI00189809.2
	High	tDAQmADFGAAAPYLRK	1	1	1	IPI00189809.2	N-Term(Acetyl); M5(Oxidation)
	High	LTGAImHYGNmK	1	1	1	IPI00189809.2	M6(Oxidation); M11(Oxidation)
	High	DLQHRLDEAEQIALKGGK	1	17	5	IPI00189811.1;IPI00189809.2;IPI00780102.1;IPI00763881.1;IPI00780631.2
	High	mVSLLQEK	1	4	3	IPI00189811.1;IPI00189809.2;IPI00763881.1	M1(Oxidation)
	High	VQHELDEAEERADIAESQVNK	1	2	2	IPI00189811.1;IPI00189809.2
	High	KQLEVEK	1	2	1	IPI00189809.2
	High	KLKENQAR	1	1	1	IPI00189809.2
	High	VKNLTEEMAGLDEIIAK	1	1	1	IPI00189809.2
	High	DALEKSEAR	2	2	2	IPI00189811.1;IPI00189809.2
	High	KDNPNANK	1	1	1	IPI00189809.2
	High	NYHIFYQILSNK	3	1	1	IPI00189809.2
	High	EALISQLTR	2	2	2	IPI00189811.1;IPI00189809.2
	High	NAESVKGmR	1	2	2	IPI00189811.1;IPI00189809.2	M8(Oxidation)
	High	AGLLGLLEEmRDER	1	2	2	IPI00189811.1;IPI00189809.2	M10(Oxidation)
	High	KAPGVMDNPLVmHQLR	1	1	1	IPI00189809.2	M12(Oxidation)
	High	VTAETENGK	1	2	2	IPI00189811.1;IPI00189809.2
	High	cDQLIK	2	9	3	IPI00189811.1;IPI00780102.1;IPI00189809.2	C1(Carbamidomethyl)
	High	IHFGATGK	1	6	3	IPI00189811.1;IPI00189809.2;IPI00763881.1
	High	SRVIFQLK	1	2	2	IPI00189811.1;IPI00189809.2
	High	RDLEEATLQHEATAAALRK	1	5	2	IPI00189811.1;IPI00189809.2
	High	SRNEALR	1	4	2	IPI00189811.1;IPI00189809.2
	High	NAQAHLK	1	1	1	IPI00189809.2
	High	HATENKVK	1	13	5	IPI00189811.1;IPI00780102.1;IPI00189809.2;IPI00763881.1;IPI00780631.2
	High	QKLEKEK	1	14	6	IPI00189811.1;IPI00780102.1;IPI00189809.2;IPI00364799.5;IPI00763881.1;IPI00780631.2
	High	LQDLVDKLQLKVK	1	2	2	IPI00189811.1;IPI00189809.2
	High	IKPLLK	1	13	5	IPI00189811.1;IPI00780102.1;IPI00189809.2;IPI00763881.1;IPI00780631.2
IPI00189811.1	Myosin-7	37414	69.87	7	60	214	947
	A2	Sequence	# PSMs	# Proteins	# Protein Groups	Protein Group Accessions	Modifications
	High	NDLQLQVQAEQDNLADAEER	75	2	2	IPI00189811.1;IPI00189809.2
	High	qAEEAEEQANTNLSK	8	2	2	IPI00189811.1;IPI00189809.2	N-Term(Gln->pyro-Glu)
	High	EQYEEETEAKAELQR	2	1	1	IPI00189811.1
	High	LEEAGGATSVQIEMNK	5	2	2	IPI00189811.1;IPI00189809.2
	High	LQNEIEDLMVDVER	7	2	2	IPI00189811.1;IPI00189809.2
	High	LKNAYEESLEHLETFK	2	2	2	IPI00189811.1;IPI00189809.2
	High	VVDSLQTSLDAETR	11	2	2	IPI00189811.1;IPI00189809.2
	High	MDADLSQLQTEVEEAVQEcR	6	2	2	IPI00189811.1;IPI00189809.2	C19(Carbamidomethyl)
	High	QAEEAEEQANTNLSK	9	2	2	IPI00189811.1;IPI00189809.2
	High	QKYEESQSELESSQK	3	2	2	IPI00189811.1;IPI00189809.2
	High	KHADSVAELGEQIDNLQR	3	7	3	IPI00189811.1;IPI00780102.1;IPI00189809.2
	High	qLEAEKLELQSALEEAEASLEHEEGK	27	1	1	IPI00189811.1	N-Term(Gln->pyro-Glu)
	High	SEFKLELDDVTSNMEQIIK	13	2	2	IPI00189811.1;IPI00189809.2
	High	qKYEESQSELESSQK	9	2	2	IPI00189811.1;IPI00189809.2	N-Term(Gln->pyro-Glu)
	High	GQNVQQVAYAIGALAK	5	1	1	IPI00189811.1
	High	LASADIETYLLEK	15	13	5	IPI00189811.1;IPI00780102.1;IPI00189809.2;IPI00763881.1;IPI00780631.2
	High	NLQEEISDLTEQLGSTGK	8	1	1	IPI00189811.1
	High	SAETEKEMANMKEEFGR	2	2	2	IPI00189811.1;IPI00189809.2
	High	ANDDLKENIAIVER	7	2	2	IPI00189811.1;IPI00189809.2
	High	AITDAAMmAEELKK	2	17	6	IPI00189811.1;IPI00780102.1;IPI00189809.2;IPI00763881.1;IPI00780631.2;IPI00364799.5	M8(Oxidation)
	High	KMDADLSQLQTEVEEAVQEcR	3	2	2	IPI00189811.1;IPI00189809.2	C20(Carbamidomethyl)
	High	VIQYFAVIAAIGDR	9	1	1	IPI00189811.1
	High	MVSLLQEKNDLQLQVQAEQDNLADAEER	35	2	2	IPI00189811.1;IPI00189809.2
	High	AQLEFNQIKAEIER	1	2	2	IPI00189811.1;IPI00189809.2
	High	ENKNLQEEISDLTEQLGSTGK	2	1	1	IPI00189811.1
	High	RQAEEAEEQANTNLSK	2	2	2	IPI00189811.1;IPI00189809.2
	High	KQLEAEKLELQSALEEAEASLEHEEGK	11	1	1	IPI00189811.1
	High	ELEEISERLEEAGGATSVQIEMNK	52	2	2	IPI00189811.1;IPI00189809.2
	High	SLQSLLKDTQIQLDDAVR	7	1	1	IPI00189811.1
	High	NLTEEMAGLDEIIVK	7	1	1	IPI00189811.1
	High	LLSNLFANYAGADAPVDK	5	1	1	IPI00189811.1
	High	qLEAEKLELQSALEEAEASLEHEEGKILR	4	1	1	IPI00189811.1	N-Term(Gln->pyro-Glu)
	High	QLEAEKLELQSALEEAEASLEHEEGK	8	1	1	IPI00189811.1
	High	MEGDLNEMEIQLSHANR	3	3	2	IPI00189811.1;IPI00763881.1
	High	LQNEIEDLmVDVER	1	2	2	IPI00189811.1;IPI00189809.2	M9(Dioxidation)
	High	LQNEIEDLmVDVER	7	2	2	IPI00189811.1;IPI00189809.2	M9(Oxidation)
	High	AITDAAMMAEELKK	1	17	6	IPI00189811.1;IPI00780102.1;IPI00189809.2;IPI00763881.1;IPI00780631.2;IPI00364799.5
	High	IEDEQALGSQLQK	5	1	1	IPI00189811.1
	High	LQDAEEAVEAVNAK	8	2	2	IPI00189811.1;IPI00189809.2
	High	LEEAGGATSVQIEMNKK	2	2	2	IPI00189811.1;IPI00189809.2
	High	DIDDLELTLAKVEK	2	11	4	IPI00189811.1;IPI00780102.1;IPI00189809.2;IPI00780631.2
	High	KKHADSVAELGEQIDNLQR	4	7	3	IPI00189811.1;IPI00780102.1;IPI00189809.2
	High	EKSEFKLELDDVTSNMEQIIK	4	2	2	IPI00189811.1;IPI00189809.2
	High	LAEQELIETSER	3	2	2	IPI00189811.1;IPI00189809.2
	High	NLTEEmAGLDEIIVK	2	1	1	IPI00189811.1	M6(Oxidation)
	High	VQLLHSQNTSLINQK	4	2	2	IPI00189811.1;IPI00189809.2
	High	LEDEEEmNAELTAK	1	2	2	IPI00189811.1;IPI00189809.2	M7(Oxidation)
	High	RDLEEATLQHEATAAALR	5	5	2	IPI00189811.1;IPI00189809.2
	High	LEEAGGATSVQIEmNK	1	2	2	IPI00189811.1;IPI00189809.2	M14(Oxidation)
	High	KGSSFQTVSALHR	2	2	2	IPI00189811.1;IPI00189809.2
	High	mDADLSQLQTEVEEAVQEcR	2	2	2	IPI00189811.1;IPI00189809.2	M1(Oxidation); C19(Carbamidomethyl)
	High	GTLEDQIIQANPALEAFGNAK	11	2	2	IPI00189811.1;IPI00189809.2
	High	DLEEATLQHEATAAALR	6	5	2	IPI00189811.1;IPI00189809.2
	High	LELQSALEEAEASLEHEEGK	1	2	2	IPI00189811.1;IPI00189809.2
	High	QLDEKEALISQLTR	4	1	1	IPI00189811.1
	High	NAYEESLEHLETFK	3	2	2	IPI00189811.1;IPI00189809.2
	High	LEDEEEMNAELTAK	3	2	2	IPI00189811.1;IPI00189809.2
	High	AITDAAMMAEELK	1	17	6	IPI00189811.1;IPI00780102.1;IPI00189809.2;IPI00763881.1;IPI00780631.2;IPI00364799.5
	High	DIDDLELTLAKVEKEK	3	11	4	IPI00189811.1;IPI00780102.1;IPI00189809.2;IPI00780631.2
	High	KKmDADLSQLQTEVEEAVQEcR	4	2	2	IPI00189811.1;IPI00189809.2	M3(Oxidation); C21(Carbamidomethyl)
	High	qREEQAEPDGTEEADKSAYLMGLNSADLLK	4	1	1	IPI00189811.1	N-Term(Gln->pyro-Glu)
	High	LELDDVTSNMEQIIK	2	2	2	IPI00189811.1;IPI00189809.2
	High	LLSNLFANYAGADAPVDKGK	4	1	1	IPI00189811.1
	High	YEESQSELESSQK	2	2	2	IPI00189811.1;IPI00189809.2
	High	mVSLLQEKNDLQLQVQAEQDNLADAEER	23	2	2	IPI00189811.1;IPI00189809.2	M1(Oxidation)
	High	LELDDVTSNmEQIIK	1	2	2	IPI00189811.1;IPI00189809.2	M10(Oxidation)
	High	KALQEAHQQALDDLQAEEDKVNTLTK	5	1	1	IPI00189811.1
	High	SAYLmGLNSADLLK	2	2	2	IPI00189811.1;IPI00189809.2	M5(Oxidation)
	High	DLEEATLQHEATAAALRK	1	5	2	IPI00189811.1;IPI00189809.2
	High	VRELENELEAEQKR	6	2	2	IPI00189811.1;IPI00189809.2
	High	VQHELDEAEER	2	2	2	IPI00189811.1;IPI00189809.2
	High	qKYEESQSELESSQKEAR	4	2	2	IPI00189811.1;IPI00189809.2	N-Term(Gln->pyro-Glu)
	High	NNLLQAELEELR	9	1	1	IPI00189811.1
	High	LLGSLDIDHNQYK	1	2	2	IPI00189811.1;IPI00189809.2
	High	KLAEKDEEmEQAK	1	2	2	IPI00189811.1;IPI00189809.2	M9(Oxidation)
	High	LASADIETYLLEKSR	1	13	5	IPI00189811.1;IPI00780102.1;IPI00189809.2;IPI00763881.1;IPI00780631.2
	High	GKLTYTQQLEDLKR	3	1	1	IPI00189811.1
	High	LAEKDEEMEQAK	1	2	2	IPI00189811.1;IPI00189809.2
	High	qLDEKEALISQLTR	6	1	1	IPI00189811.1	N-Term(Gln->pyro-Glu)
	High	LKNAYEESLEHLETFKR	1	2	2	IPI00189811.1;IPI00189809.2
	High	SNAAAAALDKK	7	2	2	IPI00189811.1;IPI00189809.2
	High	SAYLMGLNSADLLK	3	2	2	IPI00189811.1;IPI00189809.2
	High	TKYETDAIQRTEELEEAK	1	13	5	IPI00189811.1;IPI00780102.1;IPI00189809.2;IPI00763881.1;IPI00780631.2
	High	KmDADLSQLQTEVEEAVQEcR	3	2	2	IPI00189811.1;IPI00189809.2	M2(Oxidation); C20(Carbamidomethyl)
	High	KLAEQELIETSER	4	2	2	IPI00189811.1;IPI00189809.2
	High	VGNEYVTK	2	14	6	IPI00189811.1;IPI00780102.1;IPI00189809.2;IPI00364799.5;IPI00763881.1;IPI00780631.2
	High	KDFELNALNAR	1	1	1	IPI00189811.1
	High	VRELENELEAEQK	3	2	2	IPI00189811.1;IPI00189809.2
	High	DIDDLELTLAK	6	12	5	IPI00189811.1;IPI00780102.1;IPI00189809.2;IPI00364799.5;IPI00780631.2
	High	VKNLTEEMAGLDEIIVK	1	1	1	IPI00189811.1
	High	KLEDEcSELKR	2	1	1	IPI00189811.1	C6(Carbamidomethyl)
	High	ALQEAHQQALDDLQAEEDKVNTLTK	11	1	1	IPI00189811.1
	High	AGLLGLLEEMR	3	8	5	IPI00189811.1;IPI00780102.1;IPI00189809.2;IPI00763881.1;IPI00780631.2
	High	KLAEKDEEMEQAK	1	2	2	IPI00189811.1;IPI00189809.2
	High	DTQIQLDDAVR	6	2	2	IPI00189809.2;IPI00189811.1
	High	HADSVAELGEQIDNLQR	6	7	3	IPI00189811.1;IPI00780102.1;IPI00189809.2
	High	TVTVKEDQVMQQNPPK	3	2	2	IPI00189811.1;IPI00189809.2
	High	KEQDTSAHLER	2	17	6	IPI00189811.1;IPI00780102.1;IPI00189809.2;IPI00763881.1;IPI00780631.2;IPI00364799.5
	High	TLEDQmNEHR	1	1	1	IPI00189811.1	M6(Oxidation)
	High	IKELTYQTEEDRK	1	1	1	IPI00189811.1
	High	IEELEEELEAER	29	11	4	IPI00780102.1;IPI00780631.2;IPI00189811.1;IPI00189809.2
	High	LTGAIMHFGNMK	1	1	1	IPI00189811.1
	High	KVQHELDEAEER	6	2	2	IPI00189811.1;IPI00189809.2
	High	LTYTQQLEDLKR	2	1	1	IPI00189811.1
	High	VGNEYVTKGQNVQQVAYAIGALAK	2	1	1	IPI00189811.1
	High	qREEQAEPDGTEEADK	2	1	1	IPI00189811.1	N-Term(Gln->pyro-Glu)
	High	AITDAAmmAEELK	3	17	6	IPI00189811.1;IPI00780102.1;IPI00189809.2;IPI00763881.1;IPI00780631.2;IPI00364799.5	M7(Oxidation); M8(Oxidation)
	High	EMANMKEEFGR	1	2	2	IPI00189811.1;IPI00189809.2
	High	EQDTSAHLER	3	17	6	IPI00189811.1;IPI00780102.1;IPI00189809.2;IPI00763881.1;IPI00780631.2;IPI00364799.5
	High	VKDALEKSEAR	2	2	2	IPI00189811.1;IPI00189809.2
	High	ELENELEAEQK	2	2	2	IPI00189811.1;IPI00189809.2
	High	ELEEISERLEEAGGATSVQIEMNKK	4	2	2	IPI00189811.1;IPI00189809.2
	High	GKLTYTQQLEDLK	1	1	1	IPI00189811.1
	High	LDEAEQIALK	2	19	5	IPI00780102.1;IPI00189811.1;IPI00189809.2;IPI00763881.1;IPI00780631.2
	High	HRLQNEIEDLMVDVER	2	2	2	IPI00189811.1;IPI00189809.2
	High	EGGKVTAETENGK	5	2	2	IPI00189811.1;IPI00189809.2
	High	TVTVKEDQVmQQNPPK	2	2	2	IPI00189811.1;IPI00189809.2	M10(Oxidation)
	High	RNNLLQAELEELR	3	1	1	IPI00189811.1
	High	LDEAEQIALKGGK	2	19	5	IPI00189811.1;IPI00189809.2;IPI00780102.1;IPI00763881.1;IPI00780631.2
	High	ELENELEAEQKR	2	2	2	IPI00189811.1;IPI00189809.2
	High	NKDPLNETVVGLYQK	2	11	4	IPI00189811.1;IPI00780102.1;IPI00189809.2;IPI00763881.1
	High	VKVGNEYVTK	3	13	5	IPI00189811.1;IPI00780102.1;IPI00189809.2;IPI00763881.1;IPI00780631.2
	High	LELQSALEEAEASLEHEEGKILR	3	2	2	IPI00189811.1;IPI00189809.2
	High	DFELNALNAR	2	1	1	IPI00189811.1
	High	NAYEESLEHLETFKR	3	2	2	IPI00189811.1;IPI00189809.2
	High	SAETEKEMANmKEEFGR	1	2	2	IPI00189811.1;IPI00189809.2	M11(Oxidation)
	High	SPGVmDNPLVmHQLR	1	1	1	IPI00189811.1	M5(Oxidation); M11(Oxidation)
	High	VIFQLKAER	1	2	2	IPI00189811.1;IPI00189809.2
	High	DLQHRLDEAEQIALK	5	17	5	IPI00189811.1;IPI00189809.2;IPI00780102.1;IPI00763881.1;IPI00780631.2
	High	DQTPGKGTLEDQIIQANPALEAFGNAK	4	1	1	IPI00189811.1
	High	QLEAEKLELQSALEEAEASLEHEEGKILR	8	1	1	IPI00189811.1
	High	IKELTYQTEEDR	1	1	1	IPI00189811.1
	High	INATLETKQPR	2	2	2	IPI00189811.1;IPI00189809.2
	High	GSSFQTVSALHR	2	2	2	IPI00189811.1;IPI00189809.2
	High	HDcDLLREQYEEETEAKAELQR	2	1	1	IPI00189811.1	C3(Carbamidomethyl)
	High	QREEQAEPDGTEEADK	1	1	1	IPI00189811.1
	High	EDQVMQQNPPK	2	2	2	IPI00189811.1;IPI00189809.2
	High	AITDAAmmAEELKK	5	17	6	IPI00189811.1;IPI00780102.1;IPI00189809.2;IPI00763881.1;IPI00780631.2;IPI00364799.5	M7(Oxidation); M8(Oxidation)
	High	mFNWMVTR	2	2	2	IPI00189811.1;IPI00189809.2	M1(Oxidation)
	High	SEFKLELDDVTSNmEQIIK	2	2	2	IPI00189811.1;IPI00189809.2	M14(Oxidation)
	High	GSSFQTVSALHRENLNK	1	2	2	IPI00189811.1;IPI00189809.2
	High	KLAEQELIETSERVQLLHSQNTSLINQK	1	2	2	IPI00189811.1;IPI00189809.2
	High	SPGVMDNPLVMHQLR	2	1	1	IPI00189811.1
	High	LTQESIMDLENDKQQLDER	2	1	1	IPI00189811.1
	High	ADIAESQVNK	2	17	5	IPI00189811.1;IPI00780102.1;IPI00189809.2;IPI00763881.1;IPI00780631.2
	High	NALAHALQSAR	6	5	2	IPI00189811.1;IPI00189809.2
	High	ANDDLKENIAIVERR	2	2	2	IPI00189811.1;IPI00189809.2
	High	KDVFVPDDKEEFVK	1	2	2	IPI00782776.2;IPI00189811.1
	High	LTYTQQLEDLK	1	1	1	IPI00189811.1
	High	ELTYQTEEDRK	3	12	3	IPI00189811.1;IPI00780102.1;IPI00780631.2
	High	DFELNALNARIEDEQALGSQLQK	2	1	1	IPI00189811.1
	High	DSLLIIQWNIR	3	1	1	IPI00189811.1
	High	AKLQTENGELSR	2	1	1	IPI00189811.1
	High	LTGAImHFGNMK	2	1	1	IPI00189811.1	M6(Oxidation)
	High	KKDFELNALNAR	2	1	1	IPI00189811.1
	High	EMTERLEDEEEMNAELTAK	1	2	2	IPI00189811.1;IPI00189809.2
	High	KDQTPGKGTLEDQIIQANPALEAFGNAK	4	1	1	IPI00189811.1
	High	HRLQNEIEDLmVDVER	1	2	2	IPI00189811.1;IPI00189809.2	M11(Oxidation)
	High	IEDmAMLTFLHEPAVLYNLK	3	2	2	IPI00189811.1;IPI00189809.2	M4(Oxidation)
	High	TEELEEAKK	1	14	6	IPI00189811.1;IPI00780102.1;IPI00189809.2;IPI00364799.5;IPI00763881.1;IPI00780631.2
	High	ANSEVAQWR	3	13	5	IPI00189811.1;IPI00780102.1;IPI00189809.2;IPI00763881.1;IPI00780631.2
	High	LQDLVDKLQLK	16	2	2	IPI00189811.1;IPI00189809.2
	High	QREEQAEPDGTEEADKSAYLMGLNSADLLK	1	1	1	IPI00189811.1
	High	LAEKDEEmEQAK	1	2	2	IPI00189811.1;IPI00189809.2	M8(Oxidation)
	High	FDKIEDmAMLTFLHEPAVLYNLK	1	2	2	IPI00189811.1;IPI00189809.2	M7(Oxidation)
	High	KAITDAAMMAEELKK	1	17	6	IPI00189811.1;IPI00780102.1;IPI00189809.2;IPI00763881.1;IPI00780631.2;IPI00364799.5
	High	NDLQLQVQAEQDNLADAEERcDQLIK	5	2	2	IPI00189811.1;IPI00189809.2	C21(Carbamidomethyl)
	High	LAEQELIETSERVQLLHSQNTSLINQK	2	2	2	IPI00189811.1;IPI00189809.2
	High	cNGVLEGIR	1	28	12	IPI00764167.1;IPI00957592.1;IPI01007580.1;IPI00189811.1;IPI00780102.1;IPI00189809.2;IPI00364799.5;IPI00763881.1;IPI00209113.3;IPI00391300.3;IPI00367479.5;IPI00780631.2	C1(Carbamidomethyl)
	High	KKMEGDLNEMEIQLSHANR	2	3	2	IPI00189811.1;IPI00763881.1
	High	TKYETDAIQR	4	13	5	IPI00189811.1;IPI00780102.1;IPI00189809.2;IPI00763881.1;IPI00780631.2
	High	KLEDEcSELK	1	14	4	IPI00780102.1;IPI00189809.2;IPI00780631.2;IPI00189811.1	C6(Carbamidomethyl)
	High	ILNPAAIPEGQFIDSR	5	2	2	IPI00189811.1;IPI00189809.2
	High	IEDMAMLTFLHEPAVLYNLK	3	2	2	IPI00189811.1;IPI00189809.2
	High	KmEGDLNEMEIQLSHANR	2	3	2	IPI00189811.1;IPI00763881.1	M2(Oxidation)
	High	IEDEQALGSQLQKK	1	1	1	IPI00189811.1
	High	VKEmTERLEDEEEMNAELTAK	2	2	2	IPI00189811.1;IPI00189809.2	M4(Oxidation)
	High	ENQSILITGESGAGK	1	11	4	IPI00189811.1;IPI00780102.1;IPI00189809.2;IPI00780631.2
	High	qLEEEVKAK	1	3	2	IPI00189811.1;IPI00780102.1	N-Term(Gln->pyro-Glu)
	High	SNAAAAALDK	1	2	2	IPI00189811.1;IPI00189809.2
	High	VKEMTERLEDEEEMNAELTAK	3	2	2	IPI00189811.1;IPI00189809.2
	High	LAEKDEEmEQAKR	1	2	2	IPI00189811.1;IPI00189809.2	M8(Oxidation)
	High	DYHIFYQILSNK	2	1	1	IPI00189811.1
	High	KAITDAAmmAEELKK	2	17	6	IPI00189811.1;IPI00780102.1;IPI00189809.2;IPI00763881.1;IPI00780631.2;IPI00364799.5	M8(Oxidation); M9(Oxidation)
	High	KGSSFQTVSALHRENLNK	1	2	2	IPI00189811.1;IPI00189809.2
	High	EEQAEPDGTEEADK	1	1	1	IPI00189811.1
	High	EDQVMQQNPPKFDK	1	2	2	IPI00189811.1;IPI00189809.2
	High	ENIAIVER	1	2	2	IPI00189811.1;IPI00189809.2
	High	NNLLQAELEELRAVVEQTER	2	1	1	IPI00189811.1
	High	EDQVmQQNPPK	1	2	2	IPI00189811.1;IPI00189809.2	M5(Oxidation)
	High	SAYLmGLNSADLLK	1	2	2	IPI00189811.1;IPI00189809.2	M5(Dioxidation)
	High	EEQAEPDGTEEADKSAYLmGLNSADLLK	1	1	1	IPI00189811.1	M19(Oxidation)
	High	KKMDADLSQLQTEVEEAVQEcR	2	2	2	IPI00189811.1;IPI00189809.2	C21(Carbamidomethyl)
	High	FDKIEDMAMLTFLHEPAVLYNLK	2	2	2	IPI00189811.1;IPI00189809.2
	High	QLEEEVKAK	1	3	2	IPI00189811.1;IPI00780102.1
	High	MVSLLQEK	2	4	3	IPI00189811.1;IPI00189809.2;IPI00763881.1
	High	HDcDLLREQYEEETEAK	1	1	1	IPI00189811.1	C3(Carbamidomethyl)
	High	AVVEQTER	3	2	2	IPI00189811.1;IPI00189809.2
	High	AQLEFNQIK	2	2	2	IPI00189811.1;IPI00189809.2
	High	KLEGDLK	2	24	9	IPI00780102.1;IPI00189809.2;IPI00780631.2;IPI00764167.1;IPI00957592.1;IPI01007580.1;IPI00189811.1;IPI00364799.5;IPI00763881.1
	High	KAITDAAmMAEELKK	2	17	6	IPI00189811.1;IPI00780102.1;IPI00189809.2;IPI00763881.1;IPI00780631.2;IPI00364799.5	M8(Oxidation)
	High	LTGAImHFGNmK	1	1	1	IPI00189811.1	M6(Oxidation); M11(Dioxidation)
	High	VKQKLEK	1	13	5	IPI00189811.1;IPI00780102.1;IPI00189809.2;IPI00763881.1;IPI00780631.2
	High	FDKIEDmAmLTFLHEPAVLYNLK	4	2	2	IPI00189811.1;IPI00189809.2	M7(Oxidation); M9(Oxidation)
	High	TLEDQMNEHR	1	1	1	IPI00189811.1
	High	KKmEGDLNEmEIQLSHANR	1	3	2	IPI00189811.1;IPI00763881.1	M3(Oxidation); M10(Oxidation)
	High	KVQHELDEAEERADIAESQVNK	7	2	2	IPI00189811.1;IPI00189809.2
	High	AITDAAmmAEELKKEQDTSAHLER	1	17	6	IPI00189811.1;IPI00780102.1;IPI00189809.2;IPI00763881.1;IPI00780631.2;IPI00364799.5	M7(Oxidation); M8(Oxidation)
	High	VKVGNEYVTKGQNVQQVAYAIGALAK	1	1	1	IPI00189811.1
	High	QREEQAEPDGTEEADKSAYLmGLNSADLLK	1	1	1	IPI00189811.1	M21(Oxidation)
	High	AGLLGLLEEMRDER	1	2	2	IPI00189811.1;IPI00189809.2
	High	KGAEKLLGSLDIDHNQYK	1	2	2	IPI00189811.1;IPI00189809.2
	High	DTQIQLDDAVRANDDLKENIAIVER	1	2	2	IPI00189809.2;IPI00189811.1
	High	KKmEGDLNEMEIQLSHANR	2	3	2	IPI00189811.1;IPI00763881.1	M3(Oxidation)
	High	ELTYQTEEDR	1	12	3	IPI00189811.1;IPI00780102.1;IPI00780631.2
	High	RSEAPPHIFSISDNAYQYMLTDRENQSILITGESGAGK	1	2	2	IPI00189811.1;IPI00189809.2
	High	QLEEEVK	1	3	2	IPI00189811.1;IPI00780102.1
	High	qREEQAEPDGTEEADKSAYLmGLNSADLLK	2	1	1	IPI00189811.1	N-Term(Gln->pyro-Glu); M21(Oxidation)
	High	NKDPLNETVVGLYQKSSLK	1	4	3	IPI00189811.1;IPI00189809.2;IPI00763881.1
	High	YRILNPAAIPEGQFIDSR	1	2	2	IPI00189811.1;IPI00189809.2
	High	SDLSRELEEISERLEEAGGATSVQIEmNK	1	1	1	IPI00189811.1	M27(Oxidation)
	High	SNNFQKPR	2	2	2	IPI00189811.1;IPI00189809.2
	High	IEDmAmLTFLHEPAVLYNLK	1	2	2	IPI00189811.1;IPI00189809.2	M4(Oxidation); M6(Oxidation)
	High	MFNWMVTR	2	2	2	IPI00189811.1;IPI00189809.2
	High	NLTEEMAGLDEIIVKLTK	2	1	1	IPI00189811.1
	High	AGLLGLLEEmRDER	1	2	2	IPI00189811.1;IPI00189809.2	M10(Dioxidation)
	High	KQLEAEK	1	1	1	IPI00189811.1
	High	mVSLLQEKNDLQLQVQAEQDNLADAEERcDQLIK	1	2	2	IPI00189811.1;IPI00189809.2	M1(Oxidation); C29(Carbamidomethyl)
	High	RVIQYFAVIAAIGDR	2	1	1	IPI00189811.1
	High	SEAPPHIFSISDNAYQYMLTDRENQSILITGESGAGK	1	2	2	IPI00189811.1;IPI00189809.2
	High	IEELEEELEAERTAR	1	2	2	IPI00189811.1;IPI00189809.2
	High	SKAEETQR	2	1	1	IPI00189811.1
	High	LDEAEQIALKGGKK	1	19	5	IPI00189811.1;IPI00189809.2;IPI00780102.1;IPI00763881.1;IPI00780631.2
	High	AKNALAHALQSAR	2	5	2	IPI00189811.1;IPI00189809.2
	High	SPGVMDNPLVmHQLR	1	1	1	IPI00189811.1	M11(Oxidation)
	High	YETDAIQRTEELEEAK	1	13	5	IPI00189811.1;IPI00780102.1;IPI00189809.2;IPI00763881.1;IPI00780631.2
	High	LYDNHLGK	1	2	2	IPI00189811.1;IPI00189809.2
	High	DLQHRLDEAEQIALKGGK	1	17	5	IPI00189811.1;IPI00189809.2;IPI00780102.1;IPI00763881.1;IPI00780631.2
	High	mVSLLQEK	1	4	3	IPI00189811.1;IPI00189809.2;IPI00763881.1	M1(Oxidation)
	High	VQHELDEAEERADIAESQVNK	1	2	2	IPI00189811.1;IPI00189809.2
	High	SDLSRELEEISER	1	8	3	IPI00189811.1;IPI00780102.1;IPI00780631.2
	High	DVFVPDDKEEFVK	1	2	2	IPI00782776.2;IPI00189811.1
	High	qLEEEVK	1	3	2	IPI00189811.1;IPI00780102.1	N-Term(Gln->pyro-Glu)
	High	NLTEEMAGLDEIIVKLTKEK	1	1	1	IPI00189811.1
	High	DALEKSEAR	2	2	2	IPI00189811.1;IPI00189809.2
	High	EALISQLTR	2	2	2	IPI00189811.1;IPI00189809.2
	High	NAESVKGmR	1	2	2	IPI00189811.1;IPI00189809.2	M8(Oxidation)
	High	MAAEAQKQVK	1	1	1	IPI00189811.1
	High	AGLLGLLEEmRDER	1	2	2	IPI00189811.1;IPI00189809.2	M10(Oxidation)
	High	VTAETENGK	1	2	2	IPI00189811.1;IPI00189809.2
	High	cDQLIK	2	9	3	IPI00189811.1;IPI00780102.1;IPI00189809.2	C1(Carbamidomethyl)
	High	IHFGATGK	1	6	3	IPI00189811.1;IPI00189809.2;IPI00763881.1
	High	STHPHFVR	1	10	4	IPI00189811.1;IPI00780102.1;IPI00763881.1;IPI00780631.2
	High	SRVIFQLK	1	2	2	IPI00189811.1;IPI00189809.2
	High	EQYEEETEAK	1	1	1	IPI00189811.1
	High	RDLEEATLQHEATAAALRK	1	5	2	IPI00189811.1;IPI00189809.2
	High	RQLEEEVKAK	1	3	2	IPI00189811.1;IPI00780102.1
	High	mAAEAQK	1	1	1	IPI00189811.1	M1(Oxidation)
	High	SRNEALR	1	4	2	IPI00189811.1;IPI00189809.2
	High	SIHELEKIR	1	1	1	IPI00189811.1
	High	HATENKVK	1	13	5	IPI00189811.1;IPI00780102.1;IPI00189809.2;IPI00763881.1;IPI00780631.2
	High	QKLEKEK	1	14	6	IPI00189811.1;IPI00780102.1;IPI00189809.2;IPI00364799.5;IPI00763881.1;IPI00780631.2
	High	SLQSLLK	2	2	1	IPI00189811.1
	High	LQDLVDKLQLKVK	1	2	2	IPI00189811.1;IPI00189809.2
	High	IKPLLK	1	13	5	IPI00189811.1;IPI00780102.1;IPI00189809.2;IPI00763881.1;IPI00780631.2
IPI00209113.3	Myosin-9	22081	69.4	2	152	193	605
	A2	Sequence	# PSMs	# Proteins	# Protein Groups	Protein Group Accessions	Modifications
	High	LQQLFNHTMFILEQEEYQR	5	12	5	IPI00764167.1;IPI00957592.1;IPI01007580.1;IPI00209113.3;IPI00391300.3
	High	TQLEELEDELQATEDAK	5	12	5	IPI00764167.1;IPI00957592.1;IPI01007580.1;IPI00209113.3;IPI00391300.3
	High	IIGLDQVAGMSETALPGAFK	5	1	1	IPI00209113.3
	High	LQVELDSVTGLLNQSDSK	26	1	1	IPI00209113.3
	High	MEDGVGcLETAEEAKR	1	1	1	IPI00209113.3	C7(Carbamidomethyl)
	High	HSQAVEELAEQLEQTKR	3	1	1	IPI00209113.3
	High	qKHSQAVEELAEQLEQTK	3	1	1	IPI00209113.3	N-Term(Gln->pyro-Glu)
	High	mQQNIQELEEQLEEEESAR	3	1	1	IPI00209113.3	M1(Oxidation)
	High	ANLQIDQINTDLNLER	6	1	1	IPI00209113.3
	High	TQLEELEDELQATEDAKLR	1	12	5	IPI00764167.1;IPI00957592.1;IPI01007580.1;IPI00209113.3;IPI00391300.3
	High	MQQNIQELEEQLEEEESAR	3	1	1	IPI00209113.3
	High	TELEDTLDSTAAQQELR	2	1	1	IPI00209113.3
	High	KLEGDSTDLSDQIAELQAQIAELK	6	1	1	IPI00209113.3
	High	NTDQASmPDNTAAQK	2	9	4	IPI00764167.1;IPI00957592.1;IPI01007580.1;IPI00209113.3	M7(Oxidation)
	High	KVEAQLQELQVK	3	1	1	IPI00209113.3
	High	LTEMETMQSQLMAEK	1	1	1	IPI00209113.3
	High	QAQQERDELADEIANSSGK	4	1	1	IPI00209113.3
	High	ELEDATETADAMNR	3	1	1	IPI00209113.3
	High	KLEEDQIIMEDQNcK	1	1	1	IPI00209113.3	C14(Carbamidomethyl)
	High	qLLQANPILEAFGNAK	4	11	5	IPI00764167.1;IPI00957592.1;IPI01007580.1;IPI00209113.3;IPI00367479.5	N-Term(Gln->pyro-Glu)
	High	KKVEAQLQELQVK	2	1	1	IPI00209113.3
	High	qAQQERDELADEIANSSGK	4	1	1	IPI00209113.3	N-Term(Gln->pyro-Glu)
	High	LEGDSTDLSDQIAELQAQIAELK	3	1	1	IPI00209113.3
	High	LKSMEAEMIQLQEELAAAER	4	1	1	IPI00209113.3
	High	SMEAEMIQLQEELAAAER	11	1	1	IPI00209113.3
	High	mEDGVGcLETAEEAKR	2	1	1	IPI00209113.3	M1(Oxidation); C7(Carbamidomethyl)
	High	SmEAEmIQLQEELAAAER	12	1	1	IPI00209113.3	M2(Oxidation); M6(Oxidation)
	High	NTDQASmPDNTAAQK	1	9	4	IPI00764167.1;IPI00957592.1;IPI01007580.1;IPI00209113.3	M7(Dioxidation)
	High	ELETQISELQEDLESER	3	1	1	IPI00209113.3
	High	NAEQFKDQADKASTR	3	1	1	IPI00209113.3
	High	LQQELDDLLVDLDHQR	13	1	1	IPI00209113.3
	High	ALEEAMEQKAELER	2	1	1	IPI00209113.3
	High	KQELEEIcHDLEAR	5	1	1	IPI00209113.3	C8(Carbamidomethyl)
	High	NTDQASMPDNTAAQK	2	9	4	IPI00764167.1;IPI00957592.1;IPI01007580.1;IPI00209113.3
	High	EEVGEEAIVELVENGK	3	3	2	IPI00209113.3;IPI00948766.1
	High	VEDMAELTcLNEASVLHNLK	3	6	3	IPI00209113.3;IPI00391300.3;IPI00948766.1	C9(Carbamidomethyl)
	High	ERNTDQASmPDNTAAQK	1	9	4	IPI00764167.1;IPI00957592.1;IPI01007580.1;IPI00209113.3	M9(Oxidation)
	High	IAQLEEQLDNETK	6	1	1	IPI00209113.3
	High	ALEQQVEEmKTQLEELEDELQATEDAK	7	1	1	IPI00209113.3	M9(Oxidation)
	High	INFDVNGYIVGANIETYLLEK	11	1	1	IPI00209113.3
	High	KLKDVLLQVEDER	1	1	1	IPI00209113.3
	High	KANLQIDQINTDLNLER	3	1	1	IPI00209113.3
	High	VSKLQVELDSVTGLLNQSDSK	3	1	1	IPI00209113.3
	High	KLEEDQIImEDQNcK	1	1	1	IPI00209113.3	M9(Oxidation); C14(Carbamidomethyl)
	High	MEDGVGcLETAEEAK	1	1	1	IPI00209113.3	C7(Carbamidomethyl)
	High	QKHSQAVEELAEQLEQTKR	1	1	1	IPI00209113.3
	High	SmEAEMIQLQEELAAAER	13	1	1	IPI00209113.3	M2(Oxidation)
	High	LTEmETmQSQLMAEK	2	1	1	IPI00209113.3	M4(Oxidation); M7(Oxidation)
	High	QLLQANPILEAFGNAK	16	11	5	IPI00764167.1;IPI00957592.1;IPI01007580.1;IPI00209113.3;IPI00367479.5
	High	mEDGVGcLETAEEAK	1	1	1	IPI00209113.3	M1(Oxidation); C7(Carbamidomethyl)
	High	LKNKHEAMITDLEER	4	1	1	IPI00209113.3
	High	ELEDATETADAmNR	2	1	1	IPI00209113.3	M12(Oxidation)
	High	VISGVLQLGNIVFK	8	1	1	IPI00209113.3
	High	TEMEDLMSSKDDVGK	2	1	1	IPI00209113.3
	High	KFDQLLAEEK	4	14	6	IPI00764167.1;IPI00957592.1;IPI01007580.1;IPI00209113.3;IPI00391300.3;IPI00367479.5
	High	QLEEAEEEAQR	2	1	1	IPI00209113.3
	High	HEMPPHIYAITDTAYR	2	3	2	IPI00209113.3;IPI00948766.1
	High	IIGLDQVAGmSETALPGAFK	3	1	1	IPI00209113.3	M10(Oxidation)
	High	QIATLHAQVTDMK	1	1	1	IPI00209113.3
	High	IAQLEEQLDNETKER	4	1	1	IPI00209113.3
	High	LTEmETMQSQLMAEK	3	1	1	IPI00209113.3	M4(Oxidation)
	High	LTEmETmQSQLmAEK	3	1	1	IPI00209113.3	M4(Oxidation); M7(Oxidation); M12(Oxidation)
	High	RQLEEAEEEAQR	2	1	1	IPI00209113.3
	High	AQTKEQADFAIEALAK	2	11	5	IPI00764167.1;IPI00957592.1;IPI01007580.1;IPI00209113.3;IPI00367479.5
	High	THEAQIQEmR	1	1	1	IPI00209113.3	M9(Oxidation)
	High	DFSALESQLQDTQELLQEENRQK	4	1	1	IPI00209113.3
	High	AGKLDPHLVLDQLR	2	4	2	IPI00209113.3;IPI00391300.3
	High	ERNTDQASMPDNTAAQK	1	9	4	IPI00764167.1;IPI00957592.1;IPI01007580.1;IPI00209113.3
	High	VSHLLGINVTDFTR	2	1	1	IPI00209113.3
	High	NAEQFKDQADK	3	1	1	IPI00209113.3
	High	LEEDQIImEDQNcK	1	1	1	IPI00209113.3	M8(Oxidation); C13(Carbamidomethyl)
	High	KMQQNIQELEEQLEEEESAR	2	1	1	IPI00209113.3
	High	ASREEILAQAKENEK	2	1	1	IPI00209113.3
	High	EQADFAIEALAK	8	11	5	IPI00764167.1;IPI00957592.1;IPI01007580.1;IPI00209113.3;IPI00367479.5
	High	QKHSQAVEELAEQLEQTK	2	1	1	IPI00209113.3
	High	AKQTLENERGELANEVK	1	1	1	IPI00209113.3
	High	LEEDQIIMEDQNcK	2	1	1	IPI00209113.3	C13(Carbamidomethyl)
	High	RKLEGDSTDLSDQIAELQAQIAELK	9	1	1	IPI00209113.3
	High	VEAQLQELQVK	1	1	1	IPI00209113.3
	High	ITDVIIGFQAccR	10	1	1	IPI00209113.3	C11(Carbamidomethyl); C12(Carbamidomethyl)
	High	LTKDFSALESQLQDTQELLQEENR	2	1	1	IPI00209113.3
	High	DKADFcIIHYAGK	1	4	2	IPI00209113.3;IPI00391300.3	C6(Carbamidomethyl)
	High	KLEMDLKDLEAHIDTANK	1	1	1	IPI00209113.3
	High	IRELETQISELQEDLESER	2	1	1	IPI00209113.3
	High	VRTELADKVSK	3	1	1	IPI00209113.3
	High	DFSALESQLQDTQELLQEENR	18	1	1	IPI00209113.3
	High	ALEEAMEQK	1	1	1	IPI00209113.3
	High	LQKDLEGLSQR	2	1	1	IPI00209113.3
	High	KGTGDcSDEEVDGKADGADAK	2	1	1	IPI00209113.3	C6(Carbamidomethyl)
	High	aQQAADKYLYVDK	2	3	2	IPI00209113.3;IPI00948766.1	N-Term(Acetyl)
	High	LQQLFNHTmFILEQEEYQR	3	12	5	IPI00764167.1;IPI00957592.1;IPI01007580.1;IPI00209113.3;IPI00391300.3	M9(Oxidation)
	High	ALLQGKGDSEHKR	1	1	1	IPI00209113.3
	High	ALEQQVEEMKTQLEELEDELQATEDAK	4	1	1	IPI00209113.3
	High	QIATLHAQVTDMKK	1	1	1	IPI00209113.3
	High	TLEDEAKTHEAQIQEMR	2	1	1	IPI00209113.3
	High	ALELDSNLYR	3	1	1	IPI00209113.3
	High	SMMQDREDQSILcTGESGAGKTENTK	1	1	1	IPI00209113.3	C13(Carbamidomethyl)
	High	KLEGDSTDLSDQIAELQAQIAELKmQLAK	1	1	1	IPI00209113.3	M25(Oxidation)
	High	ASREEILAQAK	1	1	1	IPI00209113.3
	High	VKVNKDDIQK	3	3	2	IPI00209113.3;IPI00948766.1
	High	NMDPLNDNIATLLHQSSDK	1	1	1	IPI00209113.3
	High	LTKDFSALESQLQDTQELLQEENRQK	1	1	1	IPI00209113.3
	High	TVGQLYKEQLAK	2	1	1	IPI00209113.3
	High	QSVSNLEK	1	1	1	IPI00209113.3
	High	qIATLHAQVTDmKK	1	1	1	IPI00209113.3	N-Term(Gln->pyro-Glu); M12(Oxidation)
	High	ALEQQVEEMK	1	1	1	IPI00209113.3
	High	ALEQQVEEMKTQLEELEDELQATEDAKLR	4	1	1	IPI00209113.3
	High	RHEmPPHIYAITDTAYR	2	3	2	IPI00209113.3;IPI00948766.1	M4(Oxidation)
	High	LEVNLQAmK	1	1	1	IPI00209113.3	M8(Oxidation)
	High	LKQMEDEKNSFR	1	1	1	IPI00209113.3
	High	NGFEPASLKEEVGEEAIVELVENGK	4	3	2	IPI00209113.3;IPI00948766.1
	High	EEILAQAKENEK	1	1	1	IPI00209113.3
	High	LEMDLKDLEAHIDTANK	1	1	1	IPI00209113.3
	High	FSKVEDMAELTcLNEASVLHNLK	3	6	3	IPI00209113.3;IPI00391300.3;IPI00948766.1	C12(Carbamidomethyl)
	High	VNKDDIQK	1	3	2	IPI00209113.3;IPI00948766.1
	High	FSKVEDmAELTcLNEASVLHNLK	2	6	3	IPI00209113.3;IPI00391300.3;IPI00948766.1	M7(Oxidation); C12(Carbamidomethyl)
	High	KKmEDGVGcLETAEEAK	1	1	1	IPI00209113.3	M3(Oxidation); C9(Carbamidomethyl)
	High	VIQYLAHVASSHK	2	4	2	IPI00209113.3;IPI00391300.3
	High	KmQQNIQELEEQLEEEESAR	2	1	1	IPI00209113.3	M2(Oxidation)
	High	KMEDGVGcLETAEEAKR	1	1	1	IPI00209113.3	C8(Carbamidomethyl)
	High	RNAEQFKDQADK	1	1	1	IPI00209113.3
	High	EMEAELEDER	1	1	1	IPI00209113.3
	High	NLPIYSEEIVDMYK	1	3	2	IPI00209113.3;IPI00948766.1
	High	TLEDEAKTHEAQIQEmR	1	1	1	IPI00209113.3	M16(Oxidation)
	High	HEDELLAK	1	1	1	IPI00209113.3
	High	EmEAELEDERK	2	1	1	IPI00209113.3	M2(Oxidation)
	High	EEILAQAKENEKK	1	1	1	IPI00209113.3
	High	qLEEAEEEAQR	1	1	1	IPI00209113.3	N-Term(Gln->pyro-Glu)
	High	aLEQQVEEmKTQLEELEDELQATEDAK	1	1	1	IPI00209113.3	N-Term(Acetyl); M9(Oxidation)
	High	DLEAHIDTANK	1	1	1	IPI00209113.3
	High	GALALEEKR	1	1	1	IPI00209113.3
	High	ALEQQVEEmKTQLEELEDELQATEDAK	1	1	1	IPI00209113.3	M9(Dioxidation)
	High	NKHEAmITDLEER	2	1	1	IPI00209113.3	M6(Oxidation)
	High	NLPIYSEEIVDmYK	3	3	2	IPI00209113.3;IPI00948766.1	M12(Oxidation)
	High	TEmEDLmSSKDDVGK	2	1	1	IPI00209113.3	M3(Oxidation); M7(Oxidation)
	High	SKKDQGELER	2	1	1	IPI00209113.3
	High	HSQAVEELAEQLEQTK	2	1	1	IPI00209113.3
	High	VKPLLNSIRHEDELLAK	3	1	1	IPI00209113.3
	High	IIGLDQVAGmSETALPGAFK	2	1	1	IPI00209113.3	M10(Dioxidation)
	High	TDLLLEPYNK	3	1	1	IPI00209113.3
	High	DVLLQVEDER	1	1	1	IPI00209113.3
	High	NMDPLNDNIATLLHQSSDKFVSELWK	1	1	1	IPI00209113.3
	High	ASIAALEAK	2	1	1	IPI00209113.3
	High	KLEMDLK	1	1	1	IPI00209113.3
	High	LEVNLQAMK	1	1	1	IPI00209113.3
	High	KTLEDEAKTHEAQIQEMR	2	1	1	IPI00209113.3
	High	LKNKHEAmITDLEER	2	1	1	IPI00209113.3	M8(Oxidation)
	High	KKmQQNIQELEEQLEEEESAR	2	1	1	IPI00209113.3	M3(Oxidation)
	High	qFRTEMEDLMSSKDDVGK	1	1	1	IPI00209113.3	N-Term(Gln->pyro-Glu)
	High	VEEEEER	1	3	2	IPI00209113.3;IPI00391300.3
	High	QIATLHAQVTDmK	1	1	1	IPI00209113.3	M12(Oxidation)
	High	KmEDGVGcLETAEEAK	1	1	1	IPI00209113.3	M2(Oxidation); C8(Carbamidomethyl)
	High	qKHSQAVEELAEQLEQTKR	3	1	1	IPI00209113.3	N-Term(Gln->pyro-Glu)
	High	VEDmAELTcLNEASVLHNLKER	1	3	2	IPI00209113.3;IPI00948766.1	M4(Oxidation); C9(Carbamidomethyl)
	High	FLSNGHVTIPGQQDKDMFQETMEAMR	2	1	1	IPI00209113.3
	High	qIATLHAQVTDmK	1	1	1	IPI00209113.3	N-Term(Gln->pyro-Glu); M12(Oxidation)
	High	RQAQQERDELADEIANSSGK	1	1	1	IPI00209113.3
	High	qIATLHAQVTDMK	3	1	1	IPI00209113.3	N-Term(Gln->pyro-Glu)
	High	NKHEAMITDLEER	2	1	1	IPI00209113.3
	High	EDQSILcTGESGAGK	1	13	6	IPI00764167.1;IPI00957592.1;IPI01007580.1;IPI00209113.3;IPI00367479.5;IPI00391300.3	C7(Carbamidomethyl)
	High	ALLQGKGDSEHK	1	1	1	IPI00209113.3
	High	DLGEELEALKTELEDTLDSTAAQQELR	2	1	1	IPI00209113.3
	High	LRLEVNLQAMK	1	1	1	IPI00209113.3
	High	cNGVLEGIR	1	28	12	IPI00764167.1;IPI00957592.1;IPI01007580.1;IPI00189811.1;IPI00780102.1;IPI00189809.2;IPI00364799.5;IPI00763881.1;IPI00209113.3;IPI00391300.3;IPI00367479.5;IPI00780631.2	C1(Carbamidomethyl)
	High	YKASIAALEAK	2	1	1	IPI00209113.3
	High	TRLQQELDDLLVDLDHQR	9	1	1	IPI00209113.3
	High	TELADKVSK	1	1	1	IPI00209113.3
	High	NmDPLNDNIATLLHQSSDK	1	1	1	IPI00209113.3	M2(Oxidation)
	High	VISGVLQLGNIVFKK	5	1	1	IPI00209113.3
	High	GDMPFVVTR	1	1	1	IPI00209113.3
	High	qSVSNLEKK	2	1	1	IPI00209113.3	N-Term(Gln->pyro-Glu)
	High	LRLEVNLQAmK	1	1	1	IPI00209113.3	M10(Oxidation)
	High	LKQMEDEK	1	1	1	IPI00209113.3
	High	IMGIPEDEQMGLLR	1	1	1	IPI00209113.3
	High	HEmPPHIYAITDTAYR	2	3	2	IPI00209113.3;IPI00948766.1	M3(Oxidation)
	High	IMGIPEDEQmGLLR	2	1	1	IPI00209113.3	M10(Oxidation)
	High	SmmQDREDQSILcTGESGAGKTENTK	7	1	1	IPI00209113.3	M2(Oxidation); M3(Oxidation); C13(Carbamidomethyl)
	High	FDQLLAEEK	1	14	6	IPI00764167.1;IPI00957592.1;IPI01007580.1;IPI00209113.3;IPI00391300.3;IPI00367479.5
	High	EmEAELEDER	1	1	1	IPI00209113.3	M2(Oxidation)
	High	SHAQKNENAR	1	1	1	IPI00209113.3
	High	LQKDLEGLSQRLEEK	1	1	1	IPI00209113.3
	High	QKLQLEK	1	9	5	IPI00764167.1;IPI00957592.1;IPI00209113.3;IPI00391300.3;IPI00367479.5
	High	ADEWLMK	1	4	2	IPI00209113.3;IPI00391300.3
	High	QTLENERGELANEVK	1	1	1	IPI00209113.3
	High	ALEEAmEQKAELER	1	1	1	IPI00209113.3	M6(Oxidation)
	High	VEEEEERcQYLQAEK	1	1	1	IPI00209113.3	C8(Carbamidomethyl)
	High	DVDRIIGLDQVAGmSETALPGAFK	1	1	1	IPI00209113.3	M14(Oxidation)
	High	LFTKVKPLLNSIR	1	1	1	IPI00209113.3
	High	VDYKADEWLmK	1	4	2	IPI00209113.3;IPI00391300.3	M10(Oxidation)
	High	LKSmEAEMIQLQEELAAAER	2	1	1	IPI00209113.3	M4(Oxidation)
	High	qTLENERGELANEVK	1	1	1	IPI00209113.3	N-Term(Gln->pyro-Glu)
	High	YYSGLIYTYSGLFcVVINPYK	1	8	4	IPI00209113.3;IPI00391300.3;IPI00367479.5;IPI00948766.1	C14(Carbamidomethyl)
	High	TEMEDLMSSK	1	1	1	IPI00209113.3
	High	LKQmEDEKNSFR	1	1	1	IPI00209113.3	M4(Oxidation)
	High	ImGIPEDEQmGLLR	2	1	1	IPI00209113.3	M2(Oxidation); M10(Oxidation)
	High	KmEDGVGcLETAEEAKR	1	1	1	IPI00209113.3	M2(Oxidation); C8(Carbamidomethyl)
	High	KGTGDcsDEEVDGK	1	1	1	IPI00209113.3	C6(Carbamidomethyl); S7(Phospho)
	High	KAGKLDPHLVLDQLR	1	1	1	IPI00209113.3
	High	qAcVLMIK	1	1	1	IPI00209113.3	N-Term(Gln->pyro-Glu); C3(Carbamidomethyl)
	High	QLEEAEEEAQRANASR	1	1	1	IPI00209113.3
	High	PAGPPGILALLDEEcWFPK	1	1	1	IPI00209113.3	C15(Carbamidomethyl)
	High	ALEQQVEEmK	1	1	1	IPI00209113.3	M9(Oxidation)
	High	QKKFDQLLAEEK	1	12	5	IPI00764167.1;IPI00957592.1;IPI01007580.1;IPI00209113.3;IPI00391300.3
	High	FVSELWKDVDR	1	1	1	IPI00209113.3
	High	ALEQQVEEmKTQLEELEDELQATEDAKLR	1	1	1	IPI00209113.3	M9(Oxidation)
	High	ATDKSFVEK	1	11	5	IPI00764167.1;IPI00957592.1;IPI01007580.1;IPI00209113.3;IPI00367479.5
	High	EMEAELEDERK	1	1	1	IPI00209113.3
	High	aQQAADK	1	3	2	IPI00209113.3;IPI00948766.1	N-Term(Acetyl)
	High	QAKEER	2	1	1	IPI00209113.3
	High	qSVSNLEK	1	1	1	IPI00209113.3	N-Term(Gln->pyro-Glu)
	High	LKSmEAEmIQLQEELAAAER	3	1	1	IPI00209113.3	M4(Oxidation); M8(Oxidation)
	High	KVIQYLAHVASSHK	1	4	2	IPI00209113.3;IPI00391300.3
	High	GALALEEK	1	1	1	IPI00209113.3
	High	ADFcIIHYAGK	2	4	2	IPI00209113.3;IPI00391300.3	C4(Carbamidomethyl)
	High	LKDVLLQVEDERR	2	1	1	IPI00209113.3
	High	EKHLAAENR	1	1	1	IPI00209113.3
	High	SVHELEK	4	1	1	IPI00209113.3
	High	KQELEEIcHDLEARVEEEEER	1	1	1	IPI00209113.3	C8(Carbamidomethyl)
	High	HEAmITDLEER	1	1	1	IPI00209113.3	M4(Oxidation)
	High	THEAQIQEMR	1	1	1	IPI00209113.3
	High	MQLAKKEEELQAALAR	1	5	4	IPI00764167.1;IPI00957592.1;IPI01007580.1;IPI00209113.3
	High	HLAAENR	1	1	1	IPI00209113.3
	High	QKLSLSTK	1	1	1	IPI00209113.3
	High	TVKNDNSSR	2	14	6	IPI00764167.1;IPI00957592.1;IPI01007580.1;IPI00209113.3;IPI00391300.3;IPI00367479.5
	High	NGFEPASLKEEVGEEAIVELVENGKK	1	3	2	IPI00209113.3;IPI00948766.1
	High	REQEVSILKK	1	1	1	IPI00209113.3
	High	LKDVLLQVEDER	2	1	1	IPI00209113.3
	High	AKLQEmESAVK	1	1	1	IPI00209113.3	M6(Oxidation)
	High	NmDPLNDNIATLLHQSSDKFVSELWK	1	1	1	IPI00209113.3	M2(Oxidation)
	High	KDQGELER	2	1	1	IPI00209113.3
	High	qKLSLSTK	2	1	1	IPI00209113.3	N-Term(Gln->pyro-Glu)
	High	NcAAYLR	1	1	1	IPI00209113.3	C2(Carbamidomethyl)
	High	LQEmESAVK	1	1	1	IPI00209113.3	M4(Oxidation)
	High	VDYKADEWLMK	1	4	2	IPI00209113.3;IPI00391300.3
	High	DLEAHIDTANKNR	1	1	1	IPI00209113.3
	High	QRYEILTPNSIPK	2	1	1	IPI00209113.3
	High	cQYLQAEK	1	1	1	IPI00209113.3	C1(Carbamidomethyl)
	High	DQADKASTR	1	1	1	IPI00209113.3
	High	AKLQEMESAVK	1	1	1	IPI00209113.3
	High	GELANEVK	1	1	1	IPI00209113.3
	High	KEEELQAALAR	1	5	4	IPI00764167.1;IPI00957592.1;IPI01007580.1;IPI00209113.3
	High	LQVELDSVTGLLNQSDSKSSK	1	1	1	IPI00209113.3
	High	QAcVLmIK	1	1	1	IPI00209113.3	C3(Carbamidomethyl); M6(Oxidation)
	High	RGDMPFVVTR	1	1	1	IPI00209113.3
	High	YEILTPNSIPK	1	1	1	IPI00209113.3
	High	QSVSNLEKK	1	1	1	IPI00209113.3
	High	KTLEDEAK	1	1	1	IPI00209113.3
	High	GTGDcsDEEVDGKADGADAK	1	1	1	IPI00209113.3	C5(Carbamidomethyl); S6(Phospho)
	High	VAAYDKLEK	2	1	1	IPI00209113.3
	High	LDPHLVLDQLR	1	4	2	IPI00209113.3;IPI00391300.3
	High	VKATLEK	1	1	1	IPI00209113.3
	High	GDSEHK	1	1	1	IPI00209113.3
	High	VKPLLNSIR	3	1	1	IPI00209113.3
	High	qKLQLEK	1	9	5	IPI00764167.1;IPI00957592.1;IPI00209113.3;IPI00391300.3;IPI00367479.5	N-Term(Gln->pyro-Glu)
	High	VISGVLQLGNIVFKKER	1	1	1	IPI00209113.3
IPI00391300.3	Uncharacterized protein	11747.7	60.31	4	111	140	292
	A2	Sequence	# PSMs	# Proteins	# Protein Groups	Protein Group Accessions	Modifications
	High	LQQLFNHTMFILEQEEYQR	5	12	5	IPI00764167.1;IPI00957592.1;IPI01007580.1;IPI00209113.3;IPI00391300.3
	High	HATALEELSEQLEQAK	4	3	1	IPI00391300.3
	High	KVDDDLGTIEGLEEAK	1	3	1	IPI00391300.3
	High	TQLEELEDELQATEDAK	5	12	5	IPI00764167.1;IPI00957592.1;IPI01007580.1;IPI00209113.3;IPI00391300.3
	High	LKSLEAEILQLQEELASSER	6	3	1	IPI00391300.3
	High	IVGLDQVTGmTETAFGSAYK	3	3	1	IPI00391300.3	M10(Oxidation)
	High	TQLEELEDELQATEDAKLR	1	12	5	IPI00764167.1;IPI00957592.1;IPI01007580.1;IPI00209113.3;IPI00391300.3
	High	SLEAEILQLQEELASSER	11	3	1	IPI00391300.3
	High	MQAHIQDLEEQLDEEEGAR	4	3	1	IPI00391300.3
	High	HATALEELSEQLEQAKR	3	3	1	IPI00391300.3
	High	LQNELDNVSTLLEEAEKK	2	3	1	IPI00391300.3
	High	ELQAQIAELQEDFESEKASR	2	3	1	IPI00391300.3
	High	KKVDDDLGTIEGLEEAK	3	3	1	IPI00391300.3
	High	NSLQEQQEEEEEARK	1	3	1	IPI00391300.3
	High	IAEcSSQLAEEEEK	1	3	1	IPI00391300.3	C4(Carbamidomethyl)
	High	IAEcSSQLAEEEEKAK	1	3	1	IPI00391300.3	C4(Carbamidomethyl)
	High	NILAEQLQAETELFAEAEEMR	6	3	1	IPI00391300.3
	High	DAAGLESQLQDTQELLQEETR	8	3	1	IPI00391300.3
	High	KMEEEVLLLEDQNSK	3	3	1	IPI00391300.3
	High	TTLQVDTLNTELAAER	4	3	1	IPI00391300.3
	High	KLDGETTDLQDQIAELQAQVDELKVQLTK	6	3	1	IPI00391300.3
	High	NRLQQELDDLTVDLDHQR	2	3	1	IPI00391300.3
	High	QVLALQSQLADTK	1	3	1	IPI00391300.3
	High	IAQLEEELEEEQSNmELLNDRFR	2	3	1	IPI00391300.3	M15(Oxidation)
	High	LDGETTDLQDQIAELQAQVDELK	2	3	1	IPI00391300.3
	High	KLDGETTDLQDQIAELQAQVDELK	4	3	1	IPI00391300.3
	High	KTTLQVDTLNTELAAER	2	3	1	IPI00391300.3
	High	IGQLEEQLEQEAKER	3	3	1	IPI00391300.3
	High	QVLALQSQLADTKK	2	3	1	IPI00391300.3
	High	KLDAQVQELHAK	2	3	1	IPI00391300.3
	High	KmEEEVLLLEDQNSK	1	3	1	IPI00391300.3	M2(Oxidation)
	High	NKQEVMISDLEER	2	3	1	IPI00391300.3
	High	qLHIEGASLELSDDDTESK	1	3	1	IPI00391300.3	N-Term(Gln->pyro-Glu)
	High	VEDMAELTcLNEASVLHNLK	3	6	3	IPI00209113.3;IPI00391300.3;IPI00948766.1	C9(Carbamidomethyl)
	High	NKQEVmISDLEER	2	3	1	IPI00391300.3	M6(Oxidation)
	High	LQQELDDLTVDLDHQR	1	3	1	IPI00391300.3
	High	ANKLQNELDNVSTLLEEAEK	3	3	1	IPI00391300.3
	High	ALEQQVEEmRTQLEELEDELQATEDAK	3	3	1	IPI00391300.3	M9(Oxidation)
	High	qEEELQAKDEELLK	1	3	1	IPI00391300.3	N-Term(Gln->pyro-Glu)
	High	FAKDAAGLESQLQDTQELLQEETR	3	3	1	IPI00391300.3
	High	IRQLEEEKNSLQEQQEEEEEAR	1	3	1	IPI00391300.3
	High	ELQAQIAELQEDFESEK	6	3	1	IPI00391300.3
	High	MEEEVLLLEDQNSK	1	3	1	IPI00391300.3
	High	ALEEALEAKEEFER	1	3	1	IPI00391300.3
	High	IVGLDQVTGMTETAFGSAYK	2	3	1	IPI00391300.3
	High	qLLQANPILESFGNAK	2	3	1	IPI00391300.3	N-Term(Gln->pyro-Glu)
	High	KFDQLLAEEK	4	14	6	IPI00764167.1;IPI00957592.1;IPI01007580.1;IPI00209113.3;IPI00391300.3;IPI00367479.5
	High	QEEELQAKDEELLK	1	3	1	IPI00391300.3
	High	NSLQEQQEEEEEAR	1	3	1	IPI00391300.3
	High	IAQLEEELEEEQSNMELLNDR	2	3	1	IPI00391300.3
	High	NLPIYSENIIEMYR	1	3	1	IPI00391300.3
	High	HADQYKEQMEK	1	3	1	IPI00391300.3
	High	IGQLEEQLEQEAK	2	3	1	IPI00391300.3
	High	qVLALQSQLADTK	2	3	1	IPI00391300.3	N-Term(Gln->pyro-Glu)
	High	EEELQGALAR	1	3	1	IPI00391300.3
	High	AVIYNPATQADWTAK	1	3	1	IPI00391300.3
	High	AGKLDPHLVLDQLR	2	4	2	IPI00209113.3;IPI00391300.3
	High	MEIDLKDLEAQIEAANK	2	3	1	IPI00391300.3
	High	HAEQERDELADEIANSASGK	2	3	1	IPI00391300.3
	High	NILAEQLQAETELFAEAEEmR	8	3	1	IPI00391300.3	M20(Oxidation)
	High	DKADFcIIHYAGK	1	4	2	IPI00209113.3;IPI00391300.3	C6(Carbamidomethyl)
	High	qLHIEGASLELsDDDTESK	4	3	1	IPI00391300.3	N-Term(Gln->pyro-Glu); S12(Phospho)
	High	NTDQASMPENTVAQK	1	3	1	IPI00391300.3
	High	INFDVTGYIVGANIETYLLEK	3	11	4	IPI00764167.1;IPI00957592.1;IPI01007580.1;IPI00391300.3
	High	ALEQQVEEMR	2	3	1	IPI00391300.3
	High	LQQLFNHTmFILEQEEYQR	3	12	5	IPI00764167.1;IPI00957592.1;IPI01007580.1;IPI00209113.3;IPI00391300.3	M9(Oxidation)
	High	RQLEEAEEEATR	1	3	1	IPI00391300.3
	High	ANKLQNELDNVSTLLEEAEKK	2	3	1	IPI00391300.3
	High	TELEDTLDTTAAQQELR	1	3	1	IPI00391300.3
	High	cmLQDREDQSILcTGESGAGKTENTK	2	2	1	IPI00391300.3	C1(Carbamidomethyl); M2(Oxidation); C13(Carbamidomethyl)
	High	ASRDEIFAQSK	1	3	1	IPI00391300.3
	High	DLSEELEALKTELEDTLDTTAAQQELR	2	3	1	IPI00391300.3
	High	DVDRIVGLDQVTGMTETAFGSAYK	1	2	1	IPI00391300.3
	High	LDAQVQELHAK	1	3	1	IPI00391300.3
	High	AGVLAHLEEER	1	3	1	IPI00391300.3
	High	QLEEAEEEATR	1	3	1	IPI00391300.3
	High	HGFEAASIKEER	2	3	1	IPI00391300.3
	High	KEEELQGALAR	2	3	1	IPI00391300.3
	High	DLEAQIEAANK	1	3	1	IPI00391300.3
	High	FSKVEDMAELTcLNEASVLHNLK	3	6	3	IPI00209113.3;IPI00391300.3;IPI00948766.1	C12(Carbamidomethyl)
	High	FSKVEDmAELTcLNEASVLHNLK	2	6	3	IPI00209113.3;IPI00391300.3;IPI00948766.1	M7(Oxidation); C12(Carbamidomethyl)
	High	KmQAHIQDLEEQLDEEEGAR	1	3	1	IPI00391300.3	M2(Oxidation)
	High	VIQYLAHVASSHK	2	4	2	IPI00209113.3;IPI00391300.3
	High	SDLLLEGFNNYR	2	3	1	IPI00391300.3
	High	NmDPLNDNVATLLHQSSDR	1	3	1	IPI00391300.3	M2(Oxidation)
	High	ELEAELEDER	1	3	1	IPI00391300.3
	High	KMQAHIQDLEEQLDEEEGAR	1	3	1	IPI00391300.3
	High	ELDDATEANEGLSR	1	3	1	IPI00391300.3
	High	DVDRIVGLDQVTGmTETAFGSAYK	1	2	1	IPI00391300.3	M14(Oxidation)
	High	TVGQLYKESLTK	2	2	1	IPI00391300.3
	High	AMVNKDDIQK	1	3	1	IPI00391300.3
	High	ALEQQVEEMRTQLEELEDELQATEDAK	1	3	1	IPI00391300.3
	High	VEEEEER	1	3	2	IPI00209113.3;IPI00391300.3
	High	DLQTRDEQNEEK	1	3	1	IPI00391300.3
	High	AGVLAHLEEERDLK	1	3	1	IPI00391300.3
	High	QLLQANPILESFGNAK	3	3	1	IPI00391300.3
	High	ATISALEAK	1	3	1	IPI00391300.3
	High	VVSSVLQFGNISFK	1	3	1	IPI00391300.3
	High	EDQSILcTGESGAGK	1	13	6	IPI00764167.1;IPI00957592.1;IPI01007580.1;IPI00209113.3;IPI00367479.5;IPI00391300.3	C7(Carbamidomethyl)
	High	QLEEEKNSLQEQQEEEEEAR	2	3	1	IPI00391300.3
	High	cNGVLEGIR	1	28	12	IPI00764167.1;IPI00957592.1;IPI01007580.1;IPI00189811.1;IPI00780102.1;IPI00189809.2;IPI00364799.5;IPI00763881.1;IPI00209113.3;IPI00391300.3;IPI00367479.5;IPI00780631.2	C1(Carbamidomethyl)
	High	KHQQLLEEK	1	3	1	IPI00391300.3
	High	KFDQLLAEEKGISAR	1	3	1	IPI00391300.3
	High	VVSSVLQFGNISFKK	1	3	1	IPI00391300.3
	High	FDQLLAEEK	1	14	6	IPI00764167.1;IPI00957592.1;IPI01007580.1;IPI00209113.3;IPI00391300.3;IPI00367479.5
	High	GGPISFSSSR	1	3	1	IPI00391300.3
	High	LQELEGAVK	1	3	1	IPI00391300.3
	High	qTKVEGELEEMER	1	3	1	IPI00391300.3	N-Term(Gln->pyro-Glu)
	High	ALELDPNLYR	1	11	4	IPI00764167.1;IPI00957592.1;IPI01007580.1;IPI00391300.3
	High	FLSNGYIPIPGQQDK	1	3	1	IPI00391300.3
	High	QKLQLEK	1	9	5	IPI00764167.1;IPI00957592.1;IPI00209113.3;IPI00391300.3;IPI00367479.5
	High	ADEWLMK	1	4	2	IPI00209113.3;IPI00391300.3
	High	QIVSNLEK	1	11	4	IPI00391300.3;IPI00764167.1;IPI00957592.1;IPI01007580.1
	High	LEVNMQAMK	1	3	1	IPI00391300.3
	High	VDYKADEWLmK	1	4	2	IPI00209113.3;IPI00391300.3	M10(Oxidation)
	High	EIFMQVEDER	1	3	1	IPI00391300.3
	High	YYSGLIYTYSGLFcVVINPYK	1	8	4	IPI00209113.3;IPI00391300.3;IPI00367479.5;IPI00948766.1	C14(Carbamidomethyl)
	High	ALEQQVEEMRTQLEELEDELQATEDAKLR	1	3	1	IPI00391300.3
	High	GDDETLHKNNALK	1	3	1	IPI00391300.3
	High	EQADFAVEALAK	1	3	1	IPI00391300.3
	High	ASRDEIFAQSKESEK	1	3	1	IPI00391300.3
	High	KQQQLSALK	1	3	1	IPI00391300.3
	High	QKKFDQLLAEEK	1	12	5	IPI00764167.1;IPI00957592.1;IPI01007580.1;IPI00209113.3;IPI00391300.3
	High	qIVSNLEK	1	11	4	IPI00391300.3;IPI00764167.1;IPI00957592.1;IPI01007580.1	N-Term(Gln->pyro-Glu)
	High	DVEALSQR	1	3	1	IPI00391300.3
	High	KVIQYLAHVASSHK	1	4	2	IPI00209113.3;IPI00391300.3
	High	SALLDEKR	1	3	1	IPI00391300.3
	High	ADFcIIHYAGK	2	4	2	IPI00209113.3;IPI00391300.3	C4(Carbamidomethyl)
	High	RQLHIEGASLELsDDDTESK	1	3	1	IPI00391300.3	S13(Phospho)
	High	KMEIDLKDLEAQIEAANK	1	3	1	IPI00391300.3
	High	ALEQQVEEmR	1	3	1	IPI00391300.3	M9(Oxidation)
	High	FVAELWKDVDR	1	2	1	IPI00391300.3
	High	RGGPISFSSSR	1	3	1	IPI00391300.3
	High	QLEEEKNSLQEQQEEEEEARK	1	3	1	IPI00391300.3
	High	TVKNDNSSR	2	14	6	IPI00764167.1;IPI00957592.1;IPI01007580.1;IPI00209113.3;IPI00391300.3;IPI00367479.5
	High	RHAEQERDELADEIANSASGK	2	3	1	IPI00391300.3
	High	QEVmISDLEER	1	3	1	IPI00391300.3	M4(Oxidation)
	High	qLEEEKNSLQEQQEEEEEAR	1	3	1	IPI00391300.3	N-Term(Gln->pyro-Glu)
	High	qRYEILTPNAIPK	1	5	2	IPI00391300.3;IPI00367479.5	N-Term(Gln->pyro-Glu)
	High	QLHIEGASLELsDDDTESK	3	3	1	IPI00391300.3	S12(Phospho)
	High	VEEEEERNQILQNEK	1	2	1	IPI00391300.3
	High	IAQLEEELEEEQSNmELLNDR	1	3	1	IPI00391300.3	M15(Oxidation)
	High	VDYKADEWLMK	1	4	2	IPI00209113.3;IPI00391300.3
	High	VLAYDKLEK	1	3	1	IPI00391300.3
	High	FKATISALEAK	1	3	1	IPI00391300.3
	High	ATDKTFVEK	2	3	1	IPI00391300.3
	High	HQQLLEEK	1	3	1	IPI00391300.3
	High	AmVNKDDIQK	1	3	1	IPI00391300.3	M2(Oxidation)
	High	AKLQELEGAVK	1	3	1	IPI00391300.3
	High	ALEEALEAK	1	11	4	IPI00764167.1;IPI00957592.1;IPI01007580.1;IPI00391300.3
	High	KLVWIPSER	1	3	1	IPI00391300.3
	High	TGLEDPER	1	3	1	IPI00391300.3
	High	LNLSSR	1	3	1	IPI00391300.3
	High	KMEIDLK	1	3	1	IPI00391300.3
	High	HGFEAASIK	1	3	1	IPI00391300.3
	High	VQLTKKEEELQGALAR	1	3	1	IPI00391300.3
	High	FKANLEK	1	3	1	IPI00391300.3
	High	KKLDAQVQELHAK	1	3	1	IPI00391300.3
	High	LDPHLVLDQLR	1	4	2	IPI00209113.3;IPI00391300.3
	High	qKLQLEK	1	9	5	IPI00764167.1;IPI00957592.1;IPI00209113.3;IPI00391300.3;IPI00367479.5	N-Term(Gln->pyro-Glu)
	High	VKPLLQVTR	1	9	5	IPI00764167.1;IPI00957592.1;IPI01007580.1;IPI00391300.3;IPI00367479.5
IPI00764167.1	myosin, heavy chain 11, smooth muscle isoform 3	6025.76	38.61	5	1	71	158
	A2	Sequence	# PSMs	# Proteins	# Protein Groups	Protein Group Accessions	Modifications
	High	LQQLFNHTMFILEQEEYQR	5	12	5	IPI00764167.1;IPI00957592.1;IPI01007580.1;IPI00209113.3;IPI00391300.3
	High	TQLEELEDELQATEDAK	5	12	5	IPI00764167.1;IPI00957592.1;IPI01007580.1;IPI00209113.3;IPI00391300.3
	High	VSDLTTNLAEEEEKAK	1	2	2	IPI00764167.1;IPI00957592.1
	High	TQLEELEDELQATEDAKLR	1	12	5	IPI00764167.1;IPI00957592.1;IPI01007580.1;IPI00209113.3;IPI00391300.3
	High	QADLEKEELAEELASSLSGR	2	8	3	IPI00764167.1;IPI00957592.1;IPI01007580.1
	High	VSDLTTNLAEEEEK	1	2	2	IPI00764167.1;IPI00957592.1
	High	NTDQASmPDNTAAQK	2	9	4	IPI00764167.1;IPI00957592.1;IPI01007580.1;IPI00209113.3	M7(Oxidation)
	High	qTLEKENADLAGELR	1	4	3	IPI00764167.1;IPI00957592.1;IPI01007580.1	N-Term(Gln->pyro-Glu)
	High	LQQELDDLVVDLDNQR	2	8	3	IPI00764167.1;IPI00957592.1;IPI01007580.1
	High	qLLQANPILEAFGNAK	4	11	5	IPI00764167.1;IPI00957592.1;IPI01007580.1;IPI00209113.3;IPI00367479.5	N-Term(Gln->pyro-Glu)
	High	NTDQASmPDNTAAQK	1	9	4	IPI00764167.1;IPI00957592.1;IPI01007580.1;IPI00209113.3	M7(Dioxidation)
	High	ELDEATESNEAMGR	1	8	3	IPI00764167.1;IPI00957592.1;IPI01007580.1
	High	SLEAELMQLQEDLAAAER	3	8	3	IPI00764167.1;IPI00957592.1;IPI01007580.1
	High	EVASLGSQLQDTQELLQEETR	1	4	3	IPI00764167.1;IPI00957592.1;IPI01007580.1
	High	IVQLEEQIEQEAR	2	8	3	IPI00764167.1;IPI00957592.1;IPI01007580.1
	High	NTDQASMPDNTAAQK	2	9	4	IPI00764167.1;IPI00957592.1;IPI01007580.1;IPI00209113.3
	High	HVSTLNIQLSDSK	2	8	3	IPI00764167.1;IPI00957592.1;IPI01007580.1
	High	ERNTDQASmPDNTAAQK	1	9	4	IPI00764167.1;IPI00957592.1;IPI01007580.1;IPI00209113.3	M9(Oxidation)
	High	ATLQAEQLSNELVTER	1	8	3	IPI00764167.1;IPI00957592.1;IPI01007580.1
	High	ELDEATESNEAmGR	1	8	3	IPI00764167.1;IPI00957592.1;IPI01007580.1	M12(Oxidation)
	High	LQDLASTIEVMEEGK	1	8	3	IPI00764167.1;IPI00957592.1;IPI01007580.1
	High	QLLQANPILEAFGNAK	16	11	5	IPI00764167.1;IPI00957592.1;IPI01007580.1;IPI00209113.3;IPI00367479.5
	High	KLEGQLQELQSK	2	4	3	IPI00764167.1;IPI00957592.1;IPI01007580.1
	High	QTLEKENADLAGELR	1	4	3	IPI00764167.1;IPI00957592.1;IPI01007580.1
	High	ALETQmEEmRTQLEELEDELQATEDAK	9	8	3	IPI00764167.1;IPI00957592.1;IPI01007580.1	M6(Oxidation); M9(Oxidation)
	High	KFDQLLAEEK	4	14	6	IPI00764167.1;IPI00957592.1;IPI01007580.1;IPI00209113.3;IPI00391300.3;IPI00367479.5
	High	KLEGDASDFHEQIADLQAQIAELK	2	4	3	IPI00764167.1;IPI00957592.1;IPI01007580.1
	High	AQTKEQADFAIEALAK	2	11	5	IPI00764167.1;IPI00957592.1;IPI01007580.1;IPI00209113.3;IPI00367479.5
	High	qADLEKEELAEELASSLSGR	2	8	3	IPI00764167.1;IPI00957592.1;IPI01007580.1	N-Term(Gln->pyro-Glu)
	High	LQNEVESVTGMLNEAEGK	2	4	3	IPI00764167.1;IPI00957592.1;IPI01007580.1
	High	ERNTDQASMPDNTAAQK	1	9	4	IPI00764167.1;IPI00957592.1;IPI01007580.1;IPI00209113.3
	High	EQADFAIEALAK	8	11	5	IPI00764167.1;IPI00957592.1;IPI01007580.1;IPI00209113.3;IPI00367479.5
	High	KATLQAEQLSNELVTER	3	8	3	IPI00764167.1;IPI00957592.1;IPI01007580.1
	High	DSSITQGPSFAYGELEK	2	3	1	IPI00764167.1
	High	INFDVTGYIVGANIETYLLEK	3	11	4	IPI00764167.1;IPI00957592.1;IPI01007580.1;IPI00391300.3
	High	LQQLFNHTmFILEQEEYQR	3	12	5	IPI00764167.1;IPI00957592.1;IPI01007580.1;IPI00209113.3;IPI00391300.3	M9(Oxidation)
	High	DLQARDEQNEEK	1	8	3	IPI00764167.1;IPI00957592.1;IPI01007580.1
	High	ALETQMEEMRTQLEELEDELQATEDAK	1	8	3	IPI00764167.1;IPI00957592.1;IPI01007580.1
	High	SLEAELmQLQEDLAAAER	3	8	3	IPI00764167.1;IPI00957592.1;IPI01007580.1	M7(Oxidation)
	High	AESELKELEQR	1	4	3	IPI00764167.1;IPI00957592.1;IPI01007580.1
	High	LDAFLVLEQLR	2	8	3	IPI00764167.1;IPI00957592.1;IPI01007580.1
	High	NSLQDQLDEEmEAK	1	4	3	IPI00764167.1;IPI00957592.1;IPI01007580.1	M11(Oxidation)
	High	LQNEVESVTGmLNEAEGK	1	4	3	IPI00764167.1;IPI00957592.1;IPI01007580.1	M11(Oxidation)
	High	KVIQYLAVVASSHK	1	8	3	IPI00764167.1;IPI00957592.1;IPI01007580.1
	High	VDYNASAWLTK	1	8	3	IPI00764167.1;IPI00957592.1;IPI01007580.1
	High	VTVGKDDIQK	1	4	3	IPI00764167.1;IPI00957592.1;IPI01007580.1
	High	SKLQEVEGAVK	2	8	3	IPI00764167.1;IPI00957592.1;IPI01007580.1
	High	mTESSLPSASK	1	8	3	IPI00764167.1;IPI00957592.1;IPI01007580.1	M1(Oxidation)
	High	ALEEALEAKEELER	2	8	3	IPI00764167.1;IPI00957592.1;IPI01007580.1
	High	EDQSILcTGESGAGK	1	13	6	IPI00764167.1;IPI00957592.1;IPI01007580.1;IPI00209113.3;IPI00367479.5;IPI00391300.3	C7(Carbamidomethyl)
	High	cNGVLEGIR	1	28	12	IPI00764167.1;IPI00957592.1;IPI01007580.1;IPI00189811.1;IPI00780102.1;IPI00189809.2;IPI00364799.5;IPI00763881.1;IPI00209113.3;IPI00391300.3;IPI00367479.5;IPI00780631.2	C1(Carbamidomethyl)
	High	DKTEFSIIHYAGK	1	8	3	IPI00764167.1;IPI00957592.1;IPI01007580.1
	High	QAcILMIK	1	8	3	IPI00764167.1;IPI00957592.1;IPI01007580.1	C3(Carbamidomethyl)
	High	FDQLLAEEK	1	14	6	IPI00764167.1;IPI00957592.1;IPI01007580.1;IPI00209113.3;IPI00391300.3;IPI00367479.5
	High	NRLQQELDDLVVDLDNQR	1	8	3	IPI00764167.1;IPI00957592.1;IPI01007580.1
	High	LEEEEDRSQQLQAER	2	4	3	IPI00764167.1;IPI00957592.1;IPI01007580.1
	High	ALELDPNLYR	1	11	4	IPI00764167.1;IPI00957592.1;IPI01007580.1;IPI00391300.3
	High	TLLQEQLQAETELYAEAEEMR	1	4	3	IPI00764167.1;IPI00957592.1;IPI01007580.1
	High	QKLQLEK	1	9	5	IPI00764167.1;IPI00957592.1;IPI00209113.3;IPI00391300.3;IPI00367479.5
	High	QLVSNLEK	1	11	4	IPI00391300.3;IPI00764167.1;IPI00957592.1;IPI01007580.1
	High	KLEGDLK	2	24	9	IPI00780102.1;IPI00189809.2;IPI00780631.2;IPI00764167.1;IPI00957592.1;IPI01007580.1;IPI00189811.1;IPI00364799.5;IPI00763881.1
	High	QLHEYETELEDERK	1	8	3	IPI00764167.1;IPI00957592.1;IPI01007580.1
	High	MAQQMLDLEEQLEEEEAAR	3	2	2	IPI00764167.1;IPI00957592.1
	High	QKKFDQLLAEEK	1	12	5	IPI00764167.1;IPI00957592.1;IPI01007580.1;IPI00209113.3;IPI00391300.3
	High	ATDKSFVEK	1	11	5	IPI00764167.1;IPI00957592.1;IPI01007580.1;IPI00209113.3;IPI00367479.5
	High	qLVSNLEK	1	11	4	IPI00391300.3;IPI00764167.1;IPI00957592.1;IPI01007580.1	N-Term(Gln->pyro-Glu)
	High	YEILAANAIPK	1	8	3	IPI00764167.1;IPI00957592.1;IPI01007580.1
	High	MQLAKKEEELQAALAR	1	5	4	IPI00764167.1;IPI00957592.1;IPI01007580.1;IPI00209113.3
	High	TVKNDNSSR	2	14	6	IPI00764167.1;IPI00957592.1;IPI01007580.1;IPI00209113.3;IPI00391300.3;IPI00367479.5
	High	KQELEEILHEMEAR	1	4	3	IPI00764167.1;IPI00957592.1;IPI01007580.1
	High	KLQDLASTIEVMEEGK	1	8	3	IPI00764167.1;IPI00957592.1;IPI01007580.1
	High	TGVLAHLEEER	1	8	3	IPI00764167.1;IPI00957592.1;IPI01007580.1
	High	RQLEEAEEESQR	1	8	3	IPI00764167.1;IPI00957592.1;IPI01007580.1
	High	SGKLDAFLVLEQLR	1	8	3	IPI00764167.1;IPI00957592.1;IPI01007580.1
	High	KVTVGKDDIQK	1	4	3	IPI00764167.1;IPI00957592.1;IPI01007580.1
	High	HVSTLNIQLSDSKK	1	8	3	IPI00764167.1;IPI00957592.1;IPI01007580.1
	High	ALETQMEEMR	1	8	3	IPI00764167.1;IPI00957592.1;IPI01007580.1
	High	KEEELQAALAR	1	5	4	IPI00764167.1;IPI00957592.1;IPI01007580.1;IPI00209113.3
	High	ALEEALEAK	1	11	4	IPI00764167.1;IPI00957592.1;IPI01007580.1;IPI00391300.3
	High	LEVNMQALK	1	8	3	IPI00764167.1;IPI00957592.1;IPI01007580.1
	High	LKEVLLQVEDER	1	8	3	IPI00764167.1;IPI00957592.1;IPI01007580.1
	High	VIQYLAVVASSHK	1	8	3	IPI00764167.1;IPI00957592.1;IPI01007580.1
	High	qKLQLEK	1	9	5	IPI00764167.1;IPI00957592.1;IPI00209113.3;IPI00391300.3;IPI00367479.5	N-Term(Gln->pyro-Glu)
	High	VKPLLQVTR	1	9	5	IPI00764167.1;IPI00957592.1;IPI01007580.1;IPI00391300.3;IPI00367479.5
IPI00957592.1	myosin-11	5964.1	38.39	5	0	71	157
	A2	Sequence	# PSMs	# Proteins	# Protein Groups	Protein Group Accessions	Modifications
	High	LQQLFNHTMFILEQEEYQR	5	12	5	IPI00764167.1;IPI00957592.1;IPI01007580.1;IPI00209113.3;IPI00391300.3
	High	TQLEELEDELQATEDAK	5	12	5	IPI00764167.1;IPI00957592.1;IPI01007580.1;IPI00209113.3;IPI00391300.3
	High	VSDLTTNLAEEEEKAK	1	2	2	IPI00764167.1;IPI00957592.1
	High	TQLEELEDELQATEDAKLR	1	12	5	IPI00764167.1;IPI00957592.1;IPI01007580.1;IPI00209113.3;IPI00391300.3
	High	QADLEKEELAEELASSLSGR	2	8	3	IPI00764167.1;IPI00957592.1;IPI01007580.1
	High	VSDLTTNLAEEEEK	1	2	2	IPI00764167.1;IPI00957592.1
	High	NTDQASmPDNTAAQK	2	9	4	IPI00764167.1;IPI00957592.1;IPI01007580.1;IPI00209113.3	M7(Oxidation)
	High	qTLEKENADLAGELR	1	4	3	IPI00764167.1;IPI00957592.1;IPI01007580.1	N-Term(Gln->pyro-Glu)
	High	LQQELDDLVVDLDNQR	2	8	3	IPI00764167.1;IPI00957592.1;IPI01007580.1
	High	qLLQANPILEAFGNAK	4	11	5	IPI00764167.1;IPI00957592.1;IPI01007580.1;IPI00209113.3;IPI00367479.5	N-Term(Gln->pyro-Glu)
	High	NTDQASmPDNTAAQK	1	9	4	IPI00764167.1;IPI00957592.1;IPI01007580.1;IPI00209113.3	M7(Dioxidation)
	High	ELDEATESNEAMGR	1	8	3	IPI00764167.1;IPI00957592.1;IPI01007580.1
	High	SLEAELMQLQEDLAAAER	3	8	3	IPI00764167.1;IPI00957592.1;IPI01007580.1
	High	EVASLGSQLQDTQELLQEETR	1	4	3	IPI00764167.1;IPI00957592.1;IPI01007580.1
	High	IVQLEEQIEQEAR	2	8	3	IPI00764167.1;IPI00957592.1;IPI01007580.1
	High	NTDQASMPDNTAAQK	2	9	4	IPI00764167.1;IPI00957592.1;IPI01007580.1;IPI00209113.3
	High	HVSTLNIQLSDSK	2	8	3	IPI00764167.1;IPI00957592.1;IPI01007580.1
	High	ERNTDQASmPDNTAAQK	1	9	4	IPI00764167.1;IPI00957592.1;IPI01007580.1;IPI00209113.3	M9(Oxidation)
	High	ATLQAEQLSNELVTER	1	8	3	IPI00764167.1;IPI00957592.1;IPI01007580.1
	High	ELDEATESNEAmGR	1	8	3	IPI00764167.1;IPI00957592.1;IPI01007580.1	M12(Oxidation)
	High	LQDLASTIEVMEEGK	1	8	3	IPI00764167.1;IPI00957592.1;IPI01007580.1
	High	QLLQANPILEAFGNAK	16	11	5	IPI00764167.1;IPI00957592.1;IPI01007580.1;IPI00209113.3;IPI00367479.5
	High	KLEGQLQELQSK	2	4	3	IPI00764167.1;IPI00957592.1;IPI01007580.1
	High	QTLEKENADLAGELR	1	4	3	IPI00764167.1;IPI00957592.1;IPI01007580.1
	High	ALETQmEEmRTQLEELEDELQATEDAK	9	8	3	IPI00764167.1;IPI00957592.1;IPI01007580.1	M6(Oxidation); M9(Oxidation)
	High	KFDQLLAEEK	4	14	6	IPI00764167.1;IPI00957592.1;IPI01007580.1;IPI00209113.3;IPI00391300.3;IPI00367479.5
	High	KLEGDASDFHEQIADLQAQIAELK	2	4	3	IPI00764167.1;IPI00957592.1;IPI01007580.1
	High	AQTKEQADFAIEALAK	2	11	5	IPI00764167.1;IPI00957592.1;IPI01007580.1;IPI00209113.3;IPI00367479.5
	High	qADLEKEELAEELASSLSGR	2	8	3	IPI00764167.1;IPI00957592.1;IPI01007580.1	N-Term(Gln->pyro-Glu)
	High	LQNEVESVTGMLNEAEGK	2	4	3	IPI00764167.1;IPI00957592.1;IPI01007580.1
	High	ERNTDQASMPDNTAAQK	1	9	4	IPI00764167.1;IPI00957592.1;IPI01007580.1;IPI00209113.3
	High	EQADFAIEALAK	8	11	5	IPI00764167.1;IPI00957592.1;IPI01007580.1;IPI00209113.3;IPI00367479.5
	High	KATLQAEQLSNELVTER	3	8	3	IPI00764167.1;IPI00957592.1;IPI01007580.1
	High	INFDVTGYIVGANIETYLLEK	3	11	4	IPI00764167.1;IPI00957592.1;IPI01007580.1;IPI00391300.3
	High	LQQLFNHTmFILEQEEYQR	3	12	5	IPI00764167.1;IPI00957592.1;IPI01007580.1;IPI00209113.3;IPI00391300.3	M9(Oxidation)
	High	DLQARDEQNEEK	1	8	3	IPI00764167.1;IPI00957592.1;IPI01007580.1
	High	ALETQMEEMRTQLEELEDELQATEDAK	1	8	3	IPI00764167.1;IPI00957592.1;IPI01007580.1
	High	SLEAELmQLQEDLAAAER	3	8	3	IPI00764167.1;IPI00957592.1;IPI01007580.1	M7(Oxidation)
	High	AESELKELEQR	1	4	3	IPI00764167.1;IPI00957592.1;IPI01007580.1
	High	LDAFLVLEQLR	2	8	3	IPI00764167.1;IPI00957592.1;IPI01007580.1
	High	NSLQDQLDEEmEAK	1	4	3	IPI00764167.1;IPI00957592.1;IPI01007580.1	M11(Oxidation)
	High	LQNEVESVTGmLNEAEGK	1	4	3	IPI00764167.1;IPI00957592.1;IPI01007580.1	M11(Oxidation)
	High	KVIQYLAVVASSHK	1	8	3	IPI00764167.1;IPI00957592.1;IPI01007580.1
	High	VDYNASAWLTK	1	8	3	IPI00764167.1;IPI00957592.1;IPI01007580.1
	High	VTVGKDDIQK	1	4	3	IPI00764167.1;IPI00957592.1;IPI01007580.1
	High	SKLQEVEGAVK	2	8	3	IPI00764167.1;IPI00957592.1;IPI01007580.1
	High	mTESSLPSASK	1	8	3	IPI00764167.1;IPI00957592.1;IPI01007580.1	M1(Oxidation)
	High	ALEEALEAKEELER	2	8	3	IPI00764167.1;IPI00957592.1;IPI01007580.1
	High	EDQSILcTGESGAGK	1	13	6	IPI00764167.1;IPI00957592.1;IPI01007580.1;IPI00209113.3;IPI00367479.5;IPI00391300.3	C7(Carbamidomethyl)
	High	cNGVLEGIR	1	28	12	IPI00764167.1;IPI00957592.1;IPI01007580.1;IPI00189811.1;IPI00780102.1;IPI00189809.2;IPI00364799.5;IPI00763881.1;IPI00209113.3;IPI00391300.3;IPI00367479.5;IPI00780631.2	C1(Carbamidomethyl)
	High	DKTEFSIIHYAGK	1	8	3	IPI00764167.1;IPI00957592.1;IPI01007580.1
	High	QAcILMIK	1	8	3	IPI00764167.1;IPI00957592.1;IPI01007580.1	C3(Carbamidomethyl)
	High	FDQLLAEEK	1	14	6	IPI00764167.1;IPI00957592.1;IPI01007580.1;IPI00209113.3;IPI00391300.3;IPI00367479.5
	High	NRLQQELDDLVVDLDNQR	1	8	3	IPI00764167.1;IPI00957592.1;IPI01007580.1
	High	LEEEEDRSQQLQAER	2	4	3	IPI00764167.1;IPI00957592.1;IPI01007580.1
	High	ALELDPNLYR	1	11	4	IPI00764167.1;IPI00957592.1;IPI01007580.1;IPI00391300.3
	High	TLLQEQLQAETELYAEAEEMR	1	4	3	IPI00764167.1;IPI00957592.1;IPI01007580.1
	High	QKLQLEK	1	9	5	IPI00764167.1;IPI00957592.1;IPI00209113.3;IPI00391300.3;IPI00367479.5
	High	QLVSNLEK	1	11	4	IPI00391300.3;IPI00764167.1;IPI00957592.1;IPI01007580.1
	High	DSSITGELEKQLLQANPILEAFGNAK	1	3	2	IPI00957592.1;IPI01007580.1
	High	KLEGDLK	2	24	9	IPI00780102.1;IPI00189809.2;IPI00780631.2;IPI00764167.1;IPI00957592.1;IPI01007580.1;IPI00189811.1;IPI00364799.5;IPI00763881.1
	High	QLHEYETELEDERK	1	8	3	IPI00764167.1;IPI00957592.1;IPI01007580.1
	High	MAQQMLDLEEQLEEEEAAR	3	2	2	IPI00764167.1;IPI00957592.1
	High	QKKFDQLLAEEK	1	12	5	IPI00764167.1;IPI00957592.1;IPI01007580.1;IPI00209113.3;IPI00391300.3
	High	ATDKSFVEK	1	11	5	IPI00764167.1;IPI00957592.1;IPI01007580.1;IPI00209113.3;IPI00367479.5
	High	qLVSNLEK	1	11	4	IPI00391300.3;IPI00764167.1;IPI00957592.1;IPI01007580.1	N-Term(Gln->pyro-Glu)
	High	YEILAANAIPK	1	8	3	IPI00764167.1;IPI00957592.1;IPI01007580.1
	High	MQLAKKEEELQAALAR	1	5	4	IPI00764167.1;IPI00957592.1;IPI01007580.1;IPI00209113.3
	High	TVKNDNSSR	2	14	6	IPI00764167.1;IPI00957592.1;IPI01007580.1;IPI00209113.3;IPI00391300.3;IPI00367479.5
	High	KQELEEILHEMEAR	1	4	3	IPI00764167.1;IPI00957592.1;IPI01007580.1
	High	KLQDLASTIEVMEEGK	1	8	3	IPI00764167.1;IPI00957592.1;IPI01007580.1
	High	TGVLAHLEEER	1	8	3	IPI00764167.1;IPI00957592.1;IPI01007580.1
	High	RQLEEAEEESQR	1	8	3	IPI00764167.1;IPI00957592.1;IPI01007580.1
	High	SGKLDAFLVLEQLR	1	8	3	IPI00764167.1;IPI00957592.1;IPI01007580.1
	High	KVTVGKDDIQK	1	4	3	IPI00764167.1;IPI00957592.1;IPI01007580.1
	High	HVSTLNIQLSDSKK	1	8	3	IPI00764167.1;IPI00957592.1;IPI01007580.1
	High	ALETQMEEMR	1	8	3	IPI00764167.1;IPI00957592.1;IPI01007580.1
	High	KEEELQAALAR	1	5	4	IPI00764167.1;IPI00957592.1;IPI01007580.1;IPI00209113.3
	High	ALEEALEAK	1	11	4	IPI00764167.1;IPI00957592.1;IPI01007580.1;IPI00391300.3
	High	LEVNMQALK	1	8	3	IPI00764167.1;IPI00957592.1;IPI01007580.1
	High	LKEVLLQVEDER	1	8	3	IPI00764167.1;IPI00957592.1;IPI01007580.1
	High	VIQYLAVVASSHK	1	8	3	IPI00764167.1;IPI00957592.1;IPI01007580.1
	High	qKLQLEK	1	9	5	IPI00764167.1;IPI00957592.1;IPI00209113.3;IPI00391300.3;IPI00367479.5	N-Term(Gln->pyro-Glu)
	High	VKPLLQVTR	1	9	5	IPI00764167.1;IPI00957592.1;IPI01007580.1;IPI00391300.3;IPI00367479.5
IPI01007580.1	Uncharacterized protein	5724.38	37.44	4	1	68	151
	A2	Sequence	# PSMs	# Proteins	# Protein Groups	Protein Group Accessions	Modifications
	High	LQQLFNHTMFILEQEEYQR	5	12	5	IPI00764167.1;IPI00957592.1;IPI01007580.1;IPI00209113.3;IPI00391300.3
	High	TQLEELEDELQATEDAK	5	12	5	IPI00764167.1;IPI00957592.1;IPI01007580.1;IPI00209113.3;IPI00391300.3
	High	TQLEELEDELQATEDAKLR	1	12	5	IPI00764167.1;IPI00957592.1;IPI01007580.1;IPI00209113.3;IPI00391300.3
	High	QADLEKEELAEELASSLSGR	2	8	3	IPI00764167.1;IPI00957592.1;IPI01007580.1
	High	NTDQASmPDNTAAQK	2	9	4	IPI00764167.1;IPI00957592.1;IPI01007580.1;IPI00209113.3	M7(Oxidation)
	High	qTLEKENADLAGELR	1	4	3	IPI00764167.1;IPI00957592.1;IPI01007580.1	N-Term(Gln->pyro-Glu)
	High	LQQELDDLVVDLDNQR	2	8	3	IPI00764167.1;IPI00957592.1;IPI01007580.1
	High	qLLQANPILEAFGNAK	4	11	5	IPI00764167.1;IPI00957592.1;IPI01007580.1;IPI00209113.3;IPI00367479.5	N-Term(Gln->pyro-Glu)
	High	NTDQASmPDNTAAQK	1	9	4	IPI00764167.1;IPI00957592.1;IPI01007580.1;IPI00209113.3	M7(Dioxidation)
	High	ELDEATESNEAMGR	1	8	3	IPI00764167.1;IPI00957592.1;IPI01007580.1
	High	SLEAELMQLQEDLAAAER	3	8	3	IPI00764167.1;IPI00957592.1;IPI01007580.1
	High	EVASLGSQLQDTQELLQEETR	1	4	3	IPI00764167.1;IPI00957592.1;IPI01007580.1
	High	IVQLEEQIEQEAR	2	8	3	IPI00764167.1;IPI00957592.1;IPI01007580.1
	High	NTDQASMPDNTAAQK	2	9	4	IPI00764167.1;IPI00957592.1;IPI01007580.1;IPI00209113.3
	High	HVSTLNIQLSDSK	2	8	3	IPI00764167.1;IPI00957592.1;IPI01007580.1
	High	ERNTDQASmPDNTAAQK	1	9	4	IPI00764167.1;IPI00957592.1;IPI01007580.1;IPI00209113.3	M9(Oxidation)
	High	ATLQAEQLSNELVTER	1	8	3	IPI00764167.1;IPI00957592.1;IPI01007580.1
	High	ELDEATESNEAmGR	1	8	3	IPI00764167.1;IPI00957592.1;IPI01007580.1	M12(Oxidation)
	High	LQDLASTIEVMEEGK	1	8	3	IPI00764167.1;IPI00957592.1;IPI01007580.1
	High	QLLQANPILEAFGNAK	16	11	5	IPI00764167.1;IPI00957592.1;IPI01007580.1;IPI00209113.3;IPI00367479.5
	High	KLEGQLQELQSK	2	4	3	IPI00764167.1;IPI00957592.1;IPI01007580.1
	High	QTLEKENADLAGELR	1	4	3	IPI00764167.1;IPI00957592.1;IPI01007580.1
	High	ALETQmEEmRTQLEELEDELQATEDAK	9	8	3	IPI00764167.1;IPI00957592.1;IPI01007580.1	M6(Oxidation); M9(Oxidation)
	High	KFDQLLAEEK	4	14	6	IPI00764167.1;IPI00957592.1;IPI01007580.1;IPI00209113.3;IPI00391300.3;IPI00367479.5
	High	KLEGDASDFHEQIADLQAQIAELK	2	4	3	IPI00764167.1;IPI00957592.1;IPI01007580.1
	High	AQTKEQADFAIEALAK	2	11	5	IPI00764167.1;IPI00957592.1;IPI01007580.1;IPI00209113.3;IPI00367479.5
	High	qADLEKEELAEELASSLSGR	2	8	3	IPI00764167.1;IPI00957592.1;IPI01007580.1	N-Term(Gln->pyro-Glu)
	High	LQNEVESVTGMLNEAEGK	2	4	3	IPI00764167.1;IPI00957592.1;IPI01007580.1
	High	ERNTDQASMPDNTAAQK	1	9	4	IPI00764167.1;IPI00957592.1;IPI01007580.1;IPI00209113.3
	High	EQADFAIEALAK	8	11	5	IPI00764167.1;IPI00957592.1;IPI01007580.1;IPI00209113.3;IPI00367479.5
	High	KATLQAEQLSNELVTER	3	8	3	IPI00764167.1;IPI00957592.1;IPI01007580.1
	High	INFDVTGYIVGANIETYLLEK	3	11	4	IPI00764167.1;IPI00957592.1;IPI01007580.1;IPI00391300.3
	High	LQQLFNHTmFILEQEEYQR	3	12	5	IPI00764167.1;IPI00957592.1;IPI01007580.1;IPI00209113.3;IPI00391300.3	M9(Oxidation)
	High	DLQARDEQNEEK	1	8	3	IPI00764167.1;IPI00957592.1;IPI01007580.1
	High	ALETQMEEMRTQLEELEDELQATEDAK	1	8	3	IPI00764167.1;IPI00957592.1;IPI01007580.1
	High	SLEAELmQLQEDLAAAER	3	8	3	IPI00764167.1;IPI00957592.1;IPI01007580.1	M7(Oxidation)
	High	AESELKELEQR	1	4	3	IPI00764167.1;IPI00957592.1;IPI01007580.1
	High	LDAFLVLEQLR	2	8	3	IPI00764167.1;IPI00957592.1;IPI01007580.1
	High	LRGPPPQETSQ	1	2	1	IPI01007580.1
	High	NSLQDQLDEEmEAK	1	4	3	IPI00764167.1;IPI00957592.1;IPI01007580.1	M11(Oxidation)
	High	LQNEVESVTGmLNEAEGK	1	4	3	IPI00764167.1;IPI00957592.1;IPI01007580.1	M11(Oxidation)
	High	KVIQYLAVVASSHK	1	8	3	IPI00764167.1;IPI00957592.1;IPI01007580.1
	High	VDYNASAWLTK	1	8	3	IPI00764167.1;IPI00957592.1;IPI01007580.1
	High	VTVGKDDIQK	1	4	3	IPI00764167.1;IPI00957592.1;IPI01007580.1
	High	SKLQEVEGAVK	2	8	3	IPI00764167.1;IPI00957592.1;IPI01007580.1
	High	mTESSLPSASK	1	8	3	IPI00764167.1;IPI00957592.1;IPI01007580.1	M1(Oxidation)
	High	ALEEALEAKEELER	2	8	3	IPI00764167.1;IPI00957592.1;IPI01007580.1
	High	EDQSILcTGESGAGK	1	13	6	IPI00764167.1;IPI00957592.1;IPI01007580.1;IPI00209113.3;IPI00367479.5;IPI00391300.3	C7(Carbamidomethyl)
	High	cNGVLEGIR	1	28	12	IPI00764167.1;IPI00957592.1;IPI01007580.1;IPI00189811.1;IPI00780102.1;IPI00189809.2;IPI00364799.5;IPI00763881.1;IPI00209113.3;IPI00391300.3;IPI00367479.5;IPI00780631.2	C1(Carbamidomethyl)
	High	DKTEFSIIHYAGK	1	8	3	IPI00764167.1;IPI00957592.1;IPI01007580.1
	High	QAcILMIK	1	8	3	IPI00764167.1;IPI00957592.1;IPI01007580.1	C3(Carbamidomethyl)
	High	FDQLLAEEK	1	14	6	IPI00764167.1;IPI00957592.1;IPI01007580.1;IPI00209113.3;IPI00391300.3;IPI00367479.5
	High	NRLQQELDDLVVDLDNQR	1	8	3	IPI00764167.1;IPI00957592.1;IPI01007580.1
	High	LEEEEDRSQQLQAER	2	4	3	IPI00764167.1;IPI00957592.1;IPI01007580.1
	High	ALELDPNLYR	1	11	4	IPI00764167.1;IPI00957592.1;IPI01007580.1;IPI00391300.3
	High	TLLQEQLQAETELYAEAEEMR	1	4	3	IPI00764167.1;IPI00957592.1;IPI01007580.1
	High	QLVSNLEK	1	11	4	IPI00391300.3;IPI00764167.1;IPI00957592.1;IPI01007580.1
	High	DSSITGELEKQLLQANPILEAFGNAK	1	3	2	IPI00957592.1;IPI01007580.1
	High	KLEGDLK	2	24	9	IPI00780102.1;IPI00189809.2;IPI00780631.2;IPI00764167.1;IPI00957592.1;IPI01007580.1;IPI00189811.1;IPI00364799.5;IPI00763881.1
	High	QLHEYETELEDERK	1	8	3	IPI00764167.1;IPI00957592.1;IPI01007580.1
	High	QKKFDQLLAEEK	1	12	5	IPI00764167.1;IPI00957592.1;IPI01007580.1;IPI00209113.3;IPI00391300.3
	High	ATDKSFVEK	1	11	5	IPI00764167.1;IPI00957592.1;IPI01007580.1;IPI00209113.3;IPI00367479.5
	High	qLVSNLEK	1	11	4	IPI00391300.3;IPI00764167.1;IPI00957592.1;IPI01007580.1	N-Term(Gln->pyro-Glu)
	High	YEILAANAIPK	1	8	3	IPI00764167.1;IPI00957592.1;IPI01007580.1
	High	MQLAKKEEELQAALAR	1	5	4	IPI00764167.1;IPI00957592.1;IPI01007580.1;IPI00209113.3
	High	TVKNDNSSR	2	14	6	IPI00764167.1;IPI00957592.1;IPI01007580.1;IPI00209113.3;IPI00391300.3;IPI00367479.5
	High	KQELEEILHEMEAR	1	4	3	IPI00764167.1;IPI00957592.1;IPI01007580.1
	High	KLQDLASTIEVMEEGK	1	8	3	IPI00764167.1;IPI00957592.1;IPI01007580.1
	High	TGVLAHLEEER	1	8	3	IPI00764167.1;IPI00957592.1;IPI01007580.1
	High	RQLEEAEEESQR	1	8	3	IPI00764167.1;IPI00957592.1;IPI01007580.1
	High	SGKLDAFLVLEQLR	1	8	3	IPI00764167.1;IPI00957592.1;IPI01007580.1
	High	KVTVGKDDIQK	1	4	3	IPI00764167.1;IPI00957592.1;IPI01007580.1
	High	HVSTLNIQLSDSKK	1	8	3	IPI00764167.1;IPI00957592.1;IPI01007580.1
	High	ALETQMEEMR	1	8	3	IPI00764167.1;IPI00957592.1;IPI01007580.1
	High	KEEELQAALAR	1	5	4	IPI00764167.1;IPI00957592.1;IPI01007580.1;IPI00209113.3
	High	ALEEALEAK	1	11	4	IPI00764167.1;IPI00957592.1;IPI01007580.1;IPI00391300.3
	High	LEVNMQALK	1	8	3	IPI00764167.1;IPI00957592.1;IPI01007580.1
	High	LKEVLLQVEDER	1	8	3	IPI00764167.1;IPI00957592.1;IPI01007580.1
	High	VIQYLAVVASSHK	1	8	3	IPI00764167.1;IPI00957592.1;IPI01007580.1
	High	VKPLLQVTR	1	9	5	IPI00764167.1;IPI00957592.1;IPI01007580.1;IPI00391300.3;IPI00367479.5
IPI00780102.1	myosin, heavy polypeptide 1, skeletal muscle, adult	5524.78	18.43	11	1	54	165
	A2	Sequence	# PSMs	# Proteins	# Protein Groups	Protein Group Accessions	Modifications
	High	KHADSVAELGEQIDNLQR	3	7	3	IPI00189811.1;IPI00780102.1;IPI00189809.2
	High	LASADIETYLLEK	15	13	5	IPI00189811.1;IPI00780102.1;IPI00189809.2;IPI00763881.1;IPI00780631.2
	High	AITDAAMmAEELKK	2	17	6	IPI00189811.1;IPI00780102.1;IPI00189809.2;IPI00763881.1;IPI00780631.2;IPI00364799.5	M8(Oxidation)
	High	AITDAAMMAEELKK	1	17	6	IPI00189811.1;IPI00780102.1;IPI00189809.2;IPI00763881.1;IPI00780631.2;IPI00364799.5
	High	DIDDLELTLAKVEK	2	11	4	IPI00189811.1;IPI00780102.1;IPI00189809.2;IPI00780631.2
	High	KKHADSVAELGEQIDNLQR	4	7	3	IPI00189811.1;IPI00780102.1;IPI00189809.2
	High	AITDAAMMAEELK	1	17	6	IPI00189811.1;IPI00780102.1;IPI00189809.2;IPI00763881.1;IPI00780631.2;IPI00364799.5
	High	DIDDLELTLAKVEKEK	3	11	4	IPI00189811.1;IPI00780102.1;IPI00189809.2;IPI00780631.2
	High	LASADIETYLLEKSR	1	13	5	IPI00189811.1;IPI00780102.1;IPI00189809.2;IPI00763881.1;IPI00780631.2
	High	TKYETDAIQRTEELEEAK	1	13	5	IPI00189811.1;IPI00780102.1;IPI00189809.2;IPI00763881.1;IPI00780631.2
	High	LEQQVDDLEGSLEQEKK	4	8	3	IPI00780102.1;IPI00189809.2;IPI00780631.2
	High	VGNEYVTK	2	14	6	IPI00189811.1;IPI00780102.1;IPI00189809.2;IPI00364799.5;IPI00763881.1;IPI00780631.2
	High	DIDDLELTLAK	6	12	5	IPI00189811.1;IPI00780102.1;IPI00189809.2;IPI00364799.5;IPI00780631.2
	High	LEQQVDDLEGSLEQEK	6	8	3	IPI00780102.1;IPI00189809.2;IPI00780631.2
	High	AGLLGLLEEMR	3	8	5	IPI00189811.1;IPI00780102.1;IPI00189809.2;IPI00763881.1;IPI00780631.2
	High	HADSVAELGEQIDNLQR	6	7	3	IPI00189811.1;IPI00780102.1;IPI00189809.2
	High	KEQDTSAHLER	2	17	6	IPI00189811.1;IPI00780102.1;IPI00189809.2;IPI00763881.1;IPI00780631.2;IPI00364799.5
	High	IEELEEEIEAER	29	11	4	IPI00780102.1;IPI00780631.2;IPI00189811.1;IPI00189809.2
	High	AITDAAmmAEELK	3	17	6	IPI00189811.1;IPI00780102.1;IPI00189809.2;IPI00763881.1;IPI00780631.2;IPI00364799.5	M7(Oxidation); M8(Oxidation)
	High	EQDTSAHLER	3	17	6	IPI00189811.1;IPI00780102.1;IPI00189809.2;IPI00763881.1;IPI00780631.2;IPI00364799.5
	High	LDEAEQLALK	2	19	5	IPI00780102.1;IPI00189811.1;IPI00189809.2;IPI00763881.1;IPI00780631.2
	High	LDEAEQLALKGGK	2	19	5	IPI00189811.1;IPI00189809.2;IPI00780102.1;IPI00763881.1;IPI00780631.2
	High	NKDPLNETVVGLYQK	2	11	4	IPI00189811.1;IPI00780102.1;IPI00189809.2;IPI00763881.1
	High	KDIDDLELTLAKVEK	2	10	3	IPI00780102.1;IPI00189809.2;IPI00780631.2
	High	VKVGNEYVTK	3	13	5	IPI00189811.1;IPI00780102.1;IPI00189809.2;IPI00763881.1;IPI00780631.2
	High	DLQHRLDEAEQLALK	5	17	5	IPI00189811.1;IPI00189809.2;IPI00780102.1;IPI00763881.1;IPI00780631.2
	High	AITDAAmmAEELKK	5	17	6	IPI00189811.1;IPI00780102.1;IPI00189809.2;IPI00763881.1;IPI00780631.2;IPI00364799.5	M7(Oxidation); M8(Oxidation)
	High	NFDKILAEWK	1	3	2	IPI00780102.1;IPI00189809.2
	High	ADIAESQVNK	2	17	5	IPI00189811.1;IPI00780102.1;IPI00189809.2;IPI00763881.1;IPI00780631.2
	High	aNLLQAEIEELR	1	5	2	IPI00780102.1;IPI00780631.2	N-Term(Acetyl)
	High	ELTYQTEEDRK	3	12	3	IPI00189811.1;IPI00780102.1;IPI00780631.2
	High	TEELEEAKK	1	14	6	IPI00189811.1;IPI00780102.1;IPI00189809.2;IPI00364799.5;IPI00763881.1;IPI00780631.2
	High	ANSEVAQWR	3	13	5	IPI00189811.1;IPI00780102.1;IPI00189809.2;IPI00763881.1;IPI00780631.2
	High	KAITDAAMMAEELKK	1	17	6	IPI00189811.1;IPI00780102.1;IPI00189809.2;IPI00763881.1;IPI00780631.2;IPI00364799.5
	High	cNGVLEGIR	1	28	12	IPI00764167.1;IPI00957592.1;IPI01007580.1;IPI00189811.1;IPI00780102.1;IPI00189809.2;IPI00364799.5;IPI00763881.1;IPI00209113.3;IPI00391300.3;IPI00367479.5;IPI00780631.2	C1(Carbamidomethyl)
	High	TKYETDAIQR	4	13	5	IPI00189811.1;IPI00780102.1;IPI00189809.2;IPI00763881.1;IPI00780631.2
	High	KLEDEcSELK	1	14	4	IPI00780102.1;IPI00189809.2;IPI00780631.2;IPI00189811.1	C6(Carbamidomethyl)
	High	KDIDDLELTLAK	1	11	4	IPI00780102.1;IPI00189809.2;IPI00364799.5;IPI00780631.2
	High	qIEQEKSELQAALEEAEASLEHEEGK	1	2	1	IPI00780102.1	N-Term(Gln->pyro-Glu)
	High	ENQSILITGESGAGK	1	11	4	IPI00189811.1;IPI00780102.1;IPI00189809.2;IPI00780631.2
	High	qLEEEVKAK	1	3	2	IPI00189811.1;IPI00780102.1	N-Term(Gln->pyro-Glu)
	High	KAITDAAmmAEELKK	2	17	6	IPI00189811.1;IPI00780102.1;IPI00189809.2;IPI00763881.1;IPI00780631.2;IPI00364799.5	M8(Oxidation); M9(Oxidation)
	High	KLEDEcSELKK	2	13	3	IPI00780102.1;IPI00189809.2;IPI00780631.2	C6(Carbamidomethyl)
	High	QLEEEVKAK	1	3	2	IPI00189811.1;IPI00780102.1
	High	KLEGDLK	2	24	9	IPI00780102.1;IPI00189809.2;IPI00780631.2;IPI00764167.1;IPI00957592.1;IPI01007580.1;IPI00189811.1;IPI00364799.5;IPI00763881.1
	High	KAITDAAmMAEELKK	2	17	6	IPI00189811.1;IPI00780102.1;IPI00189809.2;IPI00763881.1;IPI00780631.2;IPI00364799.5	M8(Oxidation)
	High	VKQKLEK	1	13	5	IPI00189811.1;IPI00780102.1;IPI00189809.2;IPI00763881.1;IPI00780631.2
	High	AITDAAmmAEELKKEQDTSAHLER	1	17	6	IPI00189811.1;IPI00780102.1;IPI00189809.2;IPI00763881.1;IPI00780631.2;IPI00364799.5	M7(Oxidation); M8(Oxidation)
	High	ELTYQTEEDR	1	12	3	IPI00189811.1;IPI00780102.1;IPI00780631.2
	High	QLEEEVK	1	3	2	IPI00189811.1;IPI00780102.1
	High	LDEAEQLALKGGKK	1	19	5	IPI00189811.1;IPI00189809.2;IPI00780102.1;IPI00763881.1;IPI00780631.2
	High	YETDAIQRTEELEEAK	1	13	5	IPI00189811.1;IPI00780102.1;IPI00189809.2;IPI00763881.1;IPI00780631.2
	High	DLQHRLDEAEQLALKGGK	1	17	5	IPI00189811.1;IPI00189809.2;IPI00780102.1;IPI00763881.1;IPI00780631.2
	High	SDLSRELEEISER	1	8	3	IPI00189811.1;IPI00780102.1;IPI00780631.2
	High	qLEEEVK	1	3	2	IPI00189811.1;IPI00780102.1	N-Term(Gln->pyro-Glu)
	High	cDQLIK	2	9	3	IPI00189811.1;IPI00780102.1;IPI00189809.2	C1(Carbamidomethyl)
	High	STHPHFVR	1	10	4	IPI00189811.1;IPI00780102.1;IPI00763881.1;IPI00780631.2
	High	RQLEEEVKAK	1	3	2	IPI00189811.1;IPI00780102.1
	High	HATENKVK	1	13	5	IPI00189811.1;IPI00780102.1;IPI00189809.2;IPI00763881.1;IPI00780631.2
	High	QKLEKEK	1	14	6	IPI00189811.1;IPI00780102.1;IPI00189809.2;IPI00364799.5;IPI00763881.1;IPI00780631.2
	High	IKPLLK	1	13	5	IPI00189811.1;IPI00780102.1;IPI00189809.2;IPI00763881.1;IPI00780631.2
IPI00780631.2	Uncharacterized protein	4737.33	14.91	10	1	45	142
	A2	Sequence	# PSMs	# Proteins	# Protein Groups	Protein Group Accessions	Modifications
	High	LASADIETYLLEK	15	13	5	IPI00189811.1;IPI00780102.1;IPI00189809.2;IPI00763881.1;IPI00780631.2
	High	AITDAAMmAEELKK	2	17	6	IPI00189811.1;IPI00780102.1;IPI00189809.2;IPI00763881.1;IPI00780631.2;IPI00364799.5	M8(Oxidation)
	High	AITDAAMMAEELKK	1	17	6	IPI00189811.1;IPI00780102.1;IPI00189809.2;IPI00763881.1;IPI00780631.2;IPI00364799.5
	High	DIDDLELTLAKVEK	2	11	4	IPI00189811.1;IPI00780102.1;IPI00189809.2;IPI00780631.2
	High	AITDAAMMAEELK	1	17	6	IPI00189811.1;IPI00780102.1;IPI00189809.2;IPI00763881.1;IPI00780631.2;IPI00364799.5
	High	DIDDLELTLAKVEKEK	3	11	4	IPI00189811.1;IPI00780102.1;IPI00189809.2;IPI00780631.2
	High	LASADIETYLLEKSR	1	13	5	IPI00189811.1;IPI00780102.1;IPI00189809.2;IPI00763881.1;IPI00780631.2
	High	TKYETDAIQRTEELEEAK	1	13	5	IPI00189811.1;IPI00780102.1;IPI00189809.2;IPI00763881.1;IPI00780631.2
	High	LEQQVDDLEGSLEQEKK	4	8	3	IPI00780102.1;IPI00189809.2;IPI00780631.2
	High	VGNEYVTK	2	14	6	IPI00189811.1;IPI00780102.1;IPI00189809.2;IPI00364799.5;IPI00763881.1;IPI00780631.2
	High	DIDDLELTLAK	6	12	5	IPI00189811.1;IPI00780102.1;IPI00189809.2;IPI00364799.5;IPI00780631.2
	High	LEQQVDDLEGSLEQEK	6	8	3	IPI00780102.1;IPI00189809.2;IPI00780631.2
	High	AGLLGLLEEMR	3	8	5	IPI00189811.1;IPI00780102.1;IPI00189809.2;IPI00763881.1;IPI00780631.2
	High	KEQDTSAHLER	2	17	6	IPI00189811.1;IPI00780102.1;IPI00189809.2;IPI00763881.1;IPI00780631.2;IPI00364799.5
	High	IEELEEEIEAER	29	11	4	IPI00780102.1;IPI00780631.2;IPI00189811.1;IPI00189809.2
	High	AITDAAmmAEELK	3	17	6	IPI00189811.1;IPI00780102.1;IPI00189809.2;IPI00763881.1;IPI00780631.2;IPI00364799.5	M7(Oxidation); M8(Oxidation)
	High	EQDTSAHLER	3	17	6	IPI00189811.1;IPI00780102.1;IPI00189809.2;IPI00763881.1;IPI00780631.2;IPI00364799.5
	High	LDEAEQLALK	2	19	5	IPI00780102.1;IPI00189811.1;IPI00189809.2;IPI00763881.1;IPI00780631.2
	High	LDEAEQLALKGGK	2	19	5	IPI00189811.1;IPI00189809.2;IPI00780102.1;IPI00763881.1;IPI00780631.2
	High	KDIDDLELTLAKVEK	2	10	3	IPI00780102.1;IPI00189809.2;IPI00780631.2
	High	VKVGNEYVTK	3	13	5	IPI00189811.1;IPI00780102.1;IPI00189809.2;IPI00763881.1;IPI00780631.2
	High	DLQHRLDEAEQLALK	5	17	5	IPI00189811.1;IPI00189809.2;IPI00780102.1;IPI00763881.1;IPI00780631.2
	High	AITDAAmmAEELKK	5	17	6	IPI00189811.1;IPI00780102.1;IPI00189809.2;IPI00763881.1;IPI00780631.2;IPI00364799.5	M7(Oxidation); M8(Oxidation)
	High	ADIAESQVNK	2	17	5	IPI00189811.1;IPI00780102.1;IPI00189809.2;IPI00763881.1;IPI00780631.2
	High	aNLLQAEIEELR	1	5	2	IPI00780102.1;IPI00780631.2	N-Term(Acetyl)
	High	ELTYQTEEDRK	3	12	3	IPI00189811.1;IPI00780102.1;IPI00780631.2
	High	TEELEEAKK	1	14	6	IPI00189811.1;IPI00780102.1;IPI00189809.2;IPI00364799.5;IPI00763881.1;IPI00780631.2
	High	ANSEVAQWR	3	13	5	IPI00189811.1;IPI00780102.1;IPI00189809.2;IPI00763881.1;IPI00780631.2
	High	KAITDAAMMAEELKK	1	17	6	IPI00189811.1;IPI00780102.1;IPI00189809.2;IPI00763881.1;IPI00780631.2;IPI00364799.5
	High	cNGVLEGIR	1	28	12	IPI00764167.1;IPI00957592.1;IPI01007580.1;IPI00189811.1;IPI00780102.1;IPI00189809.2;IPI00364799.5;IPI00763881.1;IPI00209113.3;IPI00391300.3;IPI00367479.5;IPI00780631.2	C1(Carbamidomethyl)
	High	TKYETDAIQR	4	13	5	IPI00189811.1;IPI00780102.1;IPI00189809.2;IPI00763881.1;IPI00780631.2
	High	KLEDEcSELK	1	14	4	IPI00780102.1;IPI00189809.2;IPI00780631.2;IPI00189811.1	C6(Carbamidomethyl)
	High	KDIDDLELTLAK	1	11	4	IPI00780102.1;IPI00189809.2;IPI00364799.5;IPI00780631.2
	High	ENQSILITGESGAGK	1	11	4	IPI00189811.1;IPI00780102.1;IPI00189809.2;IPI00780631.2
	High	KAITDAAmmAEELKK	2	17	6	IPI00189811.1;IPI00780102.1;IPI00189809.2;IPI00763881.1;IPI00780631.2;IPI00364799.5	M8(Oxidation); M9(Oxidation)
	High	KLEDEcSELKK	2	13	3	IPI00780102.1;IPI00189809.2;IPI00780631.2	C6(Carbamidomethyl)
	High	KLEGDLK	2	24	9	IPI00780102.1;IPI00189809.2;IPI00780631.2;IPI00764167.1;IPI00957592.1;IPI01007580.1;IPI00189811.1;IPI00364799.5;IPI00763881.1
	High	KAITDAAmMAEELKK	2	17	6	IPI00189811.1;IPI00780102.1;IPI00189809.2;IPI00763881.1;IPI00780631.2;IPI00364799.5	M8(Oxidation)
	High	VKQKLEK	1	13	5	IPI00189811.1;IPI00780102.1;IPI00189809.2;IPI00763881.1;IPI00780631.2
	High	AITDAAmmAEELKKEQDTSAHLER	1	17	6	IPI00189811.1;IPI00780102.1;IPI00189809.2;IPI00763881.1;IPI00780631.2;IPI00364799.5	M7(Oxidation); M8(Oxidation)
	High	ELTYQTEEDR	1	12	3	IPI00189811.1;IPI00780102.1;IPI00780631.2
	High	LDEAEQLALKGGKK	1	19	5	IPI00189811.1;IPI00189809.2;IPI00780102.1;IPI00763881.1;IPI00780631.2
	High	YETDAIQRTEELEEAK	1	13	5	IPI00189811.1;IPI00780102.1;IPI00189809.2;IPI00763881.1;IPI00780631.2
	High	DLEEATLQHEATSAALR	1	2	1	IPI00780631.2
	High	DLQHRLDEAEQLALKGGK	1	17	5	IPI00189811.1;IPI00189809.2;IPI00780102.1;IPI00763881.1;IPI00780631.2
	High	SDLSRELEEISER	1	8	3	IPI00189811.1;IPI00780102.1;IPI00780631.2
	High	STHPHFVR	1	10	4	IPI00189811.1;IPI00780102.1;IPI00763881.1;IPI00780631.2
	High	HATENKVK	1	13	5	IPI00189811.1;IPI00780102.1;IPI00189809.2;IPI00763881.1;IPI00780631.2
	High	QKLEKEK	1	14	6	IPI00189811.1;IPI00780102.1;IPI00189809.2;IPI00364799.5;IPI00763881.1;IPI00780631.2
	High	IKPLLK	1	13	5	IPI00189811.1;IPI00780102.1;IPI00189809.2;IPI00763881.1;IPI00780631.2
IPI00367479.5	Uncharacterized protein	3273	29.7	3	33	47	88
	A2	Sequence	# PSMs	# Proteins	# Protein Groups	Protein Group Accessions	Modifications
	High	TQVTELEDELTAAEDAK	2	2	1	IPI00367479.5
	High	TPNVGGPGGPQVEWTAR	1	2	1	IPI00367479.5
	High	HSQALVELTEQLEQAR	2	2	1	IPI00367479.5
	High	AQVELESVSTALSEAESK	1	2	1	IPI00367479.5
	High	qLLQANPILEAFGNAK	4	11	5	IPI00764167.1;IPI00957592.1;IPI01007580.1;IPI00209113.3;IPI00367479.5	N-Term(Gln->pyro-Glu)
	High	NTDQATmPDNTAAQK	1	2	1	IPI00367479.5	M7(Oxidation)
	High	EAQAGLAEAQEDLEAER	1	2	1	IPI00367479.5
	High	ELQTTQAQLSEWR	1	2	1	IPI00367479.5
	High	AQTSAAGQGKEEAVK	1	2	1	IPI00367479.5
	High	LQQELDDATVDLGQQK	2	2	1	IPI00367479.5
	High	ELSSAESQLHDTQELLQEETR	1	2	1	IPI00367479.5
	High	QLLQANPILEAFGNAK	16	11	5	IPI00764167.1;IPI00957592.1;IPI01007580.1;IPI00209113.3;IPI00367479.5
	High	LSLEAEVSELKTELSSLQTSR	3	2	1	IPI00367479.5
	High	KFDQLLAEEK	4	14	6	IPI00764167.1;IPI00957592.1;IPI01007580.1;IPI00209113.3;IPI00391300.3;IPI00367479.5
	High	AQTKEQADFALEALAK	2	11	5	IPI00764167.1;IPI00957592.1;IPI01007580.1;IPI00209113.3;IPI00367479.5
	High	EQADFALEALAK	8	11	5	IPI00764167.1;IPI00957592.1;IPI01007580.1;IPI00209113.3;IPI00367479.5
	High	LVLQVETLTTELSAER	1	2	1	IPI00367479.5
	High	DLGEELEALRGELEDTLDSTNAQQELR	1	2	1	IPI00367479.5
	High	AGVLAQLEEER	1	2	1	IPI00367479.5
	High	RQEEEAAVLEAGEEAR	2	2	1	IPI00367479.5
	High	KEEELQSALVR	2	2	1	IPI00367479.5
	High	LmATLSNTNPSFVR	1	2	1	IPI00367479.5	M2(Oxidation)
	High	RLQQELDDATVDLGQQK	2	2	1	IPI00367479.5
	High	FLTNGPSSSPGQER	1	2	1	IPI00367479.5
	High	ELFQETLESLR	1	2	1	IPI00367479.5
	High	LAQAEEQLEQESR	1	2	1	IPI00367479.5
	High	EDQSILcTGESGAGK	1	13	6	IPI00764167.1;IPI00957592.1;IPI01007580.1;IPI00209113.3;IPI00367479.5;IPI00391300.3	C7(Carbamidomethyl)
	High	cNGVLEGIR	1	28	12	IPI00764167.1;IPI00957592.1;IPI01007580.1;IPI00189811.1;IPI00780102.1;IPI00189809.2;IPI00364799.5;IPI00763881.1;IPI00209113.3;IPI00391300.3;IPI00367479.5;IPI00780631.2	C1(Carbamidomethyl)
	High	QLEEAEEEASR	1	2	1	IPI00367479.5
	High	FDQLLAEEK	1	14	6	IPI00764167.1;IPI00957592.1;IPI01007580.1;IPI00209113.3;IPI00391300.3;IPI00367479.5
	High	ILFQEFR	1	2	1	IPI00367479.5
	High	VAQLEEER	1	2	1	IPI00367479.5
	High	QKLQLEK	1	9	5	IPI00764167.1;IPI00957592.1;IPI00209113.3;IPI00391300.3;IPI00367479.5
	High	MIQALELDPNLYR	1	2	1	IPI00367479.5
	High	aTVTLSVPGR	1	2	1	IPI00367479.5	N-Term(Acetyl)
	High	YYSGLIYTYSGLFcVVINPYK	1	8	4	IPI00209113.3;IPI00391300.3;IPI00367479.5;IPI00948766.1	C14(Carbamidomethyl)
	High	ATDKSFVEK	1	11	5	IPI00764167.1;IPI00957592.1;IPI01007580.1;IPI00209113.3;IPI00367479.5
	High	VLGLLPEEITAMLR	1	2	1	IPI00367479.5
	High	TVKNDNSSR	2	14	6	IPI00764167.1;IPI00957592.1;IPI01007580.1;IPI00209113.3;IPI00391300.3;IPI00367479.5
	High	qRYEILTPNAIPK	1	5	2	IPI00391300.3;IPI00367479.5	N-Term(Gln->pyro-Glu)
	High	QRAEELLIQLGR	1	2	1	IPI00367479.5
	High	LKEVVLQVDEER	1	2	1	IPI00367479.5
	High	RVAEQAASDLR	1	2	1	IPI00367479.5
	High	VLGLLPEEITAmLR	1	2	1	IPI00367479.5	M12(Oxidation)
	High	TLEEEAR	1	2	1	IPI00367479.5
	High	KQELELVVTELEAR	1	2	1	IPI00367479.5
	High	LKGLEAEVLR	1	2	1	IPI00367479.5
	High	qKLQLEK	1	9	5	IPI00764167.1;IPI00957592.1;IPI00209113.3;IPI00391300.3;IPI00367479.5	N-Term(Gln->pyro-Glu)
	High	KKLELELEELK	1	2	1	IPI00367479.5
	High	VKPLLQVTR	1	9	5	IPI00764167.1;IPI00957592.1;IPI01007580.1;IPI00391300.3;IPI00367479.5
IPI00763881.1	myosin, heavy chain 13, skeletal muscle	3181.42	12.2	4	1	37	96
	A2	Sequence	# PSMs	# Proteins	# Protein Groups	Protein Group Accessions	Modifications
	High	LASADIETYLLEK	15	13	5	IPI00189811.1;IPI00780102.1;IPI00189809.2;IPI00763881.1;IPI00780631.2
	High	AITDAAMmAEELKK	2	17	6	IPI00189811.1;IPI00780102.1;IPI00189809.2;IPI00763881.1;IPI00780631.2;IPI00364799.5	M8(Oxidation)
	High	MEGDLNEMEIQLSHANR	3	3	2	IPI00189811.1;IPI00763881.1
	High	AITDAAMMAEELKK	1	17	6	IPI00189811.1;IPI00780102.1;IPI00189809.2;IPI00763881.1;IPI00780631.2;IPI00364799.5
	High	AITDAAMMAEELK	1	17	6	IPI00189811.1;IPI00780102.1;IPI00189809.2;IPI00763881.1;IPI00780631.2;IPI00364799.5
	High	LASADIETYLLEKSR	1	13	5	IPI00189811.1;IPI00780102.1;IPI00189809.2;IPI00763881.1;IPI00780631.2
	High	TKYETDAIQRTEELEEAK	1	13	5	IPI00189811.1;IPI00780102.1;IPI00189809.2;IPI00763881.1;IPI00780631.2
	High	VGNEYVTK	2	14	6	IPI00189811.1;IPI00780102.1;IPI00189809.2;IPI00364799.5;IPI00763881.1;IPI00780631.2
	High	AGLLGLLEEMR	3	8	5	IPI00189811.1;IPI00780102.1;IPI00189809.2;IPI00763881.1;IPI00780631.2
	High	KEQDTSAHLER	2	17	6	IPI00189811.1;IPI00780102.1;IPI00189809.2;IPI00763881.1;IPI00780631.2;IPI00364799.5
	High	AITDAAmmAEELK	3	17	6	IPI00189811.1;IPI00780102.1;IPI00189809.2;IPI00763881.1;IPI00780631.2;IPI00364799.5	M7(Oxidation); M8(Oxidation)
	High	EQDTSAHLER	3	17	6	IPI00189811.1;IPI00780102.1;IPI00189809.2;IPI00763881.1;IPI00780631.2;IPI00364799.5
	High	LDEAEQLALK	2	19	5	IPI00780102.1;IPI00189811.1;IPI00189809.2;IPI00763881.1;IPI00780631.2
	High	LDEAEQLALKGGK	2	19	5	IPI00189811.1;IPI00189809.2;IPI00780102.1;IPI00763881.1;IPI00780631.2
	High	NKDPLNETVVGLYQK	2	11	4	IPI00189811.1;IPI00780102.1;IPI00189809.2;IPI00763881.1
	High	VKVGNEYVTK	3	13	5	IPI00189811.1;IPI00780102.1;IPI00189809.2;IPI00763881.1;IPI00780631.2
	High	DLQHRLDEAEQLALK	5	17	5	IPI00189811.1;IPI00189809.2;IPI00780102.1;IPI00763881.1;IPI00780631.2
	High	AITDAAmmAEELKK	5	17	6	IPI00189811.1;IPI00780102.1;IPI00189809.2;IPI00763881.1;IPI00780631.2;IPI00364799.5	M7(Oxidation); M8(Oxidation)
	High	ADIAESQVNK	2	17	5	IPI00189811.1;IPI00780102.1;IPI00189809.2;IPI00763881.1;IPI00780631.2
	High	TEELEEAKK	1	14	6	IPI00189811.1;IPI00780102.1;IPI00189809.2;IPI00364799.5;IPI00763881.1;IPI00780631.2
	High	ANSEVAQWR	3	13	5	IPI00189811.1;IPI00780102.1;IPI00189809.2;IPI00763881.1;IPI00780631.2
	High	KAITDAAMMAEELKK	1	17	6	IPI00189811.1;IPI00780102.1;IPI00189809.2;IPI00763881.1;IPI00780631.2;IPI00364799.5
	High	cNGVLEGIR	1	28	12	IPI00764167.1;IPI00957592.1;IPI01007580.1;IPI00189811.1;IPI00780102.1;IPI00189809.2;IPI00364799.5;IPI00763881.1;IPI00209113.3;IPI00391300.3;IPI00367479.5;IPI00780631.2	C1(Carbamidomethyl)
	High	KKMEGDLNEMEIQLSHANR	2	3	2	IPI00189811.1;IPI00763881.1
	High	TKYETDAIQR	4	13	5	IPI00189811.1;IPI00780102.1;IPI00189809.2;IPI00763881.1;IPI00780631.2
	High	KmEGDLNEMEIQLSHANR	2	3	2	IPI00189811.1;IPI00763881.1	M2(Oxidation)
	High	KAITDAAmmAEELKK	2	17	6	IPI00189811.1;IPI00780102.1;IPI00189809.2;IPI00763881.1;IPI00780631.2;IPI00364799.5	M8(Oxidation); M9(Oxidation)
	High	MVSLLQEK	2	4	3	IPI00189811.1;IPI00189809.2;IPI00763881.1
	High	KLEGDLK	2	24	9	IPI00780102.1;IPI00189809.2;IPI00780631.2;IPI00764167.1;IPI00957592.1;IPI01007580.1;IPI00189811.1;IPI00364799.5;IPI00763881.1
	High	KAITDAAmMAEELKK	2	17	6	IPI00189811.1;IPI00780102.1;IPI00189809.2;IPI00763881.1;IPI00780631.2;IPI00364799.5	M8(Oxidation)
	High	VKQKLEK	1	13	5	IPI00189811.1;IPI00780102.1;IPI00189809.2;IPI00763881.1;IPI00780631.2
	High	KKmEGDLNEmEIQLSHANR	1	3	2	IPI00189811.1;IPI00763881.1	M3(Oxidation); M10(Oxidation)
	High	AITDAAmmAEELKKEQDTSAHLER	1	17	6	IPI00189811.1;IPI00780102.1;IPI00189809.2;IPI00763881.1;IPI00780631.2;IPI00364799.5	M7(Oxidation); M8(Oxidation)
	High	KKmEGDLNEMEIQLSHANR	2	3	2	IPI00189811.1;IPI00763881.1	M3(Oxidation)
	High	NKDPLNETVVGLYQKSSLK	1	4	3	IPI00189811.1;IPI00189809.2;IPI00763881.1
	High	LDEAEQLALKGGKK	1	19	5	IPI00189811.1;IPI00189809.2;IPI00780102.1;IPI00763881.1;IPI00780631.2
	High	YETDAIQRTEELEEAK	1	13	5	IPI00189811.1;IPI00780102.1;IPI00189809.2;IPI00763881.1;IPI00780631.2
	High	DLQHRLDEAEQLALKGGK	1	17	5	IPI00189811.1;IPI00189809.2;IPI00780102.1;IPI00763881.1;IPI00780631.2
	High	mVSLLQEK	1	4	3	IPI00189811.1;IPI00189809.2;IPI00763881.1	M1(Oxidation)
	High	NLQEEISDLTEQIAETGK	1	2	1	IPI00763881.1
	High	IHFGATGK	1	6	3	IPI00189811.1;IPI00189809.2;IPI00763881.1
	High	STHPHFVR	1	10	4	IPI00189811.1;IPI00780102.1;IPI00763881.1;IPI00780631.2
	High	HATENKVK	1	13	5	IPI00189811.1;IPI00780102.1;IPI00189809.2;IPI00763881.1;IPI00780631.2
	High	QKLEKEK	1	14	6	IPI00189811.1;IPI00780102.1;IPI00189809.2;IPI00364799.5;IPI00763881.1;IPI00780631.2
	High	IKPLLK	1	13	5	IPI00189811.1;IPI00780102.1;IPI00189809.2;IPI00763881.1;IPI00780631.2
IPI00948766.1	Uncharacterized protein	1783.54	81.5	2	3	17	49
	A2	Sequence	# PSMs	# Proteins	# Protein Groups	Protein Group Accessions	Modifications
	High	NFINNPLAQADWAAK	2	2	1	IPI00948766.1
	High	EEVGEEAIVELVENGK	3	3	2	IPI00209113.3;IPI00948766.1
	High	VEDMAELTcLNEASVLHNLK	3	6	3	IPI00209113.3;IPI00391300.3;IPI00948766.1	C9(Carbamidomethyl)
	High	aQQAADKYLYVDKNFINNPLAQADWAAK	8	2	1	IPI00948766.1	N-Term(Acetyl)
	High	HEMPPHIYAITDTAYR	2	3	2	IPI00209113.3;IPI00948766.1
	High	YLYVDKNFINNPLAQADWAAK	4	2	1	IPI00948766.1
	High	aQQAADKYLYVDK	2	3	2	IPI00209113.3;IPI00948766.1	N-Term(Acetyl)
	High	VKVNKDDIQK	3	3	2	IPI00209113.3;IPI00948766.1
	High	RHEmPPHIYAITDTAYR	2	3	2	IPI00209113.3;IPI00948766.1	M4(Oxidation)
	High	NGFEPASLKEEVGEEAIVELVENGK	4	3	2	IPI00209113.3;IPI00948766.1
	High	FSKVEDMAELTcLNEASVLHNLK	3	6	3	IPI00209113.3;IPI00391300.3;IPI00948766.1	C12(Carbamidomethyl)
	High	VNKDDIQK	1	3	2	IPI00209113.3;IPI00948766.1
	High	FSKVEDmAELTcLNEASVLHNLK	2	6	3	IPI00209113.3;IPI00391300.3;IPI00948766.1	M7(Oxidation); C12(Carbamidomethyl)
	High	NLPIYSEEIVDMYK	1	3	2	IPI00209113.3;IPI00948766.1
	High	NLPIYSEEIVDmYK	3	3	2	IPI00209113.3;IPI00948766.1	M12(Oxidation)
	High	VEDmAELTcLNEASVLHNLKER	1	3	2	IPI00209113.3;IPI00948766.1	M4(Oxidation); C9(Carbamidomethyl)
	High	HEmPPHIYAITDTAYR	2	3	2	IPI00209113.3;IPI00948766.1	M3(Oxidation)
	High	YYSGLIYTYSGLFcVVINPYK	1	8	4	IPI00209113.3;IPI00391300.3;IPI00367479.5;IPI00948766.1	C14(Carbamidomethyl)
	High	aQQAADK	1	3	2	IPI00209113.3;IPI00948766.1	N-Term(Acetyl)
	High	NGFEPASLKEEVGEEAIVELVENGKK	1	3	2	IPI00209113.3;IPI00948766.1
IPI00366370.3	Eukaryotic translation initiation factor 5B	1264.12	30.1	5	31	31	41
	A2	Sequence	# PSMs	# Proteins	# Protein Groups	Protein Group Accessions	Modifications
	High	DDTDLGALAAEIEGAGAAK	2	1	1	IPI00366370.3
	High	DPIVIGVTVEAGQVK	1	2	1	IPI00366370.3
	High	HLQAQGVEVPSK	1	2	1	IPI00366370.3
	High	HKEVEAAQGVK	1	2	1	IPI00366370.3
	High	SVPTIDsGNEDDDSSFK	1	1	1	IPI00366370.3	S7(Phospho)
	High	SPDSDVAVTLKK	1	2	1	IPI00366370.3
	High	KKTPQQLESK	1	2	1	IPI00366370.3
	High	SEDSTKDDTDLGALAAEIEGAGAAK	1	1	1	IPI00366370.3
	High	HTHVQDGEAGGITQQIGATNVPLEAINEQTK	2	1	1	IPI00366370.3
	High	SVPTIDSGNEDDDSSFK	1	1	1	IPI00366370.3
	High	SVPTIDsGNEDDDSSFKIK	2	1	1	IPI00366370.3	S7(Phospho)
	High	ALPGmGTTIDVILINGR	1	1	1	IPI00366370.3	M5(Oxidation)
	High	GTPDAGAASEEKGDIAATLEDDNEGDKK	1	1	1	IPI00366370.3
	High	KSPDSDVAVTLKK	1	2	1	IPI00366370.3
	High	IPGMLIIDTPGHESFSNLR	1	2	1	IPI00366370.3
	High	NKSEDSTKDDTDLGALAAEIEGAGAAK	1	1	1	IPI00366370.3
	High	KNTKDEFEER	1	2	1	IPI00366370.3
	High	HLQAQGVEVPSKDSLPK	1	2	1	IPI00366370.3
	High	TSEVPYAGINIGPVHK	1	2	1	IPI00366370.3
	High	KKQDFDENDILR	1	1	1	IPI00366370.3
	High	LRAPIIcVLGHVDTGK	2	2	1	IPI00366370.3	C7(Carbamidomethyl)
	High	QTLNAIKLEEK	1	2	1	IPI00366370.3
	High	ALPGMGTTIDVILINGR	2	1	1	IPI00366370.3
	High	DGSEEDEDNSKR	1	1	1	IPI00366370.3
	High	APIIcVLGHVDTGK	1	2	1	IPI00366370.3	C5(Carbamidomethyl)
	High	ILGKDLEK	1	1	1	IPI00366370.3
	High	ARAEVTLR	1	2	1	IPI00366370.3
	High	IPGmLIIDTPGHESFSNLR	1	2	1	IPI00366370.3	M4(Oxidation)
	High	cPFIVALNK	1	1	1	IPI00366370.3	C1(Carbamidomethyl)
	High	IFSAEIIYHLFDAFTK	1	2	1	IPI00366370.3
	High	SDWQLIVELKK	1	2	1	IPI00366370.3
	High	cPFIVALNKIDR	1	1	1	IPI00366370.3	C1(Carbamidomethyl)
	High	LKEGDTIIVPGVEGPIVTQIR	3	2	1	IPI00366370.3
	High	ILDKLR	1	4	1	IPI00366370.3
IPI00364799.5	Uncharacterized protein	1232.51	5.82	1	3	16	40
	A2	Sequence	# PSMs	# Proteins	# Protein Groups	Protein Group Accessions	Modifications
	High	AITDAAMmAEELKK	2	17	6	IPI00189811.1;IPI00780102.1;IPI00189809.2;IPI00763881.1;IPI00780631.2;IPI00364799.5	M8(Oxidation)
	High	AITDAAMMAEELKK	1	17	6	IPI00189811.1;IPI00780102.1;IPI00189809.2;IPI00763881.1;IPI00780631.2;IPI00364799.5
	High	AITDAAMMAEELK	1	17	6	IPI00189811.1;IPI00780102.1;IPI00189809.2;IPI00763881.1;IPI00780631.2;IPI00364799.5
	High	VGNEYVTK	2	14	6	IPI00189811.1;IPI00780102.1;IPI00189809.2;IPI00364799.5;IPI00763881.1;IPI00780631.2
	High	DIDDLELTLAK	6	12	5	IPI00189811.1;IPI00780102.1;IPI00189809.2;IPI00364799.5;IPI00780631.2
	High	KEQDTSAHLER	2	17	6	IPI00189811.1;IPI00780102.1;IPI00189809.2;IPI00763881.1;IPI00780631.2;IPI00364799.5
	High	AITDAAmmAEELK	3	17	6	IPI00189811.1;IPI00780102.1;IPI00189809.2;IPI00763881.1;IPI00780631.2;IPI00364799.5	M7(Oxidation); M8(Oxidation)
	High	EQDTSAHLER	3	17	6	IPI00189811.1;IPI00780102.1;IPI00189809.2;IPI00763881.1;IPI00780631.2;IPI00364799.5
	High	NLQEEISDLTDQVSLSGK	1	1	1	IPI00364799.5
	High	AITDAAmmAEELKK	5	17	6	IPI00189811.1;IPI00780102.1;IPI00189809.2;IPI00763881.1;IPI00780631.2;IPI00364799.5	M7(Oxidation); M8(Oxidation)
	High	KLEDEcTELKK	1	1	1	IPI00364799.5	C6(Carbamidomethyl)
	High	TEELEEAKK	1	14	6	IPI00189811.1;IPI00780102.1;IPI00189809.2;IPI00364799.5;IPI00763881.1;IPI00780631.2
	High	KAITDAAMMAEELKK	1	17	6	IPI00189811.1;IPI00780102.1;IPI00189809.2;IPI00763881.1;IPI00780631.2;IPI00364799.5
	High	cNGVLEGIR	1	28	12	IPI00764167.1;IPI00957592.1;IPI01007580.1;IPI00189811.1;IPI00780102.1;IPI00189809.2;IPI00364799.5;IPI00763881.1;IPI00209113.3;IPI00391300.3;IPI00367479.5;IPI00780631.2	C1(Carbamidomethyl)
	High	KDIDDLELTLAK	1	11	4	IPI00780102.1;IPI00189809.2;IPI00364799.5;IPI00780631.2
	High	KAITDAAmmAEELKK	2	17	6	IPI00189811.1;IPI00780102.1;IPI00189809.2;IPI00763881.1;IPI00780631.2;IPI00364799.5	M8(Oxidation); M9(Oxidation)
	High	KLEGDLK	2	24	9	IPI00780102.1;IPI00189809.2;IPI00780631.2;IPI00764167.1;IPI00957592.1;IPI01007580.1;IPI00189811.1;IPI00364799.5;IPI00763881.1
	High	KAITDAAmMAEELKK	2	17	6	IPI00189811.1;IPI00780102.1;IPI00189809.2;IPI00763881.1;IPI00780631.2;IPI00364799.5	M8(Oxidation)
	High	AITDAAmmAEELKKEQDTSAHLER	1	17	6	IPI00189811.1;IPI00780102.1;IPI00189809.2;IPI00763881.1;IPI00780631.2;IPI00364799.5	M7(Oxidation); M8(Oxidation)
	High	SPNFQQPR	1	1	1	IPI00364799.5
	High	QKLEKEK	1	14	6	IPI00189811.1;IPI00780102.1;IPI00189809.2;IPI00364799.5;IPI00763881.1;IPI00780631.2
IPI00767374.4	similar to myosin XVIIIa isoform 2	1158.1	13.16	8	19	20	27
	A2	Sequence	# PSMs	# Proteins	# Protein Groups	Protein Group Accessions	Modifications
	High	AAEINGEVDDDDAGGEWR	1	6	1	IPI00767374.4
	High	NTGESASQLLDAETAER	1	6	1	IPI00767374.4
	High	AVEELLESLDLEK	2	6	1	IPI00767374.4
	High	AAYLLGcSLEELSSAIFK	4	6	1	IPI00767374.4	C7(Carbamidomethyl)
	High	NQLEESEFTcAAAVK	2	6	1	IPI00767374.4	C10(Carbamidomethyl)
	High	ISELTSELTDER	1	6	1	IPI00767374.4
	High	ISELTSELTDERNTGESASQLLDAETAER	2	6	1	IPI00767374.4
	High	LGDLQADSDESQR	1	6	1	IPI00767374.4
	High	LSTLSDQVNQR	1	6	1	IPI00767374.4
	High	IISNLFLGR	1	2	1	IPI00767374.4
	High	LQVDALIDTIKR	1	6	1	IPI00767374.4
	High	SLAHADEAR	1	6	1	IPI00767374.4
	High	LFTTVRPLIQVQLSEEQIR	1	6	1	IPI00767374.4
	High	ELELQR	1	8	2	IPI00767374.4;IPI00363028.3
	High	FSQILSLDFDQAGQVASASVQTMLLEK	1	6	1	IPI00767374.4
	High	LLDAIR	1	6	1	IPI00767374.4
	High	VVSLEAELQDISSQESKDEASLAK	2	6	1	IPI00767374.4
	High	LQALQSQVEFLEQSMVDK	1	6	1	IPI00767374.4
	High	RFDVLAPHLTK	1	6	1	IPI00767374.4
	High	QNPATQNAPR	1	6	1	IPI00767374.4
IPI00568786.4	Uncharacterized protein (Fragment)	983.649	23.53	10	2	24	30
MAP4K4	A2	Sequence	# PSMs	# Proteins	# Protein Groups	Protein Group Accessions	Modifications
	High	DSPLQGSGQQNSQAGQR	2	4	2	IPI00568786.4;IPI00764433.3
	High	FQQMDVLEGLNVLVTISGK	1	7	2	IPI00568786.4;IPI00764433.3
	High	RDSPLQGSGQQNSQAGQR	2	4	2	IPI00568786.4;IPI00764433.3
	High	LVDFGVSAQLDR	1	12	2	IPI00568786.4;IPI00764433.3
	High	PGSGSSSGSSNSGSQPGSHPGSQSGSGER	1	4	2	IPI00568786.4;IPI00764433.3
	High	AASSLNLSNGETESVK	1	4	2	IPI00568786.4;IPI00764433.3
	High	DVVLQWGEmPTSVAYIR	1	4	2	IPI00568786.4;IPI00764433.3	M9(Oxidation)
	High	EVQWSHLASLK	1	2	2	IPI00568786.4;IPI00764433.3
	High	ILHNDPEVEKK	2	11	2	IPI00568786.4;IPI00764433.3
	High	GQNVLLTENAEVK	1	12	2	IPI00568786.4;IPI00764433.3
	High	RQQLLQEQQLR	1	4	2	IPI00568786.4;IPI00764433.3
	High	RLEEQQR	1	7	2	IPI00568786.4;IPI00764433.3
	High	SPPGHDDQLWLVMEFcGAGSITDLVK	2	4	2	IPI00568786.4;IPI00764433.3	C16(Carbamidomethyl)
	High	VYYLSWLR	1	11	2	IPI00568786.4;IPI00764433.3
	High	LVPRPGSGSSSGSSNSGSQPGSHPGsQSGSGERFR	2	4	2	IPI00568786.4;IPI00764433.3	S26(Phospho)
	High	SEGLSQSSDSKSEVPEPTQK	2	3	2	IPI00568786.4;IPI00764433.3
	High	NSTSSIEPR	1	4	2	IPI00568786.4;IPI00764433.3
	High	FLVIALK	1	11	2	IPI00568786.4;IPI00764433.3
	High	TGQLAAIK	1	11	1	IPI00568786.4
	High	SKPSYHAPEPK	1	4	2	IPI00568786.4;IPI00764433.3
	High	EVFRPLKPAGEVDLTALAK	1	3	1	IPI00568786.4
	High	SSVEVYAWAPK	1	4	2	IPI00568786.4;IPI00764433.3
	High	ALFLIPR	1	11	2	IPI00568786.4;IPI00764433.3
	High	QQLLQEQQLR	1	4	2	IPI00568786.4;IPI00764433.3
IPI00764433.3	mitogen-activated protein kinase kinase kinase kinase 4	982.554	24.7	1	2	24	30
	A2	Sequence	# PSMs	# Proteins	# Protein Groups	Protein Group Accessions	Modifications
	High	DSPLQGSGQQNSQAGQR	2	4	2	IPI00568786.4;IPI00764433.3
	High	FQQMDVLEGLNVLVTISGK	1	7	2	IPI00568786.4;IPI00764433.3
	High	RDSPLQGSGQQNSQAGQR	2	4	2	IPI00568786.4;IPI00764433.3
	High	LVDFGVSAQLDR	1	12	2	IPI00568786.4;IPI00764433.3
	High	PGSGSSSGSSNSGSQPGSHPGSQSGSGER	1	4	2	IPI00568786.4;IPI00764433.3
	High	AASSLNLSNGETESVK	1	4	2	IPI00568786.4;IPI00764433.3
	High	DVVLQWGEmPTSVAYIR	1	4	2	IPI00568786.4;IPI00764433.3	M9(Oxidation)
	High	EVQWSHLASLK	1	2	2	IPI00568786.4;IPI00764433.3
	High	ILHNDPEVEKK	2	11	2	IPI00568786.4;IPI00764433.3
	High	GQNVLLTENAEVK	1	12	2	IPI00568786.4;IPI00764433.3
	High	RQQLLQEQQLR	1	4	2	IPI00568786.4;IPI00764433.3
	High	RLEEQQR	1	7	2	IPI00568786.4;IPI00764433.3
	High	SPPGHDDQLWLVMEFcGAGSITDLVK	2	4	2	IPI00568786.4;IPI00764433.3	C16(Carbamidomethyl)
	High	VYYLSWLR	1	11	2	IPI00568786.4;IPI00764433.3
	High	LVPRPGSGSSSGSSNSGSQPGSHPGsQSGSGERFR	2	4	2	IPI00568786.4;IPI00764433.3	S26(Phospho)
	High	SEGLSQSSDSKSEVPEPTQK	2	3	2	IPI00568786.4;IPI00764433.3
	High	NSTSSIEPR	1	4	2	IPI00568786.4;IPI00764433.3
	High	FLVIALK	1	11	2	IPI00568786.4;IPI00764433.3
	High	FFSFIEGcLVK	1	1	1	IPI00764433.3	C8(Carbamidomethyl)
	High	SKPSYHAPEPK	1	4	2	IPI00568786.4;IPI00764433.3
	High	QTQSASSTLQK	1	2	1	IPI00764433.3
	High	SSVEVYAWAPK	1	4	2	IPI00568786.4;IPI00764433.3
	High	ALFLIPR	1	11	2	IPI00568786.4;IPI00764433.3
	High	QQLLQEQQLR	1	4	2	IPI00568786.4;IPI00764433.3
IPI00359049.4	CCR4-NOT transcription complex subunit 1	868.152	10.86	1	21	21	25
	A2	Sequence	# PSMs	# Proteins	# Protein Groups	Protein Group Accessions	Modifications
	High	QAWATDDVAQIYDK	1	1	1	IPI00359049.4
	High	AVEGLLDATSGADADLLLR	1	1	1	IPI00359049.4
	High	GAFGVGQEQIDAFLK	1	1	1	IPI00359049.4
	High	SLDLIESLLR	2	1	1	IPI00359049.4
	High	SLLEVVVLSR	1	1	1	IPI00359049.4
	High	GQQELLYVVPFVAK	1	1	1	IPI00359049.4
	High	VDMLSEINIAPR	1	1	1	IPI00359049.4
	High	DAIAALGLLQK	1	1	1	IPI00359049.4
	High	NLDEQLSAPK	1	1	1	IPI00359049.4
	High	LAEVGQYEQVK	1	1	1	IPI00359049.4
	High	SPVTFLSDLR	1	1	1	IPI00359049.4
	High	GNAPEGLPQLMEVVR	1	1	1	IPI00359049.4
	High	NVPGFLPTNDLSQPTGFLAQPMK	1	1	1	IPI00359049.4
	High	ILTNFTGVmPPQFK	1	1	1	IPI00359049.4	M9(Oxidation)
	High	LATEFELR	1	1	1	IPI00359049.4
	High	IVEPPENIQEK	1	1	1	IPI00359049.4
	High	NLILSAFPR	1	1	1	IPI00359049.4
	High	NSFASALR	1	1	1	IPI00359049.4
	High	SNLQVSNEPGNR	1	1	1	IPI00359049.4
	High	NLALDINELKPGNLLK	4	1	1	IPI00359049.4
	High	INAHSR	1	1	1	IPI00359049.4
IPI00944216.1	plectin isoform 1hij	848.338	5.86	16	14	14	19
	A2	Sequence	# PSMs	# Proteins	# Protein Groups	Protein Group Accessions	Modifications
	High	AGTLSITEFADMLSGNAGGFR	2	15	1	IPI00944216.1
	High	TQLASWSDPTEETGPVAGILDTETLEK	1	15	1	IPI00944216.1
	High	LLDAQLSTGGIVDPSK	1	16	1	IPI00944216.1
	High	DLLQPEVAVALLEAQAGTGHIIDPATSAR	3	16	1	IPI00944216.1
	High	GFFDPNTEENLTYLQLMER	1	15	1	IPI00944216.1
	High	VSLDEALQR	1	15	1	IPI00944216.1
	High	FLEVQYLTGGLIEPDTPGR	2	15	1	IPI00944216.1
	High	FLEGTScIAGVFVDATK	1	15	1	IPI00944216.1	C7(Carbamidomethyl)
	High	GLFDEEMNEILTDPSDDTK	1	15	1	IPI00944216.1
	High	QTNLENLDQAFSVAER	2	15	1	IPI00944216.1
	High	LLEAQAcTGGIIDPSTGERFPVTEAVNK	1	15	1	IPI00944216.1	C7(Carbamidomethyl)
	High	LPVDVAYQR	1	15	1	IPI00944216.1
	High	LLDPEDVDVPQPDEK	1	15	1	IPI00944216.1
	High	LGFHLPLEVAYQR	1	15	1	IPI00944216.1
IPI00952365.1	Uncharacterized protein (Fragment)	822.297	10.85	4	2	16	23
	A2	Sequence	# PSMs	# Proteins	# Protein Groups	Protein Group Accessions	Modifications
	High	YFATVSGSASEANVEEK	1	2	2	IPI00214038.1;IPI00952365.1
	High	TSSIADEGTYTLDSILR	1	2	2	IPI00214038.1;IPI00952365.1
	High	NTmTDSTILLEDVQK	1	2	2	IPI00214038.1;IPI00952365.1	M3(Oxidation)
	High	AATIVLQSYLR	1	2	2	IPI00214038.1;IPI00952365.1
	High	YNVSQLEEWLR	1	2	2	IPI00214038.1;IPI00952365.1
	High	tSSIADEGTYTLDSILR	3	2	2	IPI00214038.1;IPI00952365.1	T1(Phospho)
	High	ETLEPLIQAAQLLQVK	3	2	2	IPI00214038.1;IPI00952365.1
	High	LGILDLLDEEcK	1	5	2	IPI00214038.1;IPI00952365.1	C11(Carbamidomethyl)
	High	VLNLYTPVNEFEER	2	2	2	IPI00214038.1;IPI00952365.1
	High	KEEVLILR	1	5	2	IPI00214038.1;IPI00952365.1
	High	HADYLNDDQK	2	1	1	IPI00952365.1
	High	LLESQLQSQK	1	2	2	IPI00214038.1;IPI00952365.1
	High	ISAAGFPSR	1	2	2	IPI00214038.1;IPI00952365.1
	High	SAPEVTAPGAPAYR	1	1	1	IPI00952365.1
	High	KVPLDMSLFLK	1	2	2	IPI00214038.1;IPI00952365.1
	High	KVDEQNKDYK	1	2	2	IPI00214038.1;IPI00952365.1
	High	KLATATETYIKPISK	1	2	2	IPI00214038.1;IPI00952365.1
IPI00363028.3	Uncharacterized protein	821.819	14.57	5	13	14	23
	A2	Sequence	# PSMs	# Proteins	# Protein Groups	Protein Group Accessions	Modifications
	High	ADPSLLGFSVNASSER	1	1	1	IPI00363028.3
	High	SLLEIQQEEAR	1	1	1	IPI00363028.3
	High	RLQQQQQQQQLAQmK	1	1	1	IPI00363028.3	M14(Oxidation)
	High	ALQQQQQQQQQQK	1	1	1	IPI00363028.3
	High	aAETQTLNFGPEWLR	4	3	1	IPI00363028.3	N-Term(Acetyl)
	High	EVESPYEVHDYTR	1	1	1	IPI00363028.3
	High	LRHEEEER	2	1	1	IPI00363028.3
	High	RLQQQQQQQQLAQMK	1	1	1	IPI00363028.3
	High	AALSSQQQQQLALLLQQFQALK	3	2	1	IPI00363028.3
	High	DVGRPNFEESGPTSVGR	3	1	1	IPI00363028.3
	High	QQQQQQQQQQHQQSNR	1	1	1	IPI00363028.3
	High	IFREEQNGEDEDGGWR	1	2	1	IPI00363028.3
	High	ELELQR	1	8	2	IPI00767374.4;IPI00363028.3
	High	VPFSPGPAPPPHmGELDQER	1	2	1	IPI00363028.3	M13(Oxidation)
	High	PNFEESGPTSVGR	1	2	1	IPI00363028.3
IPI00471873.1	Leucine-rich repeat flightless-interacting protein 1	812.019	34.82	2	10	13	18
	A2	Sequence	# PSMs	# Proteins	# Protein Groups	Protein Group Accessions	Modifications
	High	NMPSLSAATLASLGGTSSR	2	4	2	IPI00471873.1;IPI00203211.4
	High	NmPSLSAATLASLGGTSSR	1	4	2	IPI00471873.1;IPI00203211.4	M2(Oxidation)
	High	SEQQAEALDSPQK	1	2	1	IPI00471873.1
	High	GGLDSEVSGPTALGIK	1	1	1	IPI00471873.1
	High	HGIILNSEIATNGETSDTVNDVGYQAPTK	2	4	2	IPI00471873.1;IPI00203211.4
	High	DMLLELEEQLAESQR	1	4	2	IPI00471873.1;IPI00203211.4
	High	AENQRPVEDSALSPGPLAGAK	1	2	1	IPI00471873.1
	High	ETLQDSEQEQPK	1	2	1	IPI00471873.1
	High	GIEGHSVDNSDLSGELGGFNSESGEQAR	2	1	1	IPI00471873.1
	High	AKSEQQAEALDSPQKK	2	2	1	IPI00471873.1
	High	SLNDGLGQSSER	1	2	1	IPI00471873.1
	High	ELAHEAAELEEALTQSSQAGGENTVTEAEDAAVR	1	2	1	IPI00471873.1
	High	GTGGNHLEDVVQAGDTIVEDQVGTmASAEQSK	1	2	1	IPI00471873.1	M25(Oxidation)
	High	DASQIGGEEGLVPSQHPGQADEK	1	1	1	IPI00471873.1
IPI00214038.1	Myosin-Va	760.208	10.12	4	1	15	21
	A2	Sequence	# PSMs	# Proteins	# Protein Groups	Protein Group Accessions	Modifications
	High	YFATVSGSASEANVEEK	1	2	2	IPI00214038.1;IPI00952365.1
	High	TSSIADEGTYTLDSILR	1	2	2	IPI00214038.1;IPI00952365.1
	High	NTmTDSTILLEDVQK	1	2	2	IPI00214038.1;IPI00952365.1	M3(Oxidation)
	High	AATIVLQSYLR	1	2	2	IPI00214038.1;IPI00952365.1
	High	YNVSQLEEWLR	1	2	2	IPI00214038.1;IPI00952365.1
	High	tSSIADEGTYTLDSILR	3	2	2	IPI00214038.1;IPI00952365.1	T1(Phospho)
	High	ETLEPLIQAAQLLQVK	3	2	2	IPI00214038.1;IPI00952365.1
	High	LGILDLLDEEcK	1	5	2	IPI00214038.1;IPI00952365.1	C11(Carbamidomethyl)
	High	VLNLYTPVNEFEER	2	2	2	IPI00214038.1;IPI00952365.1
	High	KEEVLILR	1	5	2	IPI00214038.1;IPI00952365.1
	High	LLESQLQSQK	1	2	2	IPI00214038.1;IPI00952365.1
	High	ISAAGFPSR	1	2	2	IPI00214038.1;IPI00952365.1
	High	KVPLDMSLFLK	1	2	2	IPI00214038.1;IPI00952365.1
	High	KVDEQNKDYK	1	2	2	IPI00214038.1;IPI00952365.1
	High	NLILELKPR	1	1	1	IPI00214038.1
	High	KLATATETYIKPISK	1	2	2	IPI00214038.1;IPI00952365.1
IPI00203211.4	Uncharacterized protein	740.151	26.62	2	9	12	15
	A2	Sequence	# PSMs	# Proteins	# Protein Groups	Protein Group Accessions	Modifications
	High	NMPSLSAATLASLGGTSSR	2	4	2	IPI00471873.1;IPI00203211.4
	High	NmPSLSAATLASLGGTSSR	1	4	2	IPI00471873.1;IPI00203211.4	M2(Oxidation)
	High	ELNELKDQIQDVEGK	1	2	1	IPI00203211.4
	High	EISDLQETIEWK	1	2	1	IPI00203211.4
	High	APSEYGGHLNSSSR	1	2	1	IPI00203211.4
	High	HGIILNSEIATNGETSDTVNDVGYQAPTK	2	4	2	IPI00471873.1;IPI00203211.4
	High	DMLLELEEQLAESQR	1	4	2	IPI00471873.1;IPI00203211.4
	High	VSSLSSSREEK	1	1	1	IPI00203211.4
	High	LGLFGSDLGLPSSGLASKPLPTQNGPR	1	1	1	IPI00203211.4
	High	EIYQVQK	1	2	1	IPI00203211.4
	High	EIKELNELKDQIQDVEGK	1	2	1	IPI00203211.4
	High	NASASDEDERLSVGSR	1	2	1	IPI00203211.4
	High	QKEFFDSIR	1	2	1	IPI00203211.4
IPI00421356.1	Uncharacterized protein	671.005	9.4	3	17	17	18
	A2	Sequence	# PSMs	# Proteins	# Protein Groups	Protein Group Accessions	Modifications
	High	NIQFGQEEYPGSLNK	1	1	1	IPI00421356.1
	High	ENSASGSIQEELQK	1	3	1	IPI00421356.1
	High	DRTAQPGTQEVSADTQGVTDNSR	2	1	1	IPI00421356.1
	High	GHALPGHEPVLSSLGLDSPR	1	1	1	IPI00421356.1
	High	TVSQASDTQDAGHK	1	1	1	IPI00421356.1
	High	TEHPVSSVPQVVAGVDSR	1	1	1	IPI00421356.1
	High	SPTQGGGGDSLQAGK	1	1	1	IPI00421356.1
	High	HLGSEETGPGHVR	1	1	1	IPI00421356.1
	High	IAQGPHSQPPLVSGR	1	1	1	IPI00421356.1
	High	ISSQPGGAQDTK	1	1	1	IPI00421356.1
	High	TLTQASGIADTEHK	1	1	1	IPI00421356.1
	High	TTTWAGGAQNTR	1	1	1	IPI00421356.1
	High	AAMLLGTVGDALGYGNVcR	1	3	1	IPI00421356.1	C18(Carbamidomethyl)
	High	TAQPGTQEVSADTQGVTDNSR	1	1	1	IPI00421356.1
	High	TVPQTGAQGVR	1	1	1	IPI00421356.1
	High	AIGTAADLTR	1	1	1	IPI00421356.1
	High	IPVLAPTAVQAER	1	1	1	IPI00421356.1
IPI00231984.2	Uncharacterized protein	559.748	8.34	5	13	13	15
	A2	Sequence	# PSMs	# Proteins	# Protein Groups	Protein Group Accessions	Modifications
	High	SSPVVIDASTAIDAPSNLR	2	5	1	IPI00231984.2
	High	ATGVFTTLQPLR	1	5	1	IPI00231984.2
	High	APITGYIIR	1	5	1	IPI00231984.2
	High	DLQFVEVTDVK	1	5	1	IPI00231984.2
	High	ESKPLTAQQTTK	1	5	1	IPI00231984.2
	High	SYTITGLQPGTDYK	1	5	1	IPI00231984.2
	High	FTQVSPTTLTAQWTAPSVK	1	5	1	IPI00231984.2
	High	ITYGETGGNSPVQEFTVPGSK	1	5	1	IPI00231984.2
	High	VTWAPPPSIELTNLLVR	2	5	1	IPI00231984.2
	High	TVLVTWTPPR	1	5	1	IPI00231984.2
	High	GLAFTDVDVDSIK	1	3	1	IPI00231984.2
	High	RPGAAEPSPDGTTGHTYNQYTQR	1	5	1	IPI00231984.2
	High	FLTTTPNSLLVSWQAPR	1	5	1	IPI00231984.2
IPI00562876.1	Uncharacterized protein	496.821	7.76	2	11	11	13
	A2	Sequence	# PSMs	# Proteins	# Protein Groups	Protein Group Accessions	Modifications
	High	LTAIDILTTcAADIQR	1	1	1	IPI00562876.1	C10(Carbamidomethyl)
	High	AALETDENLLLcAPTGAGK	1	2	1	IPI00562876.1	C12(Carbamidomethyl)
	High	WTELGALDILQmLGR	1	1	1	IPI00562876.1	M12(Oxidation)
	High	LIGLSATLPNYEDVATFLR	3	1	1	IPI00562876.1
	High	TGNFQVTELGR	1	1	1	IPI00562876.1
	High	RDEPTGEVLSLVGKLEGTR	1	2	1	IPI00562876.1
	High	IVALSSSLSNAK	1	1	1	IPI00562876.1
	High	VVLLTGETSTDLK	1	1	1	IPI00562876.1
	High	EGSASTEVLR	1	1	1	IPI00562876.1
	High	GLIEIISNAAEYENIPIR	1	1	1	IPI00562876.1
	High	LYDLNHNEIGELIR	1	1	1	IPI00562876.1
IPI00188909.3	Collagen alpha-1(I) chain	485.691	14.32	2	13	13	13
	A2	Sequence	# PSMs	# Proteins	# Protein Groups	Protein Group Accessions	Modifications
	High	GPSGPQGPSGAPGPK	1	2	1	IPI00188909.3
	High	VGPPGPSGNAGPPGPPGPVGK	1	1	1	IPI00188909.3
	High	GAAGPPGATGFPGAAGR	1	1	1	IPI00188909.3
	High	SLLLQGSNEIELR	1	2	1	IPI00188909.3
	High	DGEAGAQGAPGPAGPAGER	1	2	1	IPI00188909.3
	High	GLTGSPGSPGPDGK	1	2	1	IPI00188909.3
	High	SGEYWIDPNQGcNLDAIK	1	2	1	IPI00188909.3	C12(Carbamidomethyl)
	High	SLSQQIENIR	1	2	1	IPI00188909.3
	High	DRDLEVDTTLK	1	2	1	IPI00188909.3
	High	GPAGPQGPR	1	2	1	IPI00188909.3
	High	NGDRGETGPAGPAGPIGPAGAR	1	2	1	IPI00188909.3
	High	GPPGSAGSPGKDGLNGLPGPIGPPGPR	1	2	1	IPI00188909.3
	High	GRPGPPGSAGAR	1	2	1	IPI00188909.3
IPI00951128.1	Uncharacterized protein (Fragment)	444.759	10.5	3	10	10	11
	A2	Sequence	# PSMs	# Proteins	# Protein Groups	Protein Group Accessions	Modifications
	High	SIEALLEAGQAQDSQASR	1	3	1	IPI00951128.1
	High	TLQEQLENGPNTQLAR	1	3	1	IPI00951128.1
	High	VEPAVSSIVNSIQVLASK	1	3	1	IPI00951128.1
	High	AAGPLESSGIEEVTQLK	2	3	1	IPI00951128.1
	High	LLATEQEDAAVAK	1	3	1	IPI00951128.1
	High	KTDTVANQGTK	1	3	1	IPI00951128.1
	High	KVEGSPNQAK	1	3	1	IPI00951128.1
	High	QLLLDSQSQLEEAKSEAQK	1	3	1	IPI00951128.1
	High	LQQENSILR	1	3	1	IPI00951128.1
	High	LIEILSEK	1	3	1	IPI00951128.1
IPI00569334.3	Uncharacterized protein	426.62	8.39	3	6	7	9
	A2	Sequence	# PSMs	# Proteins	# Protein Groups	Protein Group Accessions	Modifications
	High	SSQGDSGVDLSAESR	1	3	1	IPI00569334.3
	High	GLDDLDTDADDGWAGLHEEVDYSEK	2	2	1	IPI00569334.3
	High	SSSVTASQLPESQPQPGLQK	1	2	1	IPI00569334.3
	High	TAVTAFSSAEPGTSEGFK	1	2	1	IPI00569334.3
	High	LQDVLASNAGLTQSIPILR	2	3	1	IPI00569334.3
	High	SVSNLQKPTQSISQENTSSVPGGPK	1	2	1	IPI00569334.3
	High	HGLQSLGK	1	7	3	IPI00363856.4;IPI00417730.3;IPI00569334.3
IPI00422076.1	Thrombospondin 1	415.818	10.17	1	10	10	11
	A2	Sequence	# PSMs	# Proteins	# Protein Groups	Protein Group Accessions	Modifications
	High	QVTQSYWDTNPTR	2	1	1	IPI00422076.1
	High	AGTLDLSLSLPGK	1	1	1	IPI00422076.1
	High	GDVNDNFQGVLQNVR	1	1	1	IPI00422076.1
	High	NTDPGYNcLPcPPR	1	1	1	IPI00422076.1	C8(Carbamidomethyl); C11(Carbamidomethyl)
	High	LcNNPTPQFGGK	1	1	1	IPI00422076.1	C2(Carbamidomethyl)
	High	GTLLAVER	1	1	1	IPI00422076.1
	High	GFIFLASLR	1	1	1	IPI00422076.1
	High	FTGSQPFGR	1	1	1	IPI00422076.1
	High	GTSQNDPNWVVR	1	1	1	IPI00422076.1
	High	NALWHTGNTPGQVR	1	1	1	IPI00422076.1
IPI00763824.2	DNA topoisomerase 2	399.76	8.05	3	9	9	9
	A2	Sequence	# PSMs	# Proteins	# Protein Groups	Protein Group Accessions	Modifications
	High	YAGPEDDAAITLAFSK	1	1	1	IPI00763824.2
	High	VYVPALIFGQLLTSSNYDDDEK	1	1	1	IPI00763824.2
	High	SQDFGNLFSFPSYSQK	1	1	1	IPI00763824.2
	High	AASNcGIVESILNWVK	1	1	1	IPI00763824.2	C5(Carbamidomethyl)
	High	SLAVSGLGVIGR	1	1	1	IPI00763824.2
	High	LLFPAVDDNLLK	1	1	1	IPI00763824.2
	High	ELILFSNSDNER	1	3	1	IPI00763824.2
	High	NTVEITELPVR	1	1	1	IPI00763824.2
	High	HGFLEEFITPIVK	1	1	1	IPI00763824.2
IPI00366945.3	collagen, type V, alpha 2	379.59	9.29	1	8	8	10
	A2	Sequence	# PSMs	# Proteins	# Protein Groups	Protein Group Accessions	Modifications
	High	VYcNLETGETcISANPASVPR	1	1	1	IPI00366945.3	C3(Carbamidomethyl); C11(Carbamidomethyl)
	High	SGLGSQVGLMPGSVGPIGPR	2	1	1	IPI00366945.3
	High	GLTGNPGVQGPEGK	1	1	1	IPI00366945.3
	High	QSGEYWIDPNQGSAEDAIK	1	1	1	IPI00366945.3
	High	GSQFTYGDYKSPNTAITQMTFLR	1	1	1	IPI00366945.3
	High	GSNDLEIK	1	1	1	IPI00366945.3
	High	GTQGPPGATGFPGSAGR	2	1	1	IPI00366945.3
	High	GPEGPPGKPGEDGEPGR	1	1	1	IPI00366945.3
IPI00199861.1	Decorin	357.243	19.49	1	6	6	8
	A2	Sequence	# PSMs	# Proteins	# Protein Groups	Protein Group Accessions	Modifications
	High	KTSYTAVSLYSNPVR	1	1	1	IPI00199861.1
	High	MIVIELGGNPLK	1	1	1	IPI00199861.1
	High	mIVIELGGNPLK	1	1	1	IPI00199861.1	M1(Oxidation)
	High	VPAGLAQHK	1	1	1	IPI00199861.1
	High	NLKDLHTLILVNNK	2	1	1	IPI00199861.1
	High	IAKVDAASLK	1	1	1	IPI00199861.1
	High	KSVFNGLNR	1	1	1	IPI00199861.1
IPI00363849.2	laminin, gamma 1	356.413	4.98	1	6	6	7
	A2	Sequence	# PSMs	# Proteins	# Protein Groups	Protein Group Accessions	Modifications
	High	VSVPLIAQGNSYPSETTVK	1	1	1	IPI00363849.2
	High	EAQLALGNAAADATEAK	1	1	1	IPI00363849.2
	High	LSAEDLVLEGAGLR	1	1	1	IPI00363849.2
	High	LQELESLIANLGTGDETVTDQAFEDRLK	2	1	1	IPI00363849.2
	High	LQELESLIANLGTGDETVTDQAFEDR	1	1	1	IPI00363849.2
	High	VKLQELESLIANLGTGDETVTDQAFEDR	1	1	1	IPI00363849.2
IPI01016410.1	Uncharacterized protein	330.239	6.01	2	10	10	10
	A2	Sequence	# PSMs	# Proteins	# Protein Groups	Protein Group Accessions	Modifications
	High	TGYFSSTDLGR	1	1	1	IPI01016410.1
	High	SVGDVALSQIVK	1	1	1	IPI01016410.1
	High	VEDLccTLYDMLASAK	1	1	1	IPI01016410.1	C5(Carbamidomethyl); C6(Carbamidomethyl)
	High	DLADWLNIK	1	1	1	IPI01016410.1
	High	AGEDGEVSGEGLLPFDPK	1	1	1	IPI01016410.1
	High	AHLLLQAHLSR	1	2	1	IPI01016410.1
	High	LKPEcSTEELLSILSDAEEYTDLPVR	1	2	1	IPI01016410.1	C5(Carbamidomethyl)
	High	FLNEQFQEPYTPELKPVEK	1	1	1	IPI01016410.1
	High	KSVGDVALSQIVK	1	1	1	IPI01016410.1
	High	AVILVHDIK	1	2	1	IPI01016410.1
IPI00870560.2	Uncharacterized protein (Fragment)	319.886	5.28	4	7	7	8
	A2	Sequence	# PSMs	# Proteins	# Protein Groups	Protein Group Accessions	Modifications
	High	SPVELEEDFDVIFDPYAPK	2	2	1	IPI00870560.2
	High	YQTQPVTLGEVEQVQSGK	1	2	1	IPI00870560.2
	High	QQESSEQLAEK	1	2	1	IPI00870560.2
	High	GAVEEEVEPSYPILGR	1	2	1	IPI00870560.2
	High	LALFNK	1	3	1	IPI00870560.2
	High	ESAEPGEPDSSTLSLAEK	1	2	1	IPI00870560.2
	High	RVQEPTLGEDGSSAFFSER	1	3	1	IPI00870560.2
IPI00371277.3	xin actin-binding repeat containing 1	318.143	5.93	2	6	6	7
	A2	Sequence	# PSMs	# Proteins	# Protein Groups	Protein Group Accessions	Modifications
	High	APTIAGQGcLPLAEcSK	1	1	1	IPI00371277.3	C9(Carbamidomethyl); C15(Carbamidomethyl)
	High	AASGRPEGTIAPPLGSGAPNLQEAMQNLR	2	2	1	IPI00371277.3
	High	KQVDISHAGQK	1	2	1	IPI00371277.3
	High	NLEEAVAEDLAK	1	2	1	IPI00371277.3
	High	WIFETQPLDAIR	1	2	1	IPI00371277.3
	High	TPESPEIVQGSHQELQGLLSQVQTLEK	1	1	1	IPI00371277.3
IPI00782776.2	Uncharacterized protein	277.672	50.82	1	2	4	7
	A2	Sequence	# PSMs	# Proteins	# Protein Groups	Protein Group Accessions	Modifications
	High	aDAEMAAFGAAAPFLR	1	1	1	IPI00782776.2	N-Term(Acetyl)
	High	aDAEMAAFGAAAPFLRK	1	1	1	IPI00782776.2	N-Term(Acetyl)
	High	aDAEmAAFGAAAPFLR	2	1	1	IPI00782776.2	N-Term(Acetyl); M5(Oxidation)
	High	KDVFVPDDKEEFVK	1	2	2	IPI00782776.2;IPI00189811.1
	High	aDAEmAAFGAAAPFLR	1	1	1	IPI00782776.2	N-Term(Acetyl); M5(Dioxidation)
	High	DVFVPDDKEEFVK	1	2	2	IPI00782776.2;IPI00189811.1
IPI00205274.3	Myb-binding protein 1A	277.34	4.84	1	5	5	6
	A2	Sequence	# PSMs	# Proteins	# Protein Groups	Protein Group Accessions	Modifications
	High	FLNTEALQNYVTWLR	2	1	1	IPI00205274.3
	High	SPAPNNPTLSPSTPPAK	1	1	1	IPI00205274.3
	High	SPSLLQSGIR	1	1	1	IPI00205274.3
	High	LPDVALNLLR	1	1	1	IPI00205274.3
	High	NVANVTPLTAQQR	1	1	1	IPI00205274.3
IPI00568363.2	Uncharacterized protein	255.854	9.57	2	5	5	6
	A2	Sequence	# PSMs	# Proteins	# Protein Groups	Protein Group Accessions	Modifications
	High	TSNPFLVAVQDSEADYVTTDTLSK	1	2	1	IPI00568363.2
	High	ESETFSDSSPIEIIDEFPTFVSAK	2	2	1	IPI00568363.2
	High	EHGYLGNLSAVSSSEGTIEETLNEASK	1	2	1	IPI00568363.2
	High	LSTEPSPDFSNYSEIAK	1	2	1	IPI00568363.2
	High	KAQIITEK	1	2	1	IPI00568363.2
IPI00882501.1	Nucleolin	217.399	8.98	5	5	5	6
	A2	Sequence	# PSMs	# Proteins	# Protein Groups	Protein Group Accessions	Modifications
	High	IEGSEPTTPFNLFIGNLNPNK	2	2	1	IPI00882501.1
	High	GFGFVDFNSEEDAK	1	5	1	IPI00882501.1
	High	IVTDRETGSSK	1	5	1	IPI00882501.1
	High	VAISELFAK	1	2	1	IPI00882501.1
	High	NDLAAVDVR	1	4	1	IPI00882501.1
IPI00366525.5	Uncharacterized protein	204.156	4.01	3	4	4	5
	A2	Sequence	# PSMs	# Proteins	# Protein Groups	Protein Group Accessions	Modifications
	High	ANEEAIASAIAEEEQLTR	1	2	1	IPI00366525.5
	High	QLQVQDSGSWVNNK	2	3	1	IPI00366525.5
	High	GcFLSVQGPVDENPK	1	3	1	IPI00366525.5	C2(Carbamidomethyl)
	High	VSLVTEALR	1	3	1	IPI00366525.5
IPI00191090.1	Biglycan	195.299	13.55	1	4	4	5
	A2	Sequence	# PSMs	# Proteins	# Protein Groups	Protein Group Accessions	Modifications
	High	EISPDTTLLDLQNNDISELR	2	1	1	IPI00191090.1
	High	EISPDTTLLDLQNNDISELRK	1	1	1	IPI00191090.1
	High	IQAIELEDLLR	1	1	1	IPI00191090.1
	High	NHLVEIPPNLPSSLVELR	1	1	1	IPI00191090.1
IPI00365769.5	ras GTPase-activating-like protein IQGAP1	193.98	3.14	2	3	3	4
	A2	Sequence	# PSMs	# Proteins	# Protein Groups	Protein Group Accessions	Modifications
	High	ILAIGLINEALDEGDAQK	2	2	1	IPI00365769.5
	High	TVLELMNPEAQLPQVYPFAADLYQK	1	1	1	IPI00365769.5
	High	IIGNLLYYR	1	2	1	IPI00365769.5
IPI00366944.2	Collagen alpha-1(III) chain	186.117	4.24	1	4	4	5
	A2	Sequence	# PSMs	# Proteins	# Protein Groups	Protein Group Accessions	Modifications
	High	SVNGQIESLISPDGSR	2	1	1	IPI00366944.2
	High	GPVGPHGPPGK	1	1	1	IPI00366944.2
	High	NGDRGETGPAGPSGAPGPAGAR	1	1	1	IPI00366944.2
	High	SGEYWVDPNQGcK	1	1	1	IPI00366944.2	C12(Carbamidomethyl)
IPI00959718.1	rCG25308-like isoform 3	183.373	4.87	3	6	6	6
	A2	Sequence	# PSMs	# Proteins	# Protein Groups	Protein Group Accessions	Modifications
	High	YLNEAAGAAAEEAK	1	3	1	IPI00959718.1
	High	DNFEDETEDDDLFETEFR	1	3	1	IPI00959718.1
	High	EAQSSQATPLQTNKPGSSEATR	1	3	1	IPI00959718.1
	High	ANVGLNLK	1	3	1	IPI00959718.1
	High	QSLPFVYQTIVK	1	3	1	IPI00959718.1
	High	IISLDAWR	1	3	1	IPI00959718.1
IPI00421857.1	Keratin, type II cytoskeletal 1	181.634	5.28	9	3	4	5
	A2	Sequence	# PSMs	# Proteins	# Protein Groups	Protein Group Accessions	Modifications
	High	FLEQQNQVLQTK	1	3	1	IPI00421857.1
	High	TNAENEFVTIKK	2	1	1	IPI00421857.1
	High	TNAENEFVTIK	1	1	1	IPI00421857.1
	High	FASFIDKVR	1	19	2	IPI00421857.1;IPI00959248.1
IPI00190176.6	Uncharacterized protein	173.112	3.11	1	3	3	3
	A2	Sequence	# PSMs	# Proteins	# Protein Groups	Protein Group Accessions	Modifications
	High	VLELEDELQESR	1	1	1	IPI00190176.6
	High	ELEGTQQTLQTIK	1	1	1	IPI00190176.6
	High	EHLVQTLQAEVDELQIQEGK	1	1	1	IPI00190176.6
IPI00563088.3	eukaryotic translation initiation factor 4 gamma, 1 isoform 1	168.746	3.52	3	1	4	4
	A2	Sequence	# PSMs	# Proteins	# Protein Groups	Protein Group Accessions	Modifications
	High	GGPGGELPR	1	4	2	IPI00563088.3;IPI00958924.1
	High	GLPLVDDGGWNTVPISK	1	2	1	IPI00563088.3
	High	EAVGDLLDAFK	1	4	2	IPI00563088.3;IPI00958924.1
	High	ITKPGSIDSNNQLFAPGGR	1	3	2	IPI00563088.3;IPI00958924.1
IPI00949850.1	Uncharacterized protein	161.303	3.87	2	4	4	5
	A2	Sequence	# PSMs	# Proteins	# Protein Groups	Protein Group Accessions	Modifications
	High	LLQQVAQIYQSIEFSR	2	2	1	IPI00949850.1
	High	LLLTPWVK	1	2	1	IPI00949850.1
	High	LTSLVPFVDAFQLER	1	2	1	IPI00949850.1
	High	LATLLGLQAPPTR	1	2	1	IPI00949850.1
IPI00211698.1	Uncharacterized protein	159.505	3.62	1	3	3	4
	A2	Sequence	# PSMs	# Proteins	# Protein Groups	Protein Group Accessions	Modifications
	High	VGLGLGYLELPQINYK	1	1	1	IPI00211698.1
	High	NAEAVLQGPGISGK	2	1	1	IPI00211698.1
	High	LAEDILNTMFDPSYSK	1	1	1	IPI00211698.1
IPI00203214.6	Elongation factor 2	158.12	6.29	1	3	3	4
	A2	Sequence	# PSMs	# Proteins	# Protein Groups	Protein Group Accessions	Modifications
	High	EGIPALDNFLDKL	1	1	1	IPI00203214.6
	High	AYLPVNESFGFTADLR	1	1	1	IPI00203214.6
	High	YVEPIEDVPcGNIVGLVGVDQFLVK	2	1	1	IPI00203214.6	C10(Carbamidomethyl)
IPI00363856.4	HLA-B associated transcript 2-like 2	153.815	1.33	4	3	4	4
	A2	Sequence	# PSMs	# Proteins	# Protein Groups	Protein Group Accessions	Modifications
	High	LPSAQTSNGTDYVATGK	1	2	1	IPI00363856.4
	High	LPDLSLVENK	1	4	1	IPI00363856.4
	High	AQKLPDLSLVENK	1	4	1	IPI00363856.4
	High	HGLQSLGK	1	7	3	IPI00363856.4;IPI00417730.3;IPI00569334.3
IPI00208598.1	Vigilin	151.652	2.6	4	2	2	3
	A2	Sequence	# PSMs	# Proteins	# Protein Groups	Protein Group Accessions	Modifications
	High	IDLPAENSNSETIVITGK	1	2	1	IPI00208598.1
	High	sSVAVLTQESFAEHR	2	4	1	IPI00208598.1	N-Term(Acetyl)
IPI00214859.6	Uncharacterized protein	148.299	3.01	2	3	3	3
	A2	Sequence	# PSMs	# Proteins	# Protein Groups	Protein Group Accessions	Modifications
	High	TEATGVTGQASSLLSGR	1	2	1	IPI00214859.6
	High	ISQVEDPHVGLAYVFGPYSK	1	2	1	IPI00214859.6
	High	LQDLYSIVR	1	2	1	IPI00214859.6
IPI00417730.3	Protein PRRC2A	140.547	2.04	1	2	3	7
	A2	Sequence	# PSMs	# Proteins	# Protein Groups	Protein Group Accessions	Modifications
	High	LAWVGDVFTTTPTDPRPLTsPLR	3	1	1	IPI00417730.3	S20(Phospho)
	High	LAWVGDVFTTTPTDPRPLTSPLR	2	1	1	IPI00417730.3
	High	SDSGGSSSEPFER	1	1	1	IPI00417730.3
	High	HGLQSLGK	1	7	3	IPI00363856.4;IPI00417730.3;IPI00569334.3
IPI00201608.5	Collagen alpha-1(V) chain	134.565	3.75	2	3	3	4
	A2	Sequence	# PSMs	# Proteins	# Protein Groups	Protein Group Accessions	Modifications
	High	FGGGGDAGSKGPmVSAQESQAQAILQQAR	1	1	1	IPI00201608.5	M13(Dioxidation)
	High	TGPIGPQGAPGKPGPDGLR	1	1	1	IPI00201608.5
	High	LLSYVDAEGNPVGVVQMTFLR	2	2	1	IPI00201608.5
IPI00958924.1	eukaryotic translation initiation factor 4 gamma, 1 isoform 2	133.741	2.97	2	1	4	4
	A2	Sequence	# PSMs	# Proteins	# Protein Groups	Protein Group Accessions	Modifications
[truncated: 159 more rows]
