# Supplementary material for: MAP4K4 expression in cardiomyocytes: multiple isoforms, multiple phosphorylations and interactions with striatins
Source: Biochem J. 2021 Jun 11;478(11):2121–43. doi: 10.1042/BCJ20210003 (PMC8203206; doi:10.1042/BCJ20210003)
Supplement: Supplementary Spreadsheet 2 [file BCJ-478-2121-s3.xlsx]

## Sheet: SS2 Data
Accession	Description	Score	Coverage	# Proteins	# Unique Peptides	# Peptides	# PSMs	Molecular Function	Cellular Component	Biological Process	Pfam IDs	Gene IDs	GO Terms	# AAs	MW [kDa]	calc. pI
IPI00948824.1	Uncharacterized protein (Fragment)	9754.1	55.7	18	3	71	328	catalytic activity; enzyme regulator activity; nucleotide binding	membrane	metabolic process	Pf00069; Pf00780; Pf07714		[GO:0004672]; GO:0016301; GO:0016773; GO:0016772; GO:0016740; GO:0003824; GO:0003674 [GO:0004674]; GO:0004672; GO:0016301; GO:0016773; GO:0016772; GO:0016740; GO:0003824; GO:0003674 [GO:0005083]; GO:0030695; GO:0060589; GO:0030234; GO:0003674 [GO:0005524]; GO:0032550; GO:0032559; GO:0035639; GO:0001883; GO:0032549; GO:0030554; GO:0032555; GO:0043168; GO:1901265; GO:0001882; GO:0017076; GO:0032553…	1246	142.103	7.59131
IPI00764433.3	mitogen-activated protein kinase kinase kinase kinase 4	9594.55	56.88	12	3	70	325	catalytic activity; signal transducer activity; enzyme regulator activity; nucleotide binding	cytoplasm	metabolic process; response to stimulus; cell differentiation; cell organization and biogenesis; development; regulation of biological process; cell communication; cellular homeostasis; transport	Pf00069; Pf00780; Pf07714	301363	[GO:0003674] [GO:0004672]; GO:0016301; GO:0016773; GO:0016772; GO:0016740; GO:0003824; GO:0003674 [GO:0004674]; GO:0004672; GO:0016301; GO:0016773; GO:0016772; GO:0016740; GO:0003824; GO:0003674 [GO:0004702]; GO:0004674; GO:0005057; GO:0004672; GO:0004871; GO:0016301; GO:0016773; GO:0060089; GO:0016772; GO:0003674; GO:0016740; GO:0003824 [GO:0005083]; GO:0030695; GO:0060589; GO:0030234; GO:000367…	1178	134.973	7.6499
IPI00189809.2	myosin-6	9331.77	62.3	13	45	130	259	catalytic activity; motor activity; nucleotide binding; protein binding; structural molecule activity	chromosome; nucleus; organelle lumen; cytoskeleton; cytoplasm; mitochondrion; Golgi; membrane	cell organization and biogenesis; development; regulation of biological process; metabolic process; transport; cell division; reproduction; response to stimulus; cellular component movement; cell differentiation; cell communication	Pf00038; Pf00063; Pf00769; Pf01576; Pf02463; Pf02736; Pf05483; Pf05557; Pf05911; Pf06160; Pf07888; Pf09726; Pf09730; Pf12128	29556	[GO:0000146]; GO:0003774; GO:0017111; GO:0016462; GO:0016818; GO:0016817; GO:0016787; GO:0003824; GO:0003674 [GO:0000166]; GO:0036094; GO:1901265; GO:0005488; GO:0097159; GO:1901363; GO:0003674 [GO:0000795]; GO:0000794; GO:0044454; GO:0000228; GO:0000793; GO:0044427; GO:0044428; GO:0005694; GO:0031981; GO:0044446; GO:0005634; GO:0043232; GO:0070013; GO:0043229; GO:0044422; GO:0044424; GO:0043231;…	1939	223.371	5.73193
IPI00189811.1	Myosin-7	8763.63	58.35	10	34	119	240	catalytic activity; motor activity; nucleotide binding; protein binding; structural molecule activity	cytoskeleton; nucleus; organelle lumen; cytoplasm; membrane	response to stimulus; cell organization and biogenesis; regulation of biological process; metabolic process; development; cellular component movement	Pf00038; Pf00063; Pf01576; Pf02463; Pf02736; Pf05557; Pf05911; Pf06160; Pf07888; Pf09726; Pf12128	29557	[GO:0000146]; GO:0003774; GO:0017111; GO:0016462; GO:0016818; GO:0016817; GO:0016787; GO:0003824; GO:0003674 [GO:0000166]; GO:0036094; GO:1901265; GO:0005488; GO:0097159; GO:1901363; GO:0003674 [GO:0000302]; GO:0006979; GO:1901700; GO:0006950; GO:0042221; GO:0050896; GO:0008150 [GO:0000921]; GO:0031106; GO:0043623; GO:0070925; GO:0032185; GO:0006461; GO:0034622; GO:0006996; GO:0022607; GO:0007010…	1935	222.945	5.8208
IPI00209113.3	Myosin-9	4692.16	45.39	1	79	90	137	catalytic activity; motor activity; nucleotide binding; protein binding; transporter activity; RNA binding	cytoskeleton; membrane; nucleus; cytoplasm; endosome; cytosol; mitochondrion; extracellular	cell organization and biogenesis; reproduction; cell differentiation; cell division; development; metabolic process; cellular component movement; regulation of biological process; cellular homeostasis; transport	Pf00038; Pf00063; Pf01576; Pf01765; Pf02736; Pf03962; Pf04156; Pf05622; Pf05911; Pf06637; Pf07888; Pf09726; Pf09731; Pf11559; Pf12128	25745	[GO:0000146]; GO:0003774; GO:0017111; GO:0016462; GO:0016818; GO:0016817; GO:0016787; GO:0003824; GO:0003674 [GO:0000166]; GO:0036094; GO:1901265; GO:0005488; GO:0097159; GO:1901363; GO:0003674 [GO:0000212]; GO:0007051; GO:0051321; GO:1903046; GO:0000226; GO:0022402; GO:0071822; GO:0000003; GO:0007049; GO:0048610; GO:0007010; GO:0007017; GO:1902589; GO:0044763; GO:0043933; GO:0008150; GO:0009987;…	1961	226.197	5.60498
IPI00882548.1	Uncharacterized protein	4317.9	55.52	4	66	66	126	RNA binding	nucleus; cytoplasm; extracellular	transport; metabolic process	Pf00013	64474	[GO:0003723]; GO:0003676; GO:0097159; GO:1901363; GO:0005488; GO:0003674 [GO:0005634]; GO:0043231; GO:0043227; GO:0043229; GO:0043226; GO:0044424; GO:0005575; GO:0005622; GO:0044464; GO:0005623 [GO:0005737]; GO:0044424; GO:0005622; GO:0044464; GO:0005575; GO:0005623 [GO:0006869]; GO:0010876; GO:0044765; GO:0071702; GO:0033036; GO:0006810; GO:0044699; GO:0051179; GO:0051234; GO:0008150 [GO:0008203…	1268	141.608	6.94678
IPI00949850.1	Uncharacterized protein	3489.97	41.96	2	54	54	116	protein binding			Pf01399		[GO:0005515]; GO:0005488; GO:0003674	1344	161.919	6.771
IPI00778345.2	Uncharacterized protein	3210.44	12.7	9	1	24	102	nucleotide binding; catalytic activity; signal transducer activity; enzyme regulator activity	nucleus; organelle lumen; cytoplasm; cytoskeleton; extracellular	metabolic process; response to stimulus; cell organization and biogenesis; cell communication; regulation of biological process; cell differentiation; development	Pf00069; Pf00780; Pf07714	294917	[GO:0000166]; GO:0036094; GO:1901265; GO:0005488; GO:0097159; GO:1901363; GO:0003674 [GO:0004672]; GO:0016301; GO:0016773; GO:0016772; GO:0016740; GO:0003824; GO:0003674 [GO:0004674]; GO:0004672; GO:0016301; GO:0016773; GO:0016772; GO:0016740; GO:0003824; GO:0003674 [GO:0004702]; GO:0004674; GO:0005057; GO:0004672; GO:0004871; GO:0016301; GO:0016773; GO:0060089; GO:0016772; GO:0003674; GO:0016740…	1354	154.175	7.09326
IPI00211698.1	Uncharacterized protein	2521.15	40.63	1	45	45	80	protein binding	nucleus; organelle lumen; cytoplasm; cytoskeleton	development	Pf00626; Pf12799	287375	[GO:0003779]; GO:0008092; GO:0005515; GO:0005488; GO:0003674 [GO:0005515]; GO:0005488; GO:0003674 [GO:0005634]; GO:0043231; GO:0043227; GO:0043229; GO:0043226; GO:0044424; GO:0005575; GO:0005622; GO:0044464; GO:0005623 [GO:0005730]; GO:0031981; GO:0043232; GO:0044428; GO:0070013; GO:0043228; GO:0043229; GO:0005634; GO:0044446; GO:0043233; GO:0043226; GO:0044424; GO:0043231; GO:0044422; GO:0031974…	1270	144.766	5.99854
IPI00949586.1	Myosin-10	2221.26	28.49	3	38	46	64	catalytic activity; motor activity; nucleotide binding; protein binding; transporter activity	cytoskeleton; nucleus; cytoplasm; membrane; mitochondrion	cell organization and biogenesis; cell division; development; cell differentiation; cellular component movement; response to stimulus; metabolic process; transport; cell proliferation; regulation of biological process	Pf00063; Pf00769; Pf01496; Pf01576; Pf02736; Pf02841; Pf05622; Pf05667; Pf05911; Pf06637; Pf07888; Pf09726; Pf09731; Pf12128	79433	[GO:0000146]; GO:0003774; GO:0017111; GO:0016462; GO:0016818; GO:0016817; GO:0016787; GO:0003824; GO:0003674 [GO:0000166]; GO:0036094; GO:1901265; GO:0005488; GO:0097159; GO:1901363; GO:0003674 [GO:0000226]; GO:0007010; GO:0007017; GO:1902589; GO:0006996; GO:0044763; GO:0009987; GO:0016043; GO:0044699; GO:0008150; GO:0071840 [GO:0000281]; GO:0000278; GO:0000910; GO:1903047; GO:0007049; GO:0022402…	1976	228.824	5.60498
IPI00765230.1	tetratricopeptide repeat domain 37	1953.32	34.1	2	38	38	50	protein binding			Pf00515		[GO:0005515]; GO:0005488; GO:0003674	1563	174.21	6.90283
IPI00205274.3	Myb-binding protein 1A	1799.44	34.52	1	36	36	49	DNA binding; catalytic activity; RNA binding	nucleus; organelle lumen; cytoplasm; membrane	cell differentiation; metabolic process; regulation of biological process; transport; cell communication; response to stimulus; cell death	Pf04931	60571	[GO:0001649]; GO:0001503; GO:0030154; GO:0044707; GO:0048869; GO:0032501; GO:0044699; GO:0044763; GO:0044767; GO:0008150; GO:0009987; GO:0032502 [GO:0003677]; GO:0003676; GO:0097159; GO:1901363; GO:0005488; GO:0003674 [GO:0003887]; GO:0034061; GO:0016779; GO:0016772; GO:0016740; GO:0003824; GO:0003674 [GO:0005488]; GO:0003674 [GO:0005634]; GO:0043231; GO:0043227; GO:0043229; GO:0043226; GO:004442…	1344	152.191	8.95361
IPI00369227.4	la related protein	1795.29	41.7	3	32	32	61				Pf05383			1024	116.169	8.89502
IPI00957949.1	DEAH (Asp-Glu-Ala-His) box polypeptide 29	1684.24	35.4	2	38	39	50	catalytic activity; nucleotide binding	membrane		Pf00270; Pf00271; Pf04408; Pf07717		[GO:0003676]; GO:0097159; GO:1901363; GO:0005488; GO:0003674 [GO:0004386]; GO:0017111; GO:0016462; GO:0016818; GO:0016817; GO:0016787; GO:0003824; GO:0003674 [GO:0005524]; GO:0032550; GO:0032559; GO:0035639; GO:0001883; GO:0032549; GO:0030554; GO:0032555; GO:0043168; GO:1901265; GO:0001882; GO:0017076; GO:0032553; GO:0043167; GO:0097159; GO:1901363; GO:0036094; GO:0097367; GO:0000166; GO:0005488;…	1325	149.182	7.85498
IPI00960103.1	YTH domain containing 2-like	1290.93	25.24	2	28	28	35	catalytic activity; protein binding; nucleotide binding; RNA binding	cytoplasm; endoplasmic reticulum; membrane	metabolic process; response to stimulus; regulation of biological process	Pf00271; Pf01424; Pf04146; Pf04408; Pf07717; Pf12796	307446	[GO:0003676]; GO:0097159; GO:1901363; GO:0005488; GO:0003674 [GO:0004386]; GO:0017111; GO:0016462; GO:0016818; GO:0016817; GO:0016787; GO:0003824; GO:0003674 [GO:0005515]; GO:0005488; GO:0003674 [GO:0005524]; GO:0032550; GO:0032559; GO:0035639; GO:0001883; GO:0032549; GO:0030554; GO:0032555; GO:0043168; GO:1901265; GO:0001882; GO:0017076; GO:0032553; GO:0043167; GO:0097159; GO:1901363; GO:0036094…	1434	160.386	8.51416
IPI00870316.1	Myosin-binding protein C, cardiac-type	1135.38	25.12	2	24	24	35	protein binding; structural molecule activity; metal ion binding	cytoplasm; cytoskeleton	regulation of biological process; development; cell organization and biogenesis; cell differentiation	Pf00041; Pf07679	295929	[GO:0002027]; GO:0008016; GO:0065008; GO:0044057; GO:0060047; GO:0065007; GO:0003008; GO:0051239; GO:0003015; GO:0008015; GO:0008150; GO:0044707; GO:0050789; GO:0003013; GO:0032501; GO:0044699 [GO:0003007]; GO:0007507; GO:0009887; GO:0044767; GO:0048513; GO:0072358; GO:0009653; GO:0032502; GO:0044699; GO:0048731; GO:0048856; GO:0072359; GO:0008150; GO:0007275; GO:0044707; GO:0032501 [GO:0003674] …	1274	140.674	6.53662
IPI00193983.3	Clathrin heavy chain 1	1079.65	23.34	3	29	29	32	RNA binding; structural molecule activity; protein binding	cytoplasm; mitochondrion; cytoskeleton; membrane; Golgi; extracellular	cell differentiation; transport; cell organization and biogenesis; cell division; metabolic process; regulation of biological process	Pf00637; Pf01394; Pf04053; Pf09268	54241	[GO:0001649]; GO:0001503; GO:0030154; GO:0044707; GO:0048869; GO:0032501; GO:0044699; GO:0044763; GO:0044767; GO:0008150; GO:0009987; GO:0032502 [GO:0003725]; GO:0003723; GO:0003676; GO:0097159; GO:1901363; GO:0005488; GO:0003674 [GO:0005198]; GO:0003674 [GO:0005488]; GO:0003674 [GO:0005515]; GO:0005488; GO:0003674 [GO:0005739]; GO:0043231; GO:0044444; GO:0043227; GO:0043229; GO:0005737; GO:00444…	1675	191.477	5.71924
IPI01007580.1	Uncharacterized protein	992.714	14.13	10	10	21	28	nucleotide binding; catalytic activity; motor activity; protein binding; structural molecule activity	cytoskeleton; cytoplasm; membrane	metabolic process; cell organization and biogenesis; cell differentiation; development	Pf00063; Pf01576; Pf02736; Pf03842; Pf04156; Pf07888; Pf10079; Pf12128		[GO:0000166]; GO:0036094; GO:1901265; GO:0005488; GO:0097159; GO:1901363; GO:0003674 [GO:0001725]; GO:0032432; GO:0042641; GO:0015629; GO:0044430; GO:0005856; GO:0044446; GO:0043232; GO:0043229; GO:0044422; GO:0044424; GO:0043228; GO:0043226; GO:0005575; GO:0005622; GO:0044464; GO:0005623 [GO:0003774]; GO:0017111; GO:0016462; GO:0016818; GO:0016817; GO:0016787; GO:0003824; GO:0003674 [GO:0003779]…	1939	223.664	5.78271
IPI00370472.4	Uncharacterized protein	802.746	23.45	4	22	22	24	nucleotide binding; catalytic activity; motor activity; protein binding	nucleus; organelle lumen; cytoplasm; Golgi; membrane; cytoskeleton	transport; cell communication; cell organization and biogenesis; development; response to stimulus; metabolic process; cell differentiation; regulation of biological process	Pf00063		[GO:0000166]; GO:0036094; GO:1901265; GO:0005488; GO:0097159; GO:1901363; GO:0003674 [GO:0001726]; GO:0031252; GO:0042995; GO:0044464; GO:0005575; GO:0005623 [GO:0003774]; GO:0017111; GO:0016462; GO:0016818; GO:0016817; GO:0016787; GO:0003824; GO:0003674 [GO:0005515]; GO:0005488; GO:0003674 [GO:0005524]; GO:0032550; GO:0032559; GO:0035639; GO:0001883; GO:0032549; GO:0030554; GO:0032555; GO:004316…	1262	145.684	8.39697
IPI00471873.1	Leucine-rich repeat flightless-interacting protein 1	740.433	28.32	6	11	15	19	DNA binding; protein binding	nucleus; cytoplasm; membrane	metabolic process; regulation of biological process	Pf09738	367314	[GO:0003677]; GO:0003676; GO:0097159; GO:1901363; GO:0005488; GO:0003674 [GO:0005634]; GO:0043231; GO:0043227; GO:0043229; GO:0043226; GO:0044424; GO:0005575; GO:0005622; GO:0044464; GO:0005623 [GO:0005737]; GO:0044424; GO:0005622; GO:0044464; GO:0005575; GO:0005623 [GO:0005886]; GO:0016020; GO:0044464; GO:0071944; GO:0005575; GO:0005623 [GO:0006351]; GO:0010467; GO:0032774; GO:0034645; GO:004317…	738	79.9706	4.77979
IPI00882501.1	Nucleolin	715.185	31.28	7	20	20	24	nucleotide binding; DNA binding; RNA binding; protein binding	nucleus; organelle lumen; cytoplasm; extracellular	development; metabolic process; regulation of biological process	Pf00076	25135	[GO:0000166]; GO:0036094; GO:1901265; GO:0005488; GO:0097159; GO:1901363; GO:0003674 [GO:0001525]; GO:0044767; GO:0048514; GO:0048646; GO:0032502; GO:0044699; GO:0001568; GO:0009653; GO:0008150; GO:0001944; GO:0048856; GO:0048731; GO:0072358; GO:0007275; GO:0072359; GO:0044707; GO:0032501 [GO:0003676]; GO:0097159; GO:1901363; GO:0005488; GO:0003674 [GO:0003677]; GO:0003676; GO:0097159; GO:1901363…	713	77.101	4.7417
IPI00392181.4	Uncharacterized protein	706.563	17.69	6	19	19	22	protein binding	membrane	cellular component movement			[GO:0007018]; GO:0006928; GO:0007017; GO:0044763; GO:0009987; GO:0044699; GO:0008150 [GO:0016021]; GO:0031224; GO:0044425; GO:0005575; GO:0016020 [GO:0019894]; GO:0008092; GO:0005515; GO:0005488; GO:0003674	1272	145.66	6.12549
IPI00366038.4	Atxn2l protein	678.522	21.27	2	18	18	25	RNA binding	nucleus; organelle lumen; cytoplasm; membrane	metabolic process; cell organization and biogenesis; regulation of biological process	Pf03153; Pf06741; Pf09770	361649	[GO:0003674] [GO:0005575] [GO:0005672]; GO:0016591; GO:0044451; GO:0090575; GO:0055029; GO:0005654; GO:0044428; GO:0044798; GO:0000428; GO:0031981; GO:0005634; GO:0044446; GO:0005667; GO:0030880; GO:0070013; GO:0043231; GO:0043229; GO:0044422; GO:0044424; GO:0043234; GO:1990234; GO:0043233; GO:0043227; GO:0043226; GO:0005575; GO:0005622; GO:0044464; GO:0032991; GO:1902494; GO:0031974; GO:0005623 …	1072	112.784	8.5874
IPI00476855.4	Uncharacterized protein	674.242	14.2	3	17	17	18	nucleotide binding; catalytic activity; RNA binding	cytoplasm	metabolic process; regulation of biological process; defense response; response to stimulus	Pf00458; Pf00587; Pf00749; Pf01406; Pf03129; Pf03950; Pf09180	289352	[GO:0000166]; GO:0036094; GO:1901265; GO:0005488; GO:0097159; GO:1901363; GO:0003674 [GO:0004812]; GO:0016876; GO:0016875; GO:0016874; GO:0003824; GO:0003674 [GO:0004827]; GO:0004812; GO:0016876; GO:0016875; GO:0016874; GO:0003824; GO:0003674 [GO:0005524]; GO:0032550; GO:0032559; GO:0035639; GO:0001883; GO:0032549; GO:0030554; GO:0032555; GO:0043168; GO:1901265; GO:0001882; GO:0017076; GO:0032553…	1486	166.676	7.50342
IPI00373233.4	Atpase, class I, type 8B, member 2	620.388	19.28	2	16	16	17	protein binding; RNA binding	nucleus; organelle lumen	reproduction	Pf12478	361984	[GO:0005515]; GO:0005488; GO:0003674 [GO:0005671]; GO:0000123; GO:0031248; GO:0044451; GO:0044424; GO:1902493; GO:0005654; GO:0044428; GO:0005622; GO:0044464; GO:1990234; GO:0031981; GO:0005634; GO:0044446; GO:0005575; GO:0005623; GO:1902494; GO:0070013; GO:0043231; GO:0043229; GO:0044422; GO:0043234; GO:0043233; GO:0043227; GO:0043226; GO:0032991; GO:0031974 [GO:0007339]; GO:0035036; GO:0007338;…	1105	116.791	6.53662
IPI00366370.3	Eukaryotic translation initiation factor 5B	618.172	18.01	2	14	14	17	nucleotide binding; RNA binding; catalytic activity; protein binding	cytoplasm	metabolic process; regulation of biological process	Pf00009; Pf01926; Pf11987	308306	[GO:0000166]; GO:0036094; GO:1901265; GO:0005488; GO:0097159; GO:1901363; GO:0003674 [GO:0003743]; GO:0008135; GO:0003723; GO:0003676; GO:0097159; GO:1901363; GO:0005488; GO:0003674 [GO:0003924]; GO:0017111; GO:0016462; GO:0016818; GO:0016817; GO:0016787; GO:0003824; GO:0003674 [GO:0005515]; GO:0005488; GO:0003674 [GO:0005525]; GO:0032550; GO:0032561; GO:0035639; GO:0001883; GO:0032549; GO:001900…	1216	137.602	5.56689
IPI00372789.3	Uncharacterized protein	614.836	14.19	1	13	13	17					295707	[GO:0030014]; GO:0043234; GO:0044424; GO:0032991; GO:0005622; GO:0044464; GO:0005575; GO:0005623	1705	179.904	4.79248
IPI00952317.1	Uncharacterized protein	573.248	29.72	2	18	18	18	protein binding		cell proliferation; regulation of biological process; cell organization and biogenesis; cell differentiation; development	Pf08043	100910104	[GO:0003779]; GO:0008092; GO:0005515; GO:0005488; GO:0003674 [GO:0005913]; GO:0005911; GO:0005912; GO:0030054; GO:0070161; GO:0005575 [GO:0005916]; GO:0005913; GO:0014704; GO:0005911; GO:0005912; GO:0044291; GO:0030054; GO:0070161; GO:0005575 [GO:0008285]; GO:0008283; GO:0042127; GO:0048523; GO:0044699; GO:0050794; GO:0009987; GO:0048519; GO:0008150; GO:0050789; GO:0065007 [GO:0014704]; GO:004429…	1127	122.388	5.22412
IPI00958913.1	peroxidasin homolog	562.478	10.85	3	11	11	14	antioxidant activity; catalytic activity; protein binding	membrane	response to stimulus; metabolic process	Pf00047; Pf00093; Pf03098; Pf05825; Pf07679; Pf07686; Pf12799		[GO:0004601]; GO:0016209; GO:0016684; GO:0003674; GO:0016491; GO:0003824 [GO:0005515]; GO:0005488; GO:0003674 [GO:0006979]; GO:0006950; GO:0050896; GO:0008150 [GO:0016021]; GO:0031224; GO:0044425; GO:0005575; GO:0016020 [GO:0020037]; GO:0046906; GO:0097159; GO:1901363; GO:0005488; GO:0003674 [GO:0055114]; GO:0044710; GO:0008152; GO:0044699; GO:0008150	1475	164.933	6.94678
IPI00914189.1	Eukaryotic translation initiation factor 3 subunit C	561.963	15.81	2	12	12	16	RNA binding; protein binding	cytoplasm	cell organization and biogenesis; metabolic process; regulation of biological process	Pf01399; Pf05470	293484	[GO:0001731]; GO:0006413; GO:0022618; GO:0006412; GO:0044237; GO:0022613; GO:0034622; GO:0071826; GO:0010467; GO:0034645; GO:0044267; GO:0008152; GO:0009987; GO:0044085; GO:0065003; GO:0043933; GO:0043170; GO:0009059; GO:0044249; GO:0044260; GO:0019538; GO:0008150; GO:0071840; GO:0022607; GO:0016043; GO:0071704; GO:1901576; GO:0009058; GO:0044238 [GO:0003723]; GO:0003676; GO:0097159; GO:1901363; …	911	105.369	5.78271
IPI00421345.1	LMO7b	554.682	14.05	2	1	14	16	protein binding; metal ion binding	membrane		Pf00307; Pf00412; Pf00595	361084	[GO:0005515]; GO:0005488; GO:0003674 [GO:0005913]; GO:0005911; GO:0005912; GO:0030054; GO:0070161; GO:0005575 [GO:0008022]; GO:0005515; GO:0005488; GO:0003674 [GO:0008270]; GO:0046914; GO:0046872; GO:0043169; GO:0043167; GO:0005488; GO:0003674 [GO:0016324]; GO:0005886; GO:0045177; GO:0098590; GO:0016020; GO:0044464; GO:0071944; GO:0044459; GO:0098589; GO:0005575; GO:0005623; GO:0044425 [GO:001633…	1395	156.553	6.21436
IPI00372458.3	Copa protein	552.994	16.91	2	17	17	17	structural molecule activity; protein binding	extracellular; cytoplasm; membrane; Golgi	transport	Pf00400; Pf04053; Pf06957	304978	[GO:0005198]; GO:0003674 [GO:0005515]; GO:0005488; GO:0003674 [GO:0005615]; GO:0044421; GO:0005575; GO:0005576 [GO:0005737]; GO:0044424; GO:0005622; GO:0044464; GO:0005575; GO:0005623 [GO:0006886]; GO:0015031; GO:0034613; GO:0046907; GO:0045184; GO:0071702; GO:0008104; GO:0070727; GO:0006810; GO:0051649; GO:0051234; GO:0033036; GO:0051641; GO:0008150; GO:0051179 [GO:0016192]; GO:0006810; GO:00512…	1224	138.273	7.57666
IPI00949156.1	Uncharacterized protein	546.202	12.44	2	1	14	16	protein binding; metal ion binding	membrane		Pf00307; Pf00412; Pf00595		[GO:0005515]; GO:0005488; GO:0003674 [GO:0008270]; GO:0046914; GO:0046872; GO:0043169; GO:0043167; GO:0005488; GO:0003674 [GO:0016021]; GO:0031224; GO:0044425; GO:0005575; GO:0016020	1696	192.146	6.75635
IPI00947663.1	Uncharacterized protein	531.418	19.34	2	16	16	18	nucleotide binding; protein binding; RNA binding; catalytic activity	nucleus; organelle lumen; cytoskeleton; membrane; cytoplasm	cell differentiation; metabolic process; response to stimulus; regulation of biological process	Pf00035; Pf00270; Pf00271; Pf04408; Pf07717	304859	[GO:0000166]; GO:0036094; GO:1901265; GO:0005488; GO:0097159; GO:1901363; GO:0003674 [GO:0001085]; GO:0008134; GO:0005515; GO:0005488; GO:0003674 [GO:0001649]; GO:0001503; GO:0030154; GO:0044707; GO:0048869; GO:0032501; GO:0044699; GO:0044763; GO:0044767; GO:0008150; GO:0009987; GO:0032502 [GO:0003674] [GO:0003676]; GO:0097159; GO:1901363; GO:0005488; GO:0003674 [GO:0003725]; GO:0003723; GO:00036…	1174	131.647	6.354
IPI00944233.1	Plectin 7	512.186	5.07	16	14	14	20	protein binding; structural molecule activity; RNA binding	cytoplasm; cytoskeleton; membrane; extracellular	reproduction; response to stimulus; cell differentiation; cell organization and biogenesis	Pf00307; Pf00681; Pf07812; Pf11971	64204	[GO:0003779]; GO:0008092; GO:0005515; GO:0005488; GO:0003674 [GO:0005200]; GO:0005198; GO:0003674 [GO:0005515]; GO:0005488; GO:0003674 [GO:0005737]; GO:0044424; GO:0005622; GO:0044464; GO:0005575; GO:0005623 [GO:0005856]; GO:0043232; GO:0043228; GO:0043229; GO:0043226; GO:0044424; GO:0005575; GO:0005622; GO:0044464; GO:0005623 [GO:0005925]; GO:0005924; GO:0005912; GO:0030055; GO:0070161; GO:00300…	4513	513.673	5.74463
IPI00188921.1	Collagen alpha-2(I) chain	457.566	16.76	1	13	13	14	structural molecule activity; protein binding; metal ion binding	extracellular	development; cell communication; regulation of biological process; response to stimulus; cell organization and biogenesis	Pf01391; Pf01410	84352	[GO:0001501]; GO:0048731; GO:0007275; GO:0048856; GO:0044707; GO:0044767; GO:0032502; GO:0032501; GO:0044699; GO:0008150 [GO:0001568]; GO:0001944; GO:0044767; GO:0048856; GO:0048731; GO:0072358; GO:0032502; GO:0044699; GO:0007275; GO:0072359; GO:0008150; GO:0044707; GO:0032501 [GO:0003674] [GO:0005201]; GO:0005198; GO:0003674 [GO:0005576]; GO:0005575 [GO:0005578]; GO:0031012; GO:0044421; GO:00055…	1372	129.486	9.33447
IPI00190431.5	Uncharacterized protein	442.437	13.99	2	9	9	11	protein binding			Pf00627; Pf12478		[GO:0005515]; GO:0005488; GO:0003674	1129	117.535	7.69385
IPI00188909.3	Collagen alpha-1(I) chain	426.57	12.59	2	10	10	10	structural molecule activity; protein binding; metal ion binding	extracellular; cytoplasm; endoplasmic reticulum; Golgi	development; cell differentiation; response to stimulus; cell organization and biogenesis; regulation of biological process; transport; cellular component movement; metabolic process; cell communication	Pf00093; Pf01391; Pf01410	29393	[GO:0001501]; GO:0048731; GO:0007275; GO:0048856; GO:0044707; GO:0044767; GO:0032502; GO:0032501; GO:0044699; GO:0008150 [GO:0001503]; GO:0044707; GO:0032501; GO:0044699; GO:0008150 [GO:0001568]; GO:0001944; GO:0044767; GO:0048856; GO:0048731; GO:0072358; GO:0032502; GO:0044699; GO:0007275; GO:0072359; GO:0008150; GO:0044707; GO:0032501 [GO:0001649]; GO:0001503; GO:0030154; GO:0044707; GO:0048869…	1453	137.869	5.92236
IPI00951875.1	Uncharacterized protein	423.634	9.44	2	9	9	10	protein binding	chromosome; cytoskeleton; cytoplasm; membrane	cell organization and biogenesis; cellular component movement; transport	Pf01302; Pf05622; Pf05667; Pf06160; Pf12128; Pf12455		[GO:0000226]; GO:0007010; GO:0007017; GO:1902589; GO:0006996; GO:0044763; GO:0009987; GO:0016043; GO:0044699; GO:0008150; GO:0071840 [GO:0000776]; GO:0000775; GO:0043232; GO:0043234; GO:0044427; GO:0032993; GO:0043228; GO:0043229; GO:0032991; GO:0005694; GO:0044446; GO:0043226; GO:0044424; GO:0005575; GO:0044422; GO:0005622; GO:0044464; GO:0005623 [GO:0000921]; GO:0031106; GO:0043623; GO:0070925;…	1239	136.926	5.45264
IPI00391644.2	Uncharacterized protein	395.36	8.82	2	7	8	8	catalytic activity; protein binding; nucleotide binding; metal ion binding; RNA binding		metabolic process	Pf00270; Pf00271; Pf00642; Pf04408; Pf07717	366532	[GO:0003676]; GO:0097159; GO:1901363; GO:0005488; GO:0003674 [GO:0004386]; GO:0017111; GO:0016462; GO:0016818; GO:0016817; GO:0016787; GO:0003824; GO:0003674 [GO:0005515]; GO:0005488; GO:0003674 [GO:0005524]; GO:0032550; GO:0032559; GO:0035639; GO:0001883; GO:0032549; GO:0030554; GO:0032555; GO:0043168; GO:1901265; GO:0001882; GO:0017076; GO:0032553; GO:0043167; GO:0097159; GO:1901363; GO:0036094…	1338	149.784	7.7085
IPI00231984.2	Uncharacterized protein	392.091	6.99	5	11	11	13	protein binding; structural molecule activity; enzyme regulator activity; metal ion binding	extracellular; cytoplasm; membrane	development; response to stimulus; defense response; cell organization and biogenesis; cell differentiation; cellular component movement; regulation of biological process; metabolic process; cell death; cell growth; cellular homeostasis	Pf00039; Pf00040; Pf00041	25661	[GO:0001503]; GO:0044707; GO:0032501; GO:0044699; GO:0008150 [GO:0001525]; GO:0044767; GO:0048514; GO:0048646; GO:0032502; GO:0044699; GO:0001568; GO:0009653; GO:0008150; GO:0001944; GO:0048856; GO:0048731; GO:0072358; GO:0007275; GO:0072359; GO:0044707; GO:0032501 [GO:0001775]; GO:0044763; GO:0009987; GO:0044699; GO:0008150 [GO:0002020]; GO:0019899; GO:0005515; GO:0005488; GO:0003674 [GO:0002931…	2361	259.873	5.97314
IPI00869870.1	Uncharacterized protein	387.045	14.9	1	11	11	12	nucleotide binding; RNA binding	nucleus		Pf00557; Pf08512; Pf08644	305851	[GO:0005525]; GO:0032550; GO:0032561; GO:0035639; GO:0001883; GO:0032549; GO:0019001; GO:0032555; GO:0043168; GO:1901265; GO:0001882; GO:0017076; GO:0032553; GO:0043167; GO:0097159; GO:1901363; GO:0036094; GO:0097367; GO:0000166; GO:0005488; GO:0003674 [GO:0005634]; GO:0043231; GO:0043227; GO:0043229; GO:0043226; GO:0044424; GO:0005575; GO:0005622; GO:0044464; GO:0005623 [GO:0009987]; GO:0008150 …	1047	119.79	5.65576
IPI00877374.1	L-type calcium channel alpha2/delta subunit	371.032	10.94	5	8	8	9	transporter activity; protein binding; metal ion binding	membrane; cytoplasm; endoplasmic reticulum; extracellular	transport; regulation of biological process	Pf00092; Pf02743; Pf08399; Pf08473	25399	[GO:0005245]; GO:0005262; GO:0022843; GO:0005261; GO:0015085; GO:0005244; GO:0005216; GO:0008324; GO:0046873; GO:0072509; GO:0022832; GO:0015075; GO:0022838; GO:0022890; GO:0022836; GO:0022891; GO:0015267; GO:0022857; GO:0022892; GO:0022803; GO:0005215; GO:0003674 [GO:0005515]; GO:0005488; GO:0003674 [GO:0005891]; GO:0034704; GO:0044459; GO:0034703; GO:0005886; GO:0044425; GO:0044464; GO:0034702;…	1079	122.096	5.17334
IPI00417365.1	superkiller viralicidic activity 2-like	357.988	12.81	1	10	10	10	nucleotide binding; catalytic activity	nucleus; organelle lumen; cytoplasm	metabolic process	Pf00270; Pf00271; Pf08148	294260	[GO:0000166]; GO:0036094; GO:1901265; GO:0005488; GO:0097159; GO:1901363; GO:0003674 [GO:0003676]; GO:0097159; GO:1901363; GO:0005488; GO:0003674 [GO:0004386]; GO:0017111; GO:0016462; GO:0016818; GO:0016817; GO:0016787; GO:0003824; GO:0003674 [GO:0005524]; GO:0032550; GO:0032559; GO:0035639; GO:0001883; GO:0032549; GO:0030554; GO:0032555; GO:0043168; GO:1901265; GO:0001882; GO:0017076; GO:0032553…	1241	136.869	6.40479
IPI00565165.2	Uncharacterized protein	343.496	11.46	6	1	5	8				Pf09738			628	71.2902	5.93506
IPI00230862.7	Aminopeptidase N	331.162	13.99	1	8	8	8	catalytic activity; metal ion binding	extracellular; cytoplasm; membrane; vacuole; cell surface; organelle lumen	development; metabolic process; cell differentiation; regulation of biological process; transport	Pf01433	81641	[GO:0001525]; GO:0044767; GO:0048514; GO:0048646; GO:0032502; GO:0044699; GO:0001568; GO:0009653; GO:0008150; GO:0001944; GO:0048856; GO:0048731; GO:0072358; GO:0007275; GO:0072359; GO:0044707; GO:0032501 [GO:0004177]; GO:0008238; GO:0070011; GO:0008233; GO:0016787; GO:0003824; GO:0003674 [GO:0005615]; GO:0044421; GO:0005575; GO:0005576 [GO:0005765]; GO:0005764; GO:0005774; GO:0000323; GO:0044437…	965	109.38	5.46533
IPI00199861.1	Decorin	306.194	25.71	1	8	8	10	protein binding; RNA binding	extracellular	development; response to stimulus; metabolic process	Pf01462; Pf12799	29139	[GO:0001822]; GO:0044767; GO:0048513; GO:0072001; GO:0032502; GO:0044699; GO:0048731; GO:0048856; GO:0001655; GO:0008150; GO:0007275; GO:0044707; GO:0032501 [GO:0001890]; GO:0044767; GO:0048513; GO:0032502; GO:0044699; GO:0048731; GO:0048856; GO:0008150; GO:0007275; GO:0044707; GO:0032501 [GO:0005515]; GO:0005488; GO:0003674 [GO:0005518]; GO:0032403; GO:0005515; GO:0005488; GO:0003674 [GO:0005539…	354	39.7799	8.79248
IPI00191090.1	Biglycan	300.996	25.75	1	7	7	10	protein binding	extracellular; cell surface; cytoplasm; membrane	metabolic process	Pf01462	25181	[GO:0001974]; GO:0048771; GO:0044707; GO:0032501; GO:0044699; GO:0008150 [GO:0005515]; GO:0005488; GO:0003674 [GO:0005539]; GO:0097367; GO:0005488; GO:0003674 [GO:0005576]; GO:0005575 [GO:0005578]; GO:0031012; GO:0044421; GO:0005575; GO:0005576 [GO:0005622]; GO:0044464; GO:0005575; GO:0005623 [GO:0009986]; GO:0044464; GO:0005575; GO:0005623 [GO:0019800]; GO:0018149; GO:0018209; GO:0030204; GO:000…	369	41.6797	7.51807
IPI00896772.1	splicing factor 3b, subunit 1	299.696	9.66	1	8	8	8	DNA binding; receptor activity; signal transducer activity; RNA binding	nucleus; spliceosomal complex; organelle lumen	metabolic process; regulation of biological process; development; cell communication; response to stimulus	Pf02161; Pf05109; Pf08920; Pf12815	84486	[GO:0003677]; GO:0003676; GO:0097159; GO:1901363; GO:0005488; GO:0003674 [GO:0003682]; GO:0005488; GO:0003674 [GO:0003707]; GO:0038023; GO:0004871; GO:0004872; GO:0060089; GO:0003674 [GO:0005488]; GO:0003674 [GO:0005496]; GO:0008289; GO:0097159; GO:0005488; GO:0003674 [GO:0005634]; GO:0043231; GO:0043227; GO:0043229; GO:0043226; GO:0044424; GO:0005575; GO:0005622; GO:0044464; GO:0005623 [GO:00056…	1304	145.738	7.09326
IPI00957273.1	LIM and calponin homology domains 1-like isoform 2	297.867	9.35	5	6	6	7	protein binding; metal ion binding	membrane	cell organization and biogenesis	Pf00307; Pf00412	305332	[GO:0003779]; GO:0008092; GO:0005515; GO:0005488; GO:0003674 [GO:0005515]; GO:0005488; GO:0003674 [GO:0008270]; GO:0046914; GO:0046872; GO:0043169; GO:0043167; GO:0005488; GO:0003674 [GO:0016021]; GO:0031224; GO:0044425; GO:0005575; GO:0016020 [GO:0031032]; GO:0030036; GO:0007010; GO:0030029; GO:1902589; GO:0006996; GO:0044763; GO:0009987; GO:0016043; GO:0044699; GO:0008150; GO:0071840	1059	118.667	5.51611
IPI00557429.3	Uncharacterized protein	291.569	9.59	1	7	7	7	catalytic activity		metabolic process	Pf00782	498267	[GO:0006470]; GO:0006464; GO:0016311; GO:0036211; GO:0044267; GO:0006796; GO:0019538; GO:0043412; GO:0044260; GO:0006793; GO:0043170; GO:0044238; GO:0044237; GO:0071704; GO:0008152; GO:0009987; GO:0008150 [GO:0008138]; GO:0004721; GO:0016791; GO:0042578; GO:0016788; GO:0016787; GO:0003824; GO:0003674 [GO:0016311]; GO:0006796; GO:0006793; GO:0044237; GO:0008152; GO:0009987; GO:0008150 [GO:0016791]…	1137	128.652	5.16064
IPI00210090.3	SP120	280.251	11.53	1	7	7	9	transporter activity; protein binding; RNA binding	nucleus; membrane; cytoplasm; spliceosomal complex	cell differentiation; transport; metabolic process; regulation of biological process	Pf00622	117280	[GO:0001649]; GO:0001503; GO:0030154; GO:0044707; GO:0048869; GO:0032501; GO:0044699; GO:0044763; GO:0044767; GO:0008150; GO:0009987; GO:0032502 [GO:0003676]; GO:0097159; GO:1901363; GO:0005488; GO:0003674 [GO:0005215]; GO:0003674 [GO:0005515]; GO:0005488; GO:0003674 [GO:0005634]; GO:0043231; GO:0043227; GO:0043229; GO:0043226; GO:0044424; GO:0005575; GO:0005622; GO:0044464; GO:0005623 [GO:000681…	798	87.6936	6.23975
IPI00207068.1	Golgi apparatus protein 1	252.813	7.09	1	7	7	7	protein binding	cytoplasm; Golgi; membrane; extracellular	transport; metabolic process; regulation of biological process; cell communication; response to stimulus; cell differentiation; development	Pf00839	29476	[GO:0000139]; GO:0044431; GO:0098588; GO:0005794; GO:0044444; GO:0044446; GO:0031090; GO:0012505; GO:0043231; GO:0005737; GO:0044424; GO:0043229; GO:0044422; GO:0016020; GO:0043227; GO:0044464; GO:0005622; GO:0043226; GO:0005575; GO:0005623 [GO:0005794]; GO:0012505; GO:0043231; GO:0044444; GO:0044464; GO:0043227; GO:0043229; GO:0005737; GO:0044424; GO:0005575; GO:0005623; GO:0043226; GO:0005622 […	1171	133.469	6.90283
IPI00231045.5	Uncharacterized protein	241.028	6.12	5	4	4	5	nucleotide binding; catalytic activity; motor activity; protein binding	cytoskeleton	metabolic process	Pf00063; Pf06017		[GO:0000166]; GO:0036094; GO:1901265; GO:0005488; GO:0097159; GO:1901363; GO:0003674 [GO:0003774]; GO:0017111; GO:0016462; GO:0016818; GO:0016817; GO:0016787; GO:0003824; GO:0003674 [GO:0005515]; GO:0005488; GO:0003674 [GO:0005524]; GO:0032550; GO:0032559; GO:0035639; GO:0001883; GO:0032549; GO:0030554; GO:0032555; GO:0043168; GO:1901265; GO:0001882; GO:0017076; GO:0032553; GO:0043167; GO:0097159…	1079	124.989	9.20264
IPI00947866.2	ataxin 2	231.763	7.59	5	6	6	6				Pf06741; Pf09770			1001	107.872	8.66064
IPI00394502.5	serologically defined colon cancer antigen 1	228.895	6.76	3	6	6	6		nucleus; organelle lumen; cytoplasm; membrane	transport	Pf05670; Pf05833; Pf11923	100322884	[GO:0005634]; GO:0043231; GO:0043227; GO:0043229; GO:0043226; GO:0044424; GO:0005575; GO:0005622; GO:0044464; GO:0005623 [GO:0005730]; GO:0031981; GO:0043232; GO:0044428; GO:0070013; GO:0043228; GO:0043229; GO:0005634; GO:0044446; GO:0043233; GO:0043226; GO:0044424; GO:0043231; GO:0044422; GO:0031974; GO:0005575; GO:0005622; GO:0044464; GO:0043227; GO:0005623 [GO:0005737]; GO:0044424; GO:0005622;…	1065	121.39	6.65381
IPI00370548.6	Uncharacterized protein	228.429	5.47	3	4	4	4	protein binding; enzyme regulator activity	nucleus; cytoplasm; membrane	metabolic process; regulation of biological process; cellular homeostasis; transport	Pf00023; Pf00415; Pf00651; Pf12796		[GO:0001933]; GO:0001932; GO:0006468; GO:0031400; GO:0042326; GO:0031399; GO:0042325; GO:0006464; GO:0016310; GO:0032269; GO:0045936; GO:0032268; GO:0019220; GO:0036211; GO:0044267; GO:0006796; GO:0031324; GO:0051248; GO:0010563; GO:0031323; GO:0051246; GO:0051174; GO:0019538; GO:0043412; GO:0044260; GO:0006793; GO:0009892; GO:0044237; GO:0048523; GO:0010605; GO:0019222; GO:0050794; GO:0060255; G…	1352	150.486	8.03076
IPI00765662.1	hypothetical protein	217.968	5.23	2	6	6	6				Pf11229; Pf12530	313346	[GO:0005488]; GO:0003674 [GO:0005925]; GO:0005924; GO:0005912; GO:0030055; GO:0070161; GO:0030054; GO:0005575	1798	198.311	6.7417
IPI00951128.1	Uncharacterized protein (Fragment)	216.681	6.8	3	7	7	7		cytoplasm; endoplasmic reticulum; nucleus; organelle lumen; membrane	metabolic process; regulation of biological process; transport	Pf00038; Pf03962; Pf04156; Pf07888; Pf08317; Pf09606; Pf12128		[GO:0001104]; GO:0001076; GO:0003712; GO:0000989; GO:0000988; GO:0003674 [GO:0005783]; GO:0012505; GO:0043231; GO:0044444; GO:0044464; GO:0043227; GO:0043229; GO:0005737; GO:0044424; GO:0005575; GO:0005623; GO:0043226; GO:0005622 [GO:0006357]; GO:0006355; GO:0006366; GO:0006351; GO:0010468; GO:2000112; GO:2001141; GO:0010467; GO:0032774; GO:0034645; GO:0060255; GO:0010556; GO:0031326; GO:0051252;…	1324	143.155	8.96826
IPI00471608.1	Staphylococcal nuclease domain-containing protein 1	211.538	8.69	2	5	5	6	catalytic activity; RNA binding	nucleus; cytoplasm; mitochondrion; membrane; extracellular	cell differentiation; metabolic process; regulation of biological process	Pf00565; Pf00567	64635	[GO:0001649]; GO:0001503; GO:0030154; GO:0044707; GO:0048869; GO:0032501; GO:0044699; GO:0044763; GO:0044767; GO:0008150; GO:0009987; GO:0032502 [GO:0003676]; GO:0097159; GO:1901363; GO:0005488; GO:0003674 [GO:0003713]; GO:0003712; GO:0000989; GO:0000988; GO:0003674 [GO:0004518]; GO:0016788; GO:0016787; GO:0003824; GO:0003674 [GO:0005634]; GO:0043231; GO:0043227; GO:0043229; GO:0043226; GO:004442…	909	101.888	7.18115
IPI00948766.1	Uncharacterized protein	202.679	29.48	2	1	4	4	catalytic activity; motor activity; nucleotide binding	cytoskeleton		Pf00063; Pf02736		[GO:0003774]; GO:0017111; GO:0016462; GO:0016818; GO:0016817; GO:0016787; GO:0003824; GO:0003674 [GO:0005524]; GO:0032550; GO:0032559; GO:0035639; GO:0001883; GO:0032549; GO:0030554; GO:0032555; GO:0043168; GO:1901265; GO:0001882; GO:0017076; GO:0032553; GO:0043167; GO:0097159; GO:1901363; GO:0036094; GO:0097367; GO:0000166; GO:0005488; GO:0003674 [GO:0016459]; GO:0015629; GO:0043234; GO:0044430;…	173	19.6749	6.771
IPI00199867.2	Uncharacterized protein	201.205	8.11	2	6	6	6	protein binding; structural molecule activity	extracellular	regulation of biological process; cell organization and biogenesis	Pf00386	298845	[GO:0005515]; GO:0005488; GO:0003674 [GO:0005576]; GO:0005575 [GO:0005578]; GO:0031012; GO:0044421; GO:0005575; GO:0005576 [GO:0005581]; GO:0043234; GO:0032991; GO:0005575 [GO:0010811]; GO:0010810; GO:0031589; GO:0045785; GO:0030155; GO:0007155; GO:0048522; GO:0050794; GO:0022610; GO:0009987; GO:0048518; GO:0050789; GO:0008150; GO:0065007 [GO:0030023]; GO:0005201; GO:0097493; GO:0005198; GO:00036…	900	94.4468	4.98291
IPI00203214.6	Elongation factor 2	194.019	7.93	1	4	4	4	nucleotide binding; RNA binding; catalytic activity; translation regulator activity; protein binding	nucleus; cytoplasm; extracellular	cell differentiation; development; metabolic process; regulation of biological process	Pf00009; Pf00679; Pf03144; Pf03764	29565	[GO:0000166]; GO:0036094; GO:1901265; GO:0005488; GO:0097159; GO:1901363; GO:0003674 [GO:0002244]; GO:0030097; GO:0030154; GO:0048534; GO:0048869; GO:0002520; GO:0044767; GO:0048513; GO:0044763; GO:0002376; GO:0048731; GO:0032502; GO:0044699; GO:0048856; GO:0009987; GO:0008150; GO:0007275; GO:0044707; GO:0032501 [GO:0003746]; GO:0008135; GO:0003723; GO:0003676; GO:0097159; GO:1901363; GO:0005488;…	858	95.2229	6.82959
IPI00949701.1	Putative ATP-dependent RNA helicase DHX30	183.494	4.77	3	5	5	5	nucleotide binding; RNA binding; catalytic activity; protein binding	cytoplasm; mitochondrion; organelle lumen	metabolic process	Pf00270; Pf00271; Pf04408; Pf07717	367172	[GO:0000166]; GO:0036094; GO:1901265; GO:0005488; GO:0097159; GO:1901363; GO:0003674 [GO:0003676]; GO:0097159; GO:1901363; GO:0005488; GO:0003674 [GO:0003682]; GO:0005488; GO:0003674 [GO:0003723]; GO:0003676; GO:0097159; GO:1901363; GO:0005488; GO:0003674 [GO:0003725]; GO:0003723; GO:0003676; GO:0097159; GO:1901363; GO:0005488; GO:0003674 [GO:0004386]; GO:0017111; GO:0016462; GO:0016818; GO:00168…	1194	133.914	8.82178
IPI00210975.1	Hypoxia up-regulated protein 1	183.335	9.21	2	6	6	6	nucleotide binding	cytoplasm; endoplasmic reticulum; organelle lumen; extracellular	response to stimulus	Pf00012	192235	[GO:0000166]; GO:0036094; GO:1901265; GO:0005488; GO:0097159; GO:1901363; GO:0003674 [GO:0001666]; GO:0006950; GO:0036293; GO:0050896; GO:0070482; GO:0008150; GO:0009628 [GO:0002931]; GO:0006950; GO:0050896; GO:0008150 [GO:0005524]; GO:0032550; GO:0032559; GO:0035639; GO:0001883; GO:0032549; GO:0030554; GO:0032555; GO:0043168; GO:1901265; GO:0001882; GO:0017076; GO:0032553; GO:0043167; GO:0097159…	999	111.22	5.18604
IPI00957230.3	Uncharacterized protein	169.819	6.56	4	5	5	5		cytoplasm; membrane				[GO:0005737]; GO:0044424; GO:0005622; GO:0044464; GO:0005575; GO:0005623 [GO:0016021]; GO:0031224; GO:0044425; GO:0005575; GO:0016020	1112	121.666	8.88037
IPI00200455.1	Actin, gamma-enteric smooth muscle	161.85	11.44	13	4	4	4	nucleotide binding	extracellular; cytoplasm; cytoskeleton		Pf00022	25365	[GO:0000166]; GO:0036094; GO:1901265; GO:0005488; GO:0097159; GO:1901363; GO:0003674 [GO:0005524]; GO:0032550; GO:0032559; GO:0035639; GO:0001883; GO:0032549; GO:0030554; GO:0032555; GO:0043168; GO:1901265; GO:0001882; GO:0017076; GO:0032553; GO:0043167; GO:0097159; GO:1901363; GO:0036094; GO:0097367; GO:0000166; GO:0005488; GO:0003674 [GO:0005615]; GO:0044421; GO:0005575; GO:0005576 [GO:0005737]…	376	41.8498	5.47803
IPI00392548.3	Uncharacterized protein	159.662	4.47	2	4	4	4	catalytic activity; motor activity; protein binding; transporter activity	cytoplasm; membrane; cytoskeleton	cell organization and biogenesis; metabolic process; regulation of biological process; transport	Pf00023; Pf01496; Pf01576; Pf02463; Pf05622; Pf07888; Pf09726; Pf12796		[GO:0000226]; GO:0007010; GO:0007017; GO:1902589; GO:0006996; GO:0044763; GO:0009987; GO:0016043; GO:0044699; GO:0008150; GO:0071840 [GO:0003774]; GO:0017111; GO:0016462; GO:0016818; GO:0016817; GO:0016787; GO:0003824; GO:0003674 [GO:0005515]; GO:0005488; GO:0003674 [GO:0005737]; GO:0044424; GO:0005622; GO:0044464; GO:0005575; GO:0005623 [GO:0008017]; GO:0015631; GO:0032403; GO:0008092; GO:000551…	1140	129.908	6.84424
IPI00201608.5	Collagen alpha-1(V) chain	157.704	5.11	1	4	4	4	structural molecule activity; protein binding	extracellular	development; cellular component movement; cell organization and biogenesis; metabolic process; response to stimulus; regulation of biological process	Pf01410; Pf02210	85490	[GO:0001568]; GO:0001944; GO:0044767; GO:0048856; GO:0048731; GO:0072358; GO:0032502; GO:0044699; GO:0007275; GO:0072359; GO:0008150; GO:0044707; GO:0032501 [GO:0003007]; GO:0007507; GO:0009887; GO:0044767; GO:0048513; GO:0072358; GO:0009653; GO:0032502; GO:0044699; GO:0048731; GO:0048856; GO:0072359; GO:0008150; GO:0007275; GO:0044707; GO:0032501 [GO:0005201]; GO:0005198; GO:0003674 [GO:0005576]…	1840	183.874	4.97021
IPI00365783.5	Uncharacterized protein	144.78	4.75	1	5	5	5	nucleotide binding; catalytic activity	nucleus; cytoplasm; membrane	metabolic process; regulation of biological process	Pf00133; Pf01406; Pf08264; Pf09334		[GO:0000166]; GO:0036094; GO:1901265; GO:0005488; GO:0097159; GO:1901363; GO:0003674 [GO:0002161]; GO:0052689; GO:0016788; GO:0016787; GO:0003824; GO:0003674 [GO:0004812]; GO:0016876; GO:0016875; GO:0016874; GO:0003824; GO:0003674 [GO:0004822]; GO:0004812; GO:0016876; GO:0016875; GO:0016874; GO:0003824; GO:0003674 [GO:0005524]; GO:0032550; GO:0032559; GO:0035639; GO:0001883; GO:0032549; GO:003055…	1263	144.35	6.3667
IPI00951732.1	Uncharacterized protein	142.562	6.59	4	4	4	4	catalytic activity; motor activity; protein binding; nucleotide binding	cytoskeleton		Pf00063; Pf06017		[GO:0003774]; GO:0017111; GO:0016462; GO:0016818; GO:0016817; GO:0016787; GO:0003824; GO:0003674 [GO:0005515]; GO:0005488; GO:0003674 [GO:0005524]; GO:0032550; GO:0032559; GO:0035639; GO:0001883; GO:0032549; GO:0030554; GO:0032555; GO:0043168; GO:1901265; GO:0001882; GO:0017076; GO:0032553; GO:0043167; GO:0097159; GO:1901363; GO:0036094; GO:0097367; GO:0000166; GO:0005488; GO:0003674 [GO:0016459]…	926	107.168	9.31982
IPI00567805.3	Uncharacterized protein	139.476	2.16	3	2	2	3	catalytic activity; nucleotide binding; metal ion binding	cytoplasm; Golgi; membrane; nucleus	metabolic process; response to stimulus; transport	Pf04423; Pf09730; Pf12128		[GO:0004518]; GO:0016788; GO:0016787; GO:0003824; GO:0003674 [GO:0005524]; GO:0032550; GO:0032559; GO:0035639; GO:0001883; GO:0032549; GO:0030554; GO:0032555; GO:0043168; GO:1901265; GO:0001882; GO:0017076; GO:0032553; GO:0043167; GO:0097159; GO:1901363; GO:0036094; GO:0097367; GO:0000166; GO:0005488; GO:0003674 [GO:0005794]; GO:0012505; GO:0043231; GO:0044444; GO:0044464; GO:0043227; GO:0043229;…	1251	146.553	7.09326
IPI00207038.3	Type II keratin Kb15	134.1	4.28	11	1	2	2	catalytic activity; motor activity; structural molecule activity	cytoskeleton; extracellular	cell differentiation; development; cell organization and biogenesis	Pf00038; Pf01576; Pf12128	366992	[GO:0002009]; GO:0048729; GO:0060429; GO:0009653; GO:0009888; GO:0044767; GO:0032502; GO:0048856; GO:0044699; GO:0008150 [GO:0003774]; GO:0017111; GO:0016462; GO:0016818; GO:0016817; GO:0016787; GO:0003824; GO:0003674 [GO:0005198]; GO:0003674 [GO:0005882]; GO:0043234; GO:0044430; GO:0045111; GO:0032991; GO:0005856; GO:0044446; GO:0005575; GO:0043232; GO:0043229; GO:0044422; GO:0044424; GO:0043228…	537	58.0601	7.89893
IPI00562117.2	Kinesin-like protein KIF1C	128.24	4.65	19	4	4	4	nucleotide binding; catalytic activity; motor activity; protein binding; RNA binding	cytoplasm; Golgi; cytoskeleton	transport; cellular component movement; metabolic process	Pf00225; Pf00498	113886	[GO:0000166]; GO:0036094; GO:1901265; GO:0005488; GO:0097159; GO:1901363; GO:0003674 [GO:0003774]; GO:0017111; GO:0016462; GO:0016818; GO:0016817; GO:0016787; GO:0003824; GO:0003674 [GO:0003777]; GO:0003774; GO:0017111; GO:0016462; GO:0016818; GO:0016817; GO:0016787; GO:0003824; GO:0003674 [GO:0005515]; GO:0005488; GO:0003674 [GO:0005524]; GO:0032550; GO:0032559; GO:0035639; GO:0001883; GO:003254…	1097	122.258	7.37158
IPI00421857.1	Keratin, type II cytoskeletal 1	127.54	5.76	2	3	3	3	structural molecule activity; transporter activity	extracellular; nucleus; cytoskeleton; membrane	defense response; metabolic process; regulation of biological process; response to stimulus; transport; development	Pf00038; Pf01496	300250	[GO:0001867]; GO:0006956; GO:0045087; GO:0002252; GO:0002253; GO:0006959; GO:0072376; GO:0006952; GO:0006955; GO:0002376; GO:0050778; GO:0019538; GO:0044710; GO:0050896; GO:0006950; GO:0008150; GO:0002684; GO:0048584; GO:0050776; GO:0043170; GO:0044238; GO:0008152; GO:0044699; GO:0002682; GO:0048518; GO:0048583; GO:0071704; GO:0050789; GO:0065007 [GO:0001895]; GO:0001894; GO:0048871; GO:0060249; …	625	64.7911	7.86963
IPI00371062.2	Uncharacterized protein	125.905	4.65	1	4	4	4	nucleotide binding; RNA binding; metal ion binding	nucleus		Pf01585	315997	[GO:0000166]; GO:0036094; GO:1901265; GO:0005488; GO:0097159; GO:1901363; GO:0003674 [GO:0003676]; GO:0097159; GO:1901363; GO:0005488; GO:0003674 [GO:0003723]; GO:0003676; GO:0097159; GO:1901363; GO:0005488; GO:0003674 [GO:0005634]; GO:0043231; GO:0043227; GO:0043229; GO:0043226; GO:0044424; GO:0005575; GO:0005622; GO:0044464; GO:0005623 [GO:0008270]; GO:0046914; GO:0046872; GO:0043169; GO:004316…	1119	128.216	6.20166
IPI00389755.1	Elongator complex protein 1	124.937	4.13	1	4	4	4	DNA binding; catalytic activity; nucleotide binding; enzyme regulator activity	nucleus; organelle lumen; cytoplasm	metabolic process; regulation of biological process; cell communication; response to stimulus; cellular component movement	Pf04762	140934	[GO:0003677]; GO:0003676; GO:0097159; GO:1901363; GO:0005488; GO:0003674 [GO:0004672]; GO:0016301; GO:0016773; GO:0016772; GO:0016740; GO:0003824; GO:0003674 [GO:0005524]; GO:0032550; GO:0032559; GO:0035639; GO:0001883; GO:0032549; GO:0030554; GO:0032555; GO:0043168; GO:1901265; GO:0001882; GO:0017076; GO:0032553; GO:0043167; GO:0097159; GO:1901363; GO:0036094; GO:0097367; GO:0000166; GO:0005488;…	1331	149.076	6.39209
IPI00568616.3	Uncharacterized protein	124.644	4.51	6	3	3	3	nucleotide binding; catalytic activity; motor activity; protein binding; metal ion binding	cytoplasm; Golgi; membrane; cytoskeleton	cell organization and biogenesis; cell division; cell differentiation; cellular component movement; metabolic process; cell death; cell communication; regulation of biological process; response to stimulus; development	Pf00069; Pf00130; Pf00169; Pf00433; Pf01576; Pf02463; Pf04156; Pf05622; Pf06160; Pf07714; Pf07888; Pf08912; Pf09726; Pf09789; Pf12128; Pf12795	81762	[GO:0000139]; GO:0044431; GO:0098588; GO:0005794; GO:0044444; GO:0044446; GO:0031090; GO:0012505; GO:0043231; GO:0005737; GO:0044424; GO:0043229; GO:0044422; GO:0016020; GO:0043227; GO:0044464; GO:0005622; GO:0043226; GO:0005575; GO:0005623 [GO:0000166]; GO:0036094; GO:1901265; GO:0005488; GO:0097159; GO:1901363; GO:0003674 [GO:0000226]; GO:0007010; GO:0007017; GO:1902589; GO:0006996; GO:0044763;…	1354	157.929	5.89697
IPI00359426.7	Uncharacterized protein	122.292	3.71	1	3	3	3	catalytic activity; RNA binding		metabolic process	Pf02338	307774	[GO:0004843]; GO:0019783; GO:0036459; GO:0008234; GO:0016787; GO:0070011; GO:0003824; GO:0008233; GO:0003674 [GO:0044822]; GO:0003723; GO:0003676; GO:0097159; GO:1901363; GO:0005488; GO:0003674 [GO:0071108]; GO:0016579; GO:0070646; GO:0070647; GO:0006464; GO:0036211; GO:0044267; GO:0019538; GO:0043412; GO:0044260; GO:0043170; GO:0044238; GO:0044237; GO:0071704; GO:0008152; GO:0009987; GO:0008150	1106	122.771	6.75635
IPI00422076.1	Thrombospondin 1	119.576	3.42	1	3	3	3	protein binding; metal ion binding	extracellular; cytoplasm; endoplasmic reticulum; cell surface; membrane	cell communication; metabolic process; regulation of biological process; response to stimulus; cell proliferation; development; defense response; cellular component movement; transport; coagulation; cell death; cell organization and biogenesis	Pf00090; Pf00093; Pf02210; Pf05735; Pf12947	445442	[GO:0000187]; GO:0032147; GO:0043406; GO:0045860; GO:0043405; GO:0043410; GO:0071902; GO:0001934; GO:0033674; GO:0045859; GO:0043408; GO:0071900; GO:0000165; GO:0042327; GO:1902533; GO:0001932; GO:0006468; GO:0031401; GO:0043549; GO:0051347; GO:0042325; GO:1902531; GO:0023014; GO:0035556; GO:0016310; GO:0045937; GO:0009967; GO:0031399; GO:0006464; GO:0032270; GO:0051338; GO:0043085; GO:0019220; G…	1170	129.588	4.97021
IPI00958562.1	Uncharacterized protein	116.338	4.15	3	4	4	4	protein binding	cytoplasm; membrane	cell organization and biogenesis	Pf12807		[GO:0005515]; GO:0005488; GO:0003674 [GO:0005737]; GO:0044424; GO:0005622; GO:0044464; GO:0005575; GO:0005623 [GO:0007005]; GO:0006996; GO:0009987; GO:0016043; GO:0008150; GO:0071840 [GO:0016021]; GO:0031224; GO:0044425; GO:0005575; GO:0016020 [GO:0048312]; GO:0048311; GO:0007005; GO:0051646; GO:1902580; GO:1902589; GO:0006996; GO:0051640; GO:0051641; GO:1902578; GO:0044763; GO:0009987; GO:001604…	1348	150.946	6.34131
IPI00782776.2	Uncharacterized protein	114.719	27.87	1	2	2	3	catalytic activity; motor activity; nucleotide binding; protein binding	cytoskeleton		Pf02736		[GO:0003774]; GO:0017111; GO:0016462; GO:0016818; GO:0016817; GO:0016787; GO:0003824; GO:0003674 [GO:0005524]; GO:0032550; GO:0032559; GO:0035639; GO:0001883; GO:0032549; GO:0030554; GO:0032555; GO:0043168; GO:1901265; GO:0001882; GO:0017076; GO:0032553; GO:0043167; GO:0097159; GO:1901363; GO:0036094; GO:0097367; GO:0000166; GO:0005488; GO:0003674 [GO:0016459]; GO:0015629; GO:0043234; GO:0044430;…	61	6.76752	6.7417
IPI00359323.1	Thyroid hormone receptor-associated protein 3	109.792	4.1	2	3	3	4	nucleotide binding; receptor activity; RNA binding; protein binding	nucleus; organelle lumen	metabolic process; regulation of biological process; cell communication; response to stimulus		313591	[GO:0000166]; GO:0036094; GO:1901265; GO:0005488; GO:0097159; GO:1901363; GO:0003674 [GO:0000381]; GO:0000380; GO:0048024; GO:0000398; GO:0043484; GO:0050684; GO:0000377; GO:0006397; GO:0008380; GO:0010468; GO:0051252; GO:0000375; GO:0006396; GO:0016071; GO:0010467; GO:0060255; GO:0016070; GO:0019219; GO:0043170; GO:0019222; GO:0044260; GO:0090304; GO:0006139; GO:0031323; GO:0051171; GO:0080090; …	951	108.188	10.1548
IPI00372846.2	Cytospin-A	108.629	3.76	2	3	3	3	protein binding	cytoplasm; cytoskeleton	cell organization and biogenesis; regulation of biological process; cellular component movement; cell division	Pf00307; Pf02463; Pf03251; Pf11971	361828	[GO:0005515]; GO:0005488; GO:0003674 [GO:0005737]; GO:0044424; GO:0005622; GO:0044464; GO:0005575; GO:0005623 [GO:0005815]; GO:0015630; GO:0044430; GO:0005856; GO:0044446; GO:0043232; GO:0043229; GO:0044422; GO:0044424; GO:0043228; GO:0043226; GO:0005575; GO:0005622; GO:0044464; GO:0005623 [GO:0005819]; GO:0015630; GO:0043232; GO:0044430; GO:0005856; GO:0043228; GO:0043229; GO:0044446; GO:0043226…	1118	124.262	5.79541
IPI00968501.1	Ig gamma-2A chain C region	102.766	3.11	11	1	1	2	protein binding			Pf07654	679045	[GO:0003823]; GO:0005488; GO:0003674 [GO:0005515]; GO:0005488; GO:0003674	322	35.1634	7.6792
IPI00364461.6	polymerase (RNA) III (DNA directed) polypeptide A, 155kDa, partial	100.54	2.39	2	2	2	2	DNA binding; catalytic activity; metal ion binding	nucleus; membrane	metabolic process	Pf00623; Pf04983; Pf04997; Pf04998; Pf05000		[GO:0003677]; GO:0003676; GO:0097159; GO:1901363; GO:0005488; GO:0003674 [GO:0003899]; GO:0034062; GO:0016779; GO:0016772; GO:0016740; GO:0003824; GO:0003674 [GO:0005634]; GO:0043231; GO:0043227; GO:0043229; GO:0043226; GO:0044424; GO:0005575; GO:0005622; GO:0044464; GO:0005623 [GO:0006351]; GO:0010467; GO:0032774; GO:0034645; GO:0043170; GO:0009059; GO:0016070; GO:0034654; GO:0044249; GO:0044260…	1341	150.247	8.48486
IPI00950740.1	Uncharacterized protein	95.4297	6.46	11	2	3	3	structural molecule activity	cytoskeleton; cytoplasm; membrane	cell organization and biogenesis	Pf00038; Pf06160; Pf12128		[GO:0000921]; GO:0031106; GO:0043623; GO:0070925; GO:0032185; GO:0006461; GO:0034622; GO:0006996; GO:0022607; GO:0007010; GO:0065003; GO:0070271; GO:0071822; GO:0009987; GO:0016043; GO:0044085; GO:0043933; GO:0008150; GO:0071840 [GO:0005198]; GO:0003674 [GO:0005882]; GO:0043234; GO:0044430; GO:0045111; GO:0032991; GO:0005856; GO:0044446; GO:0005575; GO:0043232; GO:0043229; GO:0044422; GO:0044424;…	480	52.3097	5.16064
IPI00971322.1	Uncharacterized protein (Fragment)	95.2948	6.64	2	2	2	2	catalytic activity; nucleotide binding	membrane		Pf00350; Pf01926		[GO:0003924]; GO:0017111; GO:0016462; GO:0016818; GO:0016817; GO:0016787; GO:0003824; GO:0003674 [GO:0005525]; GO:0032550; GO:0032561; GO:0035639; GO:0001883; GO:0032549; GO:0019001; GO:0032555; GO:0043168; GO:1901265; GO:0001882; GO:0017076; GO:0032553; GO:0043167; GO:0097159; GO:1901363; GO:0036094; GO:0097367; GO:0000166; GO:0005488; GO:0003674 [GO:0016021]; GO:0031224; GO:0044425; GO:0005575;…	452	52.181	6.48096
IPI00950839.1	Uncharacterized protein	94.8758	6.68	9	2	3	3	structural molecule activity	cytoskeleton		Pf00038		[GO:0005198]; GO:0003674 [GO:0005882]; GO:0043234; GO:0044430; GO:0045111; GO:0032991; GO:0005856; GO:0044446; GO:0005575; GO:0043232; GO:0043229; GO:0044422; GO:0044424; GO:0043228; GO:0043226; GO:0005622; GO:0044464; GO:0005623	464	49.657	5.10986
IPI00559533.2	Keratin, type II cytoskeletal 2 epidermal	94.5396	3.36	2	2	2	2	structural molecule activity	extracellular; nucleus; cytoplasm; Golgi; cytoskeleton	development; cell differentiation; cell proliferation; cellular component movement	Pf00038; Pf05701	406228	[GO:0003674] [GO:0005198]; GO:0003674 [GO:0005575] [GO:0005615]; GO:0044421; GO:0005575; GO:0005576 [GO:0005634]; GO:0043231; GO:0043227; GO:0043229; GO:0043226; GO:0044424; GO:0005575; GO:0005622; GO:0044464; GO:0005623 [GO:0005737]; GO:0044424; GO:0005622; GO:0044464; GO:0005575; GO:0005623 [GO:0005794]; GO:0012505; GO:0043231; GO:0044444; GO:0044464; GO:0043227; GO:0043229; GO:0005737; GO:0044…	685	69.0852	7.69385
IPI00231136.5	Uncharacterized protein	94.0448	2.17	2	2	2	2	metal ion binding; protein binding	extracellular; cell surface; membrane	regulation of biological process; cell organization and biogenesis; development	Pf00058; Pf00086; Pf06119; Pf06247; Pf07474; Pf07645; Pf12662; Pf12947	25494	[GO:0005509]; GO:0046872; GO:0043169; GO:0043167; GO:0005488; GO:0003674 [GO:0005515]; GO:0005488; GO:0003674 [GO:0005518]; GO:0032403; GO:0005515; GO:0005488; GO:0003674 [GO:0005578]; GO:0031012; GO:0044421; GO:0005575; GO:0005576 [GO:0005604]; GO:0005578; GO:0044420; GO:0044421; GO:0031012; GO:0005575; GO:0005576 [GO:0005605]; GO:0005604; GO:0044420; GO:0044421; GO:0005578; GO:0005575; GO:00310…	1246	136.952	5.46533
IPI00777031.2	Uncharacterized protein (Fragment)	93.2969	20	15	2	2	2	protein binding			Pf07686		[GO:0005515]; GO:0005488; GO:0003674	100	10.8994	8.03076
IPI00389571.6	Keratin, type II cytoskeletal 8	92.9696	4.14	6	1	2	2	catalytic activity; motor activity; structural molecule activity; protein binding	nucleus; organelle lumen; cytoplasm; cytoskeleton; membrane; extracellular	cell death; metabolic process; regulation of biological process; cell communication; response to stimulus; cell differentiation; cell organization and biogenesis; development	Pf00038; Pf01576; Pf05701; Pf10186; Pf12137	25626	[GO:0003774]; GO:0017111; GO:0016462; GO:0016818; GO:0016817; GO:0016787; GO:0003824; GO:0003674 [GO:0005198]; GO:0003674 [GO:0005515]; GO:0005488; GO:0003674 [GO:0005634]; GO:0043231; GO:0043227; GO:0043229; GO:0043226; GO:0044424; GO:0005575; GO:0005622; GO:0044464; GO:0005623 [GO:0005654]; GO:0031981; GO:0044428; GO:0070013; GO:0005634; GO:0044446; GO:0043233; GO:0043231; GO:0043229; GO:004442…	483	53.9853	5.99854
IPI00950614.1	Uncharacterized protein	89.7648	2.77	4	2	2	2	protein binding			Pf02373		[GO:0005515]; GO:0005488; GO:0003674	976	106.606	9.34912
IPI00779822.1	Eukaryotic translation initiation factor 3 subunit B	81.7048	5.14	2	2	2	2	nucleotide binding; RNA binding; protein binding	cytoplasm; extracellular	cell organization and biogenesis; metabolic process; regulation of biological process	Pf00076; Pf08662	288516	[GO:0000166]; GO:0036094; GO:1901265; GO:0005488; GO:0097159; GO:1901363; GO:0003674 [GO:0001731]; GO:0006413; GO:0022618; GO:0006412; GO:0044237; GO:0022613; GO:0034622; GO:0071826; GO:0010467; GO:0034645; GO:0044267; GO:0008152; GO:0009987; GO:0044085; GO:0065003; GO:0043933; GO:0043170; GO:0009059; GO:0044249; GO:0044260; GO:0019538; GO:0008150; GO:0071840; GO:0022607; GO:0016043; GO:0071704; …	797	90.854	5.08447
IPI00763824.2	DNA topoisomerase 2	81.4896	1.49	1	2	2	2	nucleotide binding; DNA binding; catalytic activity; protein binding	chromosome; nucleus; organelle lumen; cytoplasm; cytosol	cell division; cell organization and biogenesis; metabolic process; reproduction; cell differentiation; cellular component movement; development	Pf00204; Pf00521; Pf02518; Pf08070	361100	[GO:0000166]; GO:0036094; GO:1901265; GO:0005488; GO:0097159; GO:1901363; GO:0003674 [GO:0000712]; GO:0007131; GO:0051307; GO:0007127; GO:0035825; GO:0044710; GO:1903046; GO:0045132; GO:0051304; GO:0007126; GO:1902589; GO:0006310; GO:0008152; GO:0044699; GO:0022402; GO:0048610; GO:0051321; GO:0007059; GO:0000280; GO:0006996; GO:0044763; GO:0006259; GO:0008150; GO:0007049; GO:0000003; GO:0009987; …	1614	181.852	7.94287
IPI00951246.1	Uncharacterized protein (Fragment)	76.3296	3.54	2	2	2	2	metal ion binding	membrane	response to stimulus; reproduction; regulation of biological process; cell communication	Pf00028; Pf01049		[GO:0005509]; GO:0046872; GO:0043169; GO:0043167; GO:0005488; GO:0003674 [GO:0005886]; GO:0016020; GO:0044464; GO:0071944; GO:0005575; GO:0005623 [GO:0007155]; GO:0022610; GO:0008150 [GO:0007156]; GO:0098609; GO:0007155; GO:0022610; GO:0008150 [GO:0016020]; GO:0005575 [GO:0016021]; GO:0031224; GO:0044425; GO:0005575; GO:0016020 [GO:0016324]; GO:0005886; GO:0045177; GO:0098590; GO:0016020; GO:0044…	1101	119.679	5.18604
IPI00393123.1	Uncharacterized protein	75.9133	4.12	7	1	1	2	catalytic activity		metabolic process	Pf00089		[GO:0003824]; GO:0003674 [GO:0004252]; GO:0004175; GO:0008236; GO:0070011; GO:0017171; GO:0008233; GO:0016787; GO:0003824; GO:0003674 [GO:0006508]; GO:0019538; GO:0043170; GO:0044238; GO:0071704; GO:0008152; GO:0008150 [GO:0008233]; GO:0016787; GO:0003824; GO:0003674 [GO:0008236]; GO:0017171; GO:0070011; GO:0016787; GO:0008233; GO:0003824; GO:0003674 [GO:0016787]; GO:0003824; GO:0003674	243	25.8377	5.03369
IPI00960091.1	Uncharacterized protein (Fragment)	75.32	0.76	6	1	1	1	catalytic activity; motor activity; protein binding; nucleotide binding; transporter activity	chromosome; nucleus; organelle lumen; cytoplasm; Golgi; cytoskeleton; membrane	cell organization and biogenesis; transport; cell division; reproduction	Pf00038; Pf00063; Pf00769; Pf01496; Pf01576; Pf02029; Pf02463; Pf02841; Pf03343; Pf03961; Pf03962; Pf04156; Pf04502; Pf05483; Pf05557; Pf05622; Pf05701; Pf05911; Pf06160; Pf06785; Pf07888; Pf09726; Pf09728; Pf09730; Pf09787; Pf10174; Pf12128		[GO:0000226]; GO:0007010; GO:0007017; GO:1902589; GO:0006996; GO:0044763; GO:0009987; GO:0016043; GO:0044699; GO:0008150; GO:0071840 [GO:0000795]; GO:0000794; GO:0044454; GO:0000228; GO:0000793; GO:0044427; GO:0044428; GO:0005694; GO:0031981; GO:0044446; GO:0005634; GO:0043232; GO:0070013; GO:0043229; GO:0044422; GO:0044424; GO:0043231; GO:0043228; GO:0043233; GO:0043226; GO:0005575; GO:0005622; …	1720	196.067	5.80811
IPI00363589.4	hypothetical protein	74.4648	2.08	1	2	2	2	catalytic activity		development; metabolic process	Pf00027; Pf01734	360753	[GO:0001525]; GO:0044767; GO:0048514; GO:0048646; GO:0032502; GO:0044699; GO:0001568; GO:0009653; GO:0008150; GO:0001944; GO:0048856; GO:0048731; GO:0072358; GO:0007275; GO:0072359; GO:0044707; GO:0032501 [GO:0004622]; GO:0004620; GO:0052689; GO:0016298; GO:0016788; GO:0016787; GO:0003824; GO:0003674 [GO:0006629]; GO:0044238; GO:0044710; GO:0071704; GO:0008152; GO:0044699; GO:0008150 [GO:0008152]…	1344	148.465	7.89893
IPI00231369.5	Isoform SERCA2A of Sarcoplasmic/endoplasmic reticulum calcium ATPase 2	72.8296	2.61	7	2	2	2	nucleotide binding; catalytic activity; transporter activity; metal ion binding; protein binding	cytoplasm; endoplasmic reticulum; membrane	regulation of biological process; metabolic process; transport; cellular homeostasis; cell communication; response to stimulus	Pf00122; Pf00689; Pf00690; Pf00702; Pf08282; Pf12710	29693	[GO:0000166]; GO:0036094; GO:1901265; GO:0005488; GO:0097159; GO:1901363; GO:0003674 [GO:0002026]; GO:0008016; GO:0065008; GO:0044057; GO:0060047; GO:0065007; GO:0003008; GO:0051239; GO:0003015; GO:0008015; GO:0008150; GO:0044707; GO:0050789; GO:0003013; GO:0032501; GO:0044699 [GO:0003824]; GO:0003674 [GO:0005388]; GO:0015085; GO:0015662; GO:0019829; GO:0046873; GO:0072509; GO:0042625; GO:0008324…	997	109.61	5.36377
IPI00938553.1	zinedin isoform 2	70.97	2.79	2	1	1	1	protein binding			Pf00400; Pf08232	308392	[GO:0000159]; GO:0008287; GO:0044424; GO:0044464; GO:1902494; GO:0005622; GO:0005575; GO:0005623; GO:0043234; GO:0032991 [GO:0005515]; GO:0005488; GO:0003674 [GO:0008150] [GO:0019904]; GO:0005515; GO:0005488; GO:0003674 [GO:0032403]; GO:0005515; GO:0005488; GO:0003674 [GO:0043197]; GO:0030425; GO:0044309; GO:0044463; GO:0043005; GO:0042995; GO:0044464; GO:0097458; GO:0005575; GO:0005623 [GO:00432…	752	80.7171	5.36377
IPI00476991.1	Neural cell adhesion molecule 1	67.9648	2.8	3	2	2	2	protein binding	cytoplasm; membrane; cell surface; extracellular	cell organization and biogenesis; regulation of biological process; transport; cell communication; response to stimulus; cell differentiation; development; cell proliferation; cell death	Pf00041; Pf00047; Pf07654; Pf07679; Pf07686	24586	[GO:0001928]; GO:0001927; GO:0017157; GO:0043254; GO:0006904; GO:0043623; GO:0006887; GO:0051046; GO:0060341; GO:0060627; GO:0006461; GO:0044087; GO:0051128; GO:0048278; GO:0034622; GO:0016192; GO:0032940; GO:0046903; GO:0051049; GO:0032879; GO:0050794; GO:0051641; GO:0065003; GO:0070271; GO:0071822; GO:0044085; GO:0050789; GO:0016043; GO:0022406; GO:0006810; GO:0044763; GO:0051649; GO:0044765; G…	858	94.5992	4.91943
IPI00950516.1	Uncharacterized protein	64.4296	2	2	2	2	2	protein binding	membrane		Pf00092; Pf02743; Pf08269; Pf08399; Pf08473		[GO:0005515]; GO:0005488; GO:0003674 [GO:0016021]; GO:0031224; GO:0044425; GO:0005575; GO:0016020	1151	130.066	5.61768
IPI00372303.3	Ubiquitin carboxyl-terminal hydrolase 7	64.2548	3.17	1	2	2	2	protein binding; catalytic activity	nucleus; cytoplasm; cytosol; organelle lumen	metabolic process; response to stimulus; development; regulation of biological process; cell death	Pf00443; Pf00917; Pf12436	360471	[GO:0002039]; GO:0005515; GO:0005488; GO:0003674 [GO:0004197]; GO:0004175; GO:0008234; GO:0070011; GO:0008233; GO:0016787; GO:0003824; GO:0003674 [GO:0004221]; GO:0016790; GO:0036459; GO:0016788; GO:0016787; GO:0003824; GO:0003674 [GO:0004843]; GO:0019783; GO:0036459; GO:0008234; GO:0016787; GO:0070011; GO:0003824; GO:0008233; GO:0003674 [GO:0005515]; GO:0005488; GO:0003674 [GO:0005575] [GO:00056…	1103	128.349	5.52881
IPI00768104.1	early endosome antigen 1	63.2848	1.7	2	2	2	2	metal ion binding; protein binding	cytoplasm; endosome; cytosol; membrane; extracellular	transport; cell organization and biogenesis	Pf01363; Pf03961; Pf09726; Pf12128	314764	[GO:0005545]; GO:0035091; GO:0005543; GO:0008289; GO:0043168; GO:0005488; GO:0043167; GO:0003674 [GO:0005737]; GO:0044424; GO:0005622; GO:0044464; GO:0005575; GO:0005623 [GO:0005768]; GO:0012505; GO:0043231; GO:0044444; GO:0044464; GO:0043227; GO:0043229; GO:0005737; GO:0044424; GO:0005575; GO:0005623; GO:0043226; GO:0005622 [GO:0005769]; GO:0005768; GO:0012505; GO:0043231; GO:0044444; GO:0044464…	1411	161.173	5.87158
IPI00215107.3	40S ribosomal protein SA	62.8848	8.47	1	2	2	2	structural molecule activity; receptor activity; protein binding; RNA binding	extracellular; nucleus; cytoplasm; cytosol; ribosome; membrane	cell organization and biogenesis; metabolic process; transport; cell differentiation	Pf00318	29236	[GO:0000028]; GO:0022618; GO:0042255; GO:0042274; GO:0022613; GO:0034622; GO:0071826; GO:0042254; GO:0070925; GO:0044085; GO:0065003; GO:0043933; GO:0006996; GO:0022607; GO:0071840; GO:0016043; GO:0009987; GO:0008150 [GO:0000447]; GO:0000462; GO:0000466; GO:0000479; GO:0030490; GO:0000460; GO:0000478; GO:0006364; GO:0042274; GO:0000469; GO:0090502; GO:0016072; GO:0034470; GO:0042254; GO:0022613; …	295	32.8034	4.86865
IPI00359065.1	Uncharacterized protein	61.65	1.51	1	1	1	1	DNA binding				362617	[GO:0003677]; GO:0003676; GO:0097159; GO:1901363; GO:0005488; GO:0003674	1592	168.071	8.93896
IPI00202761.2	activity-dependent neuroprotector homeobox protein	61.17	2.9	1	2	2	2	DNA binding; metal ion binding; protein binding	extracellular; nucleus; organelle lumen; cytoplasm	metabolic process; regulation of biological process; response to stimulus; cell differentiation; cell organization and biogenesis; development; cell communication; cell death; cell growth; reproduction	Pf00046	64622	[GO:0003676]; GO:0097159; GO:1901363; GO:0005488; GO:0003674 [GO:0003677]; GO:0003676; GO:0097159; GO:1901363; GO:0005488; GO:0003674 [GO:0003682]; GO:0005488; GO:0003674 [GO:0003700]; GO:0001071; GO:0003674 [GO:0005507]; GO:0046914; GO:0046872; GO:0043169; GO:0043167; GO:0005488; GO:0003674 [GO:0005615]; GO:0044421; GO:0005575; GO:0005576 [GO:0005634]; GO:0043231; GO:0043227; GO:0043229; GO:0043…	1103	123.548	7.32764
IPI00568897.2	Isoform 2 of Sushi repeat-containing protein SRPX	59.96	2.93	2	1	1	1		extracellular; cytoplasm; vacuole; endoplasmic reticulum; cell surface	cell organization and biogenesis; transport; metabolic process; response to stimulus; cell death; regulation of biological process; cell proliferation; cell communication	Pf00084; Pf02494	64316	[GO:0001845]; GO:0006909; GO:0070925; GO:0090382; GO:0006897; GO:0044765; GO:0006996; GO:0022607; GO:0016192; GO:0006810; GO:0044699; GO:0009987; GO:0016043; GO:0044085; GO:0051234; GO:0008150; GO:0071840; GO:0051179 [GO:0005575] [GO:0005615]; GO:0044421; GO:0005575; GO:0005576 [GO:0005623]; GO:0005575 [GO:0005776]; GO:0005773; GO:0043231; GO:0044444; GO:0043227; GO:0043229; GO:0005737; GO:004442…	444	49.4091	8.79248
IPI00950102.1	Uncharacterized protein	59.14	0.73	4	2	2	2		membrane		Pf07001		[GO:0016021]; GO:0031224; GO:0044425; GO:0005575; GO:0016020	2747	300.442	8.95361
IPI00198486.4	Uncharacterized protein	58.5	1.83	1	1	1	2	transporter activity	cytoplasm; membrane; vacuole; Golgi; endosome	transport; cellular component movement; cell differentiation; response to stimulus; cell communication; cell organization and biogenesis; development; regulation of biological process; cellular homeostasis	Pf01602; Pf06375	314633	[GO:0005488]; GO:0003674 [GO:0005622]; GO:0044464; GO:0005575; GO:0005623 [GO:0005623]; GO:0005575 [GO:0005765]; GO:0005764; GO:0005774; GO:0000323; GO:0044437; GO:0098588; GO:0005773; GO:0044444; GO:0044446; GO:0031090; GO:0043231; GO:0005737; GO:0044424; GO:0043229; GO:0044422; GO:0016020; GO:0043227; GO:0005622; GO:0044464; GO:0043226; GO:0005575; GO:0005623 [GO:0005794]; GO:0012505; GO:004323…	1204	135.581	7.15186
IPI00326462.1	Ectonucleotide pyrophosphatase/phosphodiesterase family member 3	57.32	1.37	1	1	1	1	catalytic activity; receptor activity; metal ion binding	extracellular; cell surface; membrane; cytoplasm	metabolic process; transport; response to stimulus; cell differentiation; regulation of biological process	Pf01033; Pf01223; Pf01663; Pf01676	54410	[GO:0003676]; GO:0097159; GO:1901363; GO:0005488; GO:0003674 [GO:0003824]; GO:0003674 [GO:0004528]; GO:0004527; GO:0008081; GO:0004518; GO:0042578; GO:0016788; GO:0016787; GO:0003824; GO:0003674 [GO:0004551]; GO:0016462; GO:0016818; GO:0016817; GO:0016787; GO:0003824; GO:0003674 [GO:0005044]; GO:0038024; GO:0004872; GO:0003674 [GO:0005576]; GO:0005575 [GO:0006796]; GO:0006793; GO:0044237; GO:0008…	875	99.0075	6.41748
IPI00365215.1	Nuclear autoantigenic sperm protein	56.02	2.84	1	1	1	1	protein binding	chromosome; nucleus; organelle lumen; cytoplasm	development; metabolic process; cell organization and biogenesis; transport; cell proliferation	Pf10516	298441	[GO:0000790]; GO:0000785; GO:0044454; GO:0044427; GO:0000228; GO:0044428; GO:0005694; GO:0044446; GO:0031981; GO:0005634; GO:0043232; GO:0043229; GO:0044422; GO:0044424; GO:0070013; GO:0043231; GO:0043228; GO:0043226; GO:0005575; GO:0005622; GO:0044464; GO:0043233; GO:0043227; GO:0005623; GO:0031974 [GO:0001824]; GO:0001701; GO:0044767; GO:0048856; GO:0043009; GO:0032502; GO:0044699; GO:0009792; …	776	84.1486	4.33545
IPI00781116.2	Uncharacterized protein (Fragment)	55.05	7.43	4	1	1	1				Pf05383		[GO:0003674] [GO:0005488]; GO:0003674	175	19.4521	4.2085
IPI00368911.3	CTTNBP2 N-terminal like	53.2	2.35	1	1	1	1	catalytic activity; motor activity	cytoskeleton	metabolic process	Pf01576; Pf02463; Pf04111; Pf04156; Pf04849; Pf07888; Pf09727; Pf12128	310760	[GO:0003774]; GO:0017111; GO:0016462; GO:0016818; GO:0016817; GO:0016787; GO:0003824; GO:0003674 [GO:0006914]; GO:0044248; GO:0009056; GO:0044237; GO:0008152; GO:0009987; GO:0008150 [GO:0015629]; GO:0005856; GO:0043232; GO:0043228; GO:0043229; GO:0043226; GO:0044424; GO:0005575; GO:0005622; GO:0044464; GO:0005623 [GO:0016459]; GO:0015629; GO:0043234; GO:0044430; GO:0005856; GO:0032991; GO:0044446…	638	70.0334	7.50342
IPI00952077.1	Uncharacterized protein	51.21	1.21	4	1	1	1		membrane		Pf00027		[GO:0016021]; GO:0031224; GO:0044425; GO:0005575; GO:0016020	824	90.9405	9.30518
IPI00475460.1	olfactory receptor Olr395	48.56	2.24	1	1	1	1	signal transducer activity; receptor activity	membrane	cell communication; regulation of biological process; response to stimulus	Pf00001	366024	[GO:0004871]; GO:0060089; GO:0003674 [GO:0004930]; GO:0004888; GO:0038023; GO:0004871; GO:0004872; GO:0060089; GO:0003674 [GO:0004984]; GO:0004888; GO:0038023; GO:0004871; GO:0004872; GO:0060089; GO:0003674 [GO:0005886]; GO:0016020; GO:0044464; GO:0071944; GO:0005575; GO:0005623 [GO:0007165]; GO:0007154; GO:0044700; GO:0050794; GO:0051716; GO:0044763; GO:0023052; GO:0044699; GO:0009987; GO:005078…	312	34.9252	7.7085
IPI00230804.4	Eukaryotic translation initiation factor 2-alpha kinase 3	47.78	1.62	1	1	1	1	nucleotide binding; catalytic activity; protein binding	cytoplasm; endoplasmic reticulum; membrane	development; cell differentiation; metabolic process; regulation of biological process; cell death; response to stimulus; cell communication; cell organization and biogenesis; reproduction; transport	Pf00069; Pf07714	29702	[GO:0000166]; GO:0036094; GO:1901265; GO:0005488; GO:0097159; GO:1901363; GO:0003674 [GO:0001501]; GO:0048731; GO:0007275; GO:0048856; GO:0044707; GO:0044767; GO:0032502; GO:0032501; GO:0044699; GO:0008150 [GO:0001503]; GO:0044707; GO:0032501; GO:0044699; GO:0008150 [GO:0002063]; GO:0002062; GO:0048468; GO:0030154; GO:0051216; GO:0048856; GO:0048869; GO:0001501; GO:0048513; GO:0061448; GO:0032502…	1108	124.692	5.46533
IPI00400666.3	Uncharacterized protein	44.5	2.63	2	1	1	1	metal ion binding			Pf00642		[GO:0003676]; GO:0097159; GO:1901363; GO:0005488; GO:0003674 [GO:0008270]; GO:0046914; GO:0046872; GO:0043169; GO:0043167; GO:0005488; GO:0003674 [GO:0046872]; GO:0043169; GO:0043167; GO:0005488; GO:0003674	951	105.706	8.49951
IPI00360982.2	FAD104-like	42.45	1.41	1	1	1	1	protein binding; RNA binding	cytoplasm; endoplasmic reticulum	cellular component movement; cell differentiation; cell organization and biogenesis; regulation of biological process; cell proliferation; development	Pf00041	294925	[GO:0005515]; GO:0005488; GO:0003674 [GO:0005783]; GO:0012505; GO:0043231; GO:0044444; GO:0044464; GO:0043227; GO:0043229; GO:0005737; GO:0044424; GO:0005575; GO:0005623; GO:0043226; GO:0005622 [GO:0016477]; GO:0048870; GO:0006928; GO:0040011; GO:0051674; GO:0044763; GO:0008150; GO:0051179; GO:0009987; GO:0044699 [GO:0034446]; GO:0000904; GO:0031589; GO:0098602; GO:0000902; GO:0048468; GO:0007155…	1207	132.695	6.03662
IPI00417730.3	Protein PRRC2A	41.01	1.06	1	1	1	1	RNA binding	nucleus; cytoplasm; extracellular		Pf07001	294250	[GO:0003674] [GO:0005575] [GO:0005634]; GO:0043231; GO:0043227; GO:0043229; GO:0043226; GO:0044424; GO:0005575; GO:0005622; GO:0044464; GO:0005623 [GO:0005737]; GO:0044424; GO:0005622; GO:0044464; GO:0005575; GO:0005623 [GO:0008150] [GO:0044822]; GO:0003723; GO:0003676; GO:0097159; GO:1901363; GO:0005488; GO:0003674 [GO:0070062]; GO:0031988; GO:0065010; GO:0031982; GO:0043227; GO:0043230; GO:0043…	2161	228.908	9.45166
IPI00231768.1	Isoform 2 of Serine/arginine-rich splicing factor 5	40.92	7.26	6	1	1	1	nucleotide binding			Pf00076		[GO:0000166]; GO:0036094; GO:1901265; GO:0005488; GO:0097159; GO:1901363; GO:0003674 [GO:0003676]; GO:0097159; GO:1901363; GO:0005488; GO:0003674	124	14.4283	10.0815
IPI00362058.4	Uncharacterized protein	40.22	10.19	6	1	1	1	structural molecule activity	cytoplasm; ribosome	metabolic process	Pf00298; Pf03946		[GO:0003735]; GO:0005198; GO:0003674 [GO:0005840]; GO:0030529; GO:0043232; GO:0044444; GO:0032991; GO:0044424; GO:0043228; GO:0043229; GO:0005737; GO:0005575; GO:0005622; GO:0044464; GO:0043226; GO:0005623 [GO:0006412]; GO:0010467; GO:0034645; GO:0044267; GO:0043170; GO:0009059; GO:0044249; GO:0044260; GO:0019538; GO:0071704; GO:1901576; GO:0009058; GO:0044237; GO:0044238; GO:0008152; GO:0009987;…	157	17.1222	9.71533
IPI00763799.2	megakaryoblastic leukemia (translocation) 1	39.31	0.67	1	1	1	1		membrane		Pf02037; Pf02755		[GO:0003676]; GO:0097159; GO:1901363; GO:0005488; GO:0003674 [GO:0016021]; GO:0031224; GO:0044425; GO:0005575; GO:0016020	1039	110.191	5.36377
IPI00557792.1	Uncharacterized protein	37.99	7.26	2	1	1	1	nucleotide binding			Pf00076		[GO:0000166]; GO:0036094; GO:1901265; GO:0005488; GO:0097159; GO:1901363; GO:0003674 [GO:0003676]; GO:0097159; GO:1901363; GO:0005488; GO:0003674	124	14.1942	10.0815
IPI00213008.3	Uncharacterized protein	36.25	0.81	3	1	1	1	protein binding; metal ion binding			Pf00412; Pf00880		[GO:0003779]; GO:0008092; GO:0005515; GO:0005488; GO:0003674 [GO:0008270]; GO:0046914; GO:0046872; GO:0043169; GO:0043167; GO:0005488; GO:0003674	1484	167.763	9.23193
IPI00200577.1	Isoform 2 of WD repeat-containing protein 7	35.55	1.37	2	1	1	1	protein binding		cell differentiation; development	Pf00400	66031	[GO:0002244]; GO:0030097; GO:0030154; GO:0048534; GO:0048869; GO:0002520; GO:0044767; GO:0048513; GO:0044763; GO:0002376; GO:0048731; GO:0032502; GO:0044699; GO:0048856; GO:0009987; GO:0008150; GO:0007275; GO:0044707; GO:0032501 [GO:0005515]; GO:0005488; GO:0003674	1457	160.091	7.00537
IPI00390171.4	Uncharacterized protein	35.53	3.05	2	1	1	1	protein binding			Pf02213		[GO:0005515]; GO:0005488; GO:0003674	721	81.5891	4.99561
IPI00191737.6	Serum albumin	34.24	2.14	1	1	1	1	DNA binding; metal ion binding; protein binding	extracellular; nucleus; cytoplasm	transport; response to stimulus; cell communication; cell death; regulation of biological process	Pf00273	24186	[GO:0001895]; GO:0001894; GO:0048871; GO:0060249; GO:0042592; GO:0044707; GO:0065008; GO:0032501; GO:0044699; GO:0065007; GO:0008150 [GO:0003677]; GO:0003676; GO:0097159; GO:1901363; GO:0005488; GO:0003674 [GO:0005504]; GO:0008289; GO:0033293; GO:0005488; GO:0031406; GO:0003674; GO:0043168; GO:0043177; GO:0043167; GO:0036094 [GO:0005576]; GO:0005575 [GO:0005604]; GO:0005578; GO:0044420; GO:004442…	608	68.6861	6.48096
IPI00359049.4	CCR4-NOT transcription complex subunit 1	34.04	0.42	1	1	1	1	catalytic activity; protein binding; RNA binding	cytoplasm; extracellular; nucleus; organelle lumen; membrane	metabolic process; regulation of biological process; cell differentiation; development; cell organization and biogenesis; cell communication; response to stimulus	Pf04054; Pf12842	291841	[GO:0000122]; GO:0006357; GO:0006366; GO:0045892; GO:0006355; GO:0006351; GO:0010629; GO:1902679; GO:2000113; GO:0010468; GO:2000112; GO:2001141; GO:0010467; GO:0032774; GO:0034645; GO:0010605; GO:0010558; GO:0031327; GO:0051253; GO:0060255; GO:0010556; GO:0031326; GO:0051252; GO:0043170; GO:0009059; GO:0016070; GO:0034654; GO:0044249; GO:0044260; GO:0009892; GO:0009890; GO:0031324; GO:0045934; G…	2376	266.695	7.10791
IPI00551802.6	Histone H2B type 1	34.02	7.2	16	1	1	1	DNA binding; protein binding	chromosome; extracellular; nucleus	defense response; response to stimulus; cell organization and biogenesis; metabolic process	Pf00125	64647	[GO:0000786]; GO:0000785; GO:0044427; GO:0044815; GO:1990104; GO:0005694; GO:0044446; GO:0032993; GO:0043234; GO:0043232; GO:0043229; GO:0044422; GO:0044424; GO:0032991; GO:0043228; GO:0043226; GO:0005575; GO:0005622; GO:0044464; GO:0005623 [GO:0002227]; GO:0002385; GO:0045087; GO:0002251; GO:0006952; GO:0006955; GO:0006950; GO:0002376; GO:0050896; GO:0008150 [GO:0003677]; GO:0003676; GO:0097159;…	125	13.9816	10.3599
IPI00202512.7	60S ribosomal protein L4	33.64	2.85	1	1	1	1	structural molecule activity; protein binding; RNA binding	nucleus; organelle lumen; cytoplasm; ribosome; cytosol; extracellular	metabolic process	Pf00573	64302	[GO:0003735]; GO:0005198; GO:0003674 [GO:0005515]; GO:0005488; GO:0003674 [GO:0005634]; GO:0043231; GO:0043227; GO:0043229; GO:0043226; GO:0044424; GO:0005575; GO:0005622; GO:0044464; GO:0005623 [GO:0005730]; GO:0031981; GO:0043232; GO:0044428; GO:0070013; GO:0043228; GO:0043229; GO:0005634; GO:0044446; GO:0043233; GO:0043226; GO:0044424; GO:0043231; GO:0044422; GO:0031974; GO:0005575; GO:0005622…	421	47.227	10.9165
IPI00366071.5	Uncharacterized protein	30.36	0.91	2	1	1	1				Pf12069	309069	[GO:0005488]; GO:0003674	1208	135.406	6.1001
IPI00421356.1	Uncharacterized protein	29.37	0.51	1	1	1	1	enzyme regulator activity		metabolic process; regulation of biological process	Pf00566; Pf03747		[GO:0005097]; GO:0005099; GO:0005083; GO:0005096; GO:0030695; GO:0008047; GO:0060589; GO:0030234; GO:0003674 [GO:0005622]; GO:0044464; GO:0005575; GO:0005623 [GO:0032313]; GO:0032318; GO:0032483; GO:0043087; GO:0046578; GO:0032482; GO:0033124; GO:0051336; GO:0007265; GO:0051056; GO:0006184; GO:0009118; GO:0033121; GO:0050790; GO:0007264; GO:1902531; GO:0009154; GO:0009207; GO:0046039; GO:1901069;…	2531	278.039	8.00146
IPI00368003.3	1-phosphatidylinositol-4,5-bisphosphate phosphodiesterase eta-1	29.27	0.54	2	1	1	1	catalytic activity; signal transducer activity; metal ion binding; protein binding	cytoplasm; cytosol; membrane; nucleus	metabolic process; cell communication; regulation of biological process; response to stimulus	Pf00036; Pf00168; Pf00387; Pf00388; Pf09279	310463	[GO:0004435]; GO:0004629; GO:0004620; GO:0008081; GO:0016298; GO:0042578; GO:0016788; GO:0016787; GO:0003824; GO:0003674 [GO:0004629]; GO:0004620; GO:0008081; GO:0016298; GO:0042578; GO:0016788; GO:0016787; GO:0003824; GO:0003674 [GO:0004871]; GO:0060089; GO:0003674 [GO:0005509]; GO:0046872; GO:0043169; GO:0043167; GO:0005488; GO:0003674 [GO:0005515]; GO:0005488; GO:0003674 [GO:0005543]; GO:00082…	1652	184.112	7.29834
IPI00951459.1	Uncharacterized protein	29.24	0.71	2	1	1	1	catalytic activity; receptor activity; signal transducer activity; protein binding; nucleotide binding	membrane	metabolic process; cell communication; regulation of biological process; response to stimulus	Pf00041; Pf00069; Pf01404; Pf07647; Pf07699; Pf07714		[GO:0004672]; GO:0016301; GO:0016773; GO:0016772; GO:0016740; GO:0003824; GO:0003674 [GO:0005003]; GO:0004714; GO:0004713; GO:0019199; GO:0004672; GO:0004888; GO:0016301; GO:0016773; GO:0038023; GO:0016772; GO:0004871; GO:0004872; GO:0016740; GO:0060089; GO:0003674; GO:0003824 [GO:0005515]; GO:0005488; GO:0003674 [GO:0005524]; GO:0032550; GO:0032559; GO:0035639; GO:0001883; GO:0032549; GO:0030554…	992	108.906	7.06396
