# Supplementary material for: MAP4K4 expression in cardiomyocytes: multiple isoforms, multiple phosphorylations and interactions with striatins
Source: Biochem J. 2021 Jun 11;478(11):2121–43. doi: 10.1042/BCJ20210003 (PMC8203206; doi:10.1042/BCJ20210003)
Supplement: Supplementary Spreadsheet 3 [file BCJ-478-2121-s4.xlsx]

## Sheet: SS3 Data
Accession	Description	Score	Coverage	# Proteins	# Unique Peptides	# Peptides	# PSMs	Molecular Function	Cellular Component	Biological Process	Pfam IDs	Gene IDs	GO Terms	# AAs	MW [kDa]	calc. pI
Ratprotein	Ratprotein	16962.5	78.3	1	124	124	820				Protein not found	Protein not found	Protein not found	1244	141.981	7.2251
	A2	Sequence	# PSMs	# Proteins	# Protein Groups	Protein Group Accessions	Modifications	ΔCn	phosphoRS Site Probabilities	IonScore	Exp Value	Charge	MH+ [Da]	ΔM [ppm]	RT [min]	# Missed Cleavages
	High	DVVLQWGEmPTSVAYIR	10	1	1	Ratprotein	M9(Oxidation)	0		93.12	9.7265e-09	2	1979.99	-0.280319	66.528	0
	High	SEGLSQSSDSKSEVPEPTQK	8	1	1	Ratprotein		0		91.45	1.42875e-08	2	2120	-0.911977	31.6875	1
	High	DSPLQGSGQQNSQAGQR	4	1	1	Ratprotein		0		90.27	1.87481e-08	2	1757.81	-0.68966	29.7741	0
	High	TmIVHDDVESEPAMTPSK	6	1	1	Ratprotein	M2(Oxidation)	0		89.23	2.38208e-08	2	2002.91	-0.127251	36.6086	0
	High	FQQmDVLEGLNVLVTISGK	5	1	1	Ratprotein	M4(Oxidation)	0		87.87	3.25804e-08	2	2107.11	-1.0794	74.4969	0
	High	AAsSLNLSNGETESVK	6	1	1	Ratprotein	S3(Phospho)	0	S(3): 99.2; S(4): 0.8; S(8): 0.0; T(12): 0.0; S(14): 0.0	81.78	1.32421e-07	2	1686.76	-0.750964	45.1897	0
	High	SGGSSQVYFMTLGR	4	1	1	Ratprotein		0		78.92	2.55833e-07	2	1489.71	1.58746	52.4675	0
	High	mDYKDDDDKGTMANDSPAK	4	1	1	Ratprotein	N-Term(Acetyl); M1(Oxidation)	0		78.9	2.57014e-07	2	2174.89	-0.0320913	31.5448	2
	High	TMIVHDDVESEPAMTPSK	3	1	1	Ratprotein		0		78.76	2.65434e-07	2	1986.91	-0.35291	39.7833	0
	High	LVDFGVSAQLDR	38	1	1	Ratprotein		0		75.63	5.45703e-07	2	1319.7	0.29331	79.3197	0
	High	SFGELVHKPLLVDLTVEEGQR	30	1	1	Ratprotein		0		72.54	1.11162e-06	3	2366.27	-0.142819	55.24	1
	High	AASSLNLSNGETESVK	4	1	1	Ratprotein		0		72.09	1.23298e-06	2	1606.79	-0.774393	37.6898	0
	High	QGWTTVGDLEGcVHYK	7	1	1	Ratprotein	C12(Carbamidomethyl)	0		70.79	1.66325e-06	2	1849.85	-0.735577	48.3005	0
	High	DSPLQGSGQQNSQAGQRNSTSSIEPR	3	1	1	Ratprotein		0		69.64	2.16749e-06	3	2729.28	-0.395164	33.4849	1
	High	SQDPcPPSRSEGLSQSSDSK	2	1	1	Ratprotein	C5(Carbamidomethyl)	0		69.25	2.37114e-06	2	2148.95	0.0145938	27.6673	1
	High	GNTLKEDWIAYISR	6	1	1	Ratprotein		0		69.04	2.48861e-06	2	1665.86	-0.669483	55.4284	1
	High	EVFRPLKPAGEVDLTALAK	22	1	1	Ratprotein		0		67.82	3.29577e-06	2	2054.16	-1.65074	52.1964	2
	High	RDSPLQGSGQQNSQAGQR	6	1	1	Ratprotein		0		67.48	3.56415e-06	3	1913.92	2.14197	23.4192	1
	High	SGGSSQVYFmTLGR	5	1	1	Ratprotein	M10(Oxidation)	0		67.21	3.79277e-06	2	1505.71	0.813085	45.4638	0
	High	TMIVHDDVESEPAMTPSKEGTLIVR	5	1	1	Ratprotein		0		66.89	4.08279e-06	3	2755.36	-0.712609	45.828	1
	High	FQQMDVLEGLNVLVTISGK	5	1	1	Ratprotein		0		65.64	5.44448e-06	2	2091.12	-0.0168262	79.323	0
	High	SVETGHLDGVFMHK	2	1	1	Ratprotein		0		63.54	8.82992e-06	2	1556.75	0.046151	38.1188	0
	High	RNTFIGTPYWmAPEVIAcDENPDATYDYR	3	1	1	Ratprotein	M11(Oxidation); C18(Carbamidomethyl)	0		63.51	8.89112e-06	3	3481.56	3.88659	61.0963	1
	High	qQLLQEQQLR	3	1	1	Ratprotein	N-Term(Gln->pyro-Glu)	0		61.82	1.31207e-05	2	1266.68	0.65802	52.4	0
	High	HLEILQQQLLQEQAMLLHDHR	43	1	1	Ratprotein		0		61.63	1.37074e-05	3	2593.37	-0.49264	55.1929	0
	High	PGSGSSSGSSNSGSQPGSHPGSQSGSGER	2	1	1	Ratprotein		0		61.4	1.4453e-05	3	2603.09	-0.112028	19.3723	0
	High	mDYKDDDDKGTMANDSPAK	3	1	1	Ratprotein	N-Term(Acetyl)	0		61.24	1.49953e-05	2	2158.89	-0.578328	36.5057	2
	High	SLVDIDLSSLR	1	1	1	Ratprotein		0		59.4	2.29064e-05	2	1217.67	0.384803	61.5627	0
	High	SGGSSQVYFmTLGR	1	1	1	Ratprotein	M10(Dioxidation)	0		59.31	2.3386e-05	2	1521.7	-0.987208	47.1568	0
	High	DIKGQNVLLTENAEVK	5	1	1	Ratprotein		0		58.89	2.57606e-05	2	1770.96	-1.19945	43.2949	1
	High	SDSDEVPPR	3	1	1	Ratprotein		0		58.39	2.89039e-05	2	1001.46	1.76393	26.7576	0
	High	FQQMDVLEGLNVLVTISGKK	9	1	1	Ratprotein		0		57.96	3.19122e-05	3	2219.21	0.0334089	71.8307	1
	High	GQNVLLTENAEVK	16	1	1	Ratprotein		0		57.89	3.24307e-05	2	1414.75	-0.770612	48.199	0
	High	SDLWScGITAIEmAEGAPPLcDmHPMR	7	1	1	Ratprotein	C6(Carbamidomethyl); M13(Oxidation); C21(Carbamidomethyl); M23(Oxidation)	0		57.79	3.31861e-05	3	3077.33	-0.395487	66.3216	0
	High	SDLWScGITAIEMAEGAPPLcDMHPMR	2	1	1	Ratprotein	C6(Carbamidomethyl); C21(Carbamidomethyl)	0		56.57	4.39498e-05	3	3045.34	-0.0914984	73.1946	0
	High	DVVLQWGEmPTSVAYIR	3	1	1	Ratprotein	M9(Dioxidation)	0		56.13	4.86359e-05	2	1995.98	-1.46059	65.4819	0
	High	SDsDEVPPRVPVR	15	1	1	Ratprotein	S3(Phospho)	0	S(1): 0.0; S(3): 100.0	53.76	8.39376e-05	3	1532.71	-0.157913	40.2149	1
	High	TmIVHDDVESEPAmTPSK	2	1	1	Ratprotein	M2(Oxidation); M14(Oxidation)	0		53.44	9.03559e-05	2	2018.91	1.48549	32.4461	0
	High	ITKDVVLQWGEMPTSVAYIR	3	1	1	Ratprotein		0		52.96	0.000100915	3	2306.22	-0.64065	60.205	1
	High	NTFIGTPYWmAPEVIAcDENPDATYDYR	5	1	1	Ratprotein	M10(Oxidation); C17(Carbamidomethyl)	0		52.35	0.000116133	3	3325.44	-0.762632	68.0701	0
	High	FQQmDVLEGLNVLVTISGKK	1	1	1	Ratprotein	M4(Oxidation)	0		52.29	0.000117749	3	2235.2	-0.914014	66.7945	1
	High	FFSFIEGcLVK	16	1	1	Ratprotein	C8(Carbamidomethyl)	0		52.19	0.000120492	2	1346.68	-0.500222	63.9974	0
	High	SDSDEVPPRVPVR	10	1	1	Ratprotein		0		52.03	0.000125013	3	1452.74	0.310969	34.6842	1
	High	LLQISPSSGTTVTSVVGFScDGLRPEAIR	26	1	1	Ratprotein	C20(Carbamidomethyl)	0		51.17	0.00015239	3	3047.58	-0.277517	66.4746	1
	High	SEGLSQSSDSK	2	1	1	Ratprotein		0		51.09	0.000155223	2	1124.51	-1.29546	20.4294	0
	High	LQQENKER	1	1	1	Ratprotein		0		50.65	0.000171774	2	1044.54	-0.380091	13.4385	1
	High	RQQLLQEQQLR	5	1	1	Ratprotein		0		50.32	0.000185335	2	1439.81	-0.426998	31.9728	1
	High	ILHNDPEVEKK	2	1	1	Ratprotein		0		50.3	0.00018619	3	1321.71	-0.14427	21.5425	1
	High	EVQWSHLASLK	3	1	1	Ratprotein		0		50.12	0.000194069	2	1297.69	-0.35492	45.0005	0
	High	SEGSPSQRLENAAK	1	1	1	Ratprotein		0		49.5	0.00022385	2	1473.73	0.672381	26.8318	1
	High	RRLEEQQR	1	1	1	Ratprotein		0		49.38	0.000230121	2	1114.61	-0.473743	14.5075	2
	High	DVVLQWGEMPTSVAYIR	8	1	1	Ratprotein		0		49.23	0.000238208	2	1964	0.608916	69.9702	0
	High	RFQQmDVLEGLNVLVTISGK	3	1	1	Ratprotein	M5(Oxidation)	0		48.99	0.000251743	3	2263.21	-1.3008	66.3251	1
	High	NIATYYGAFIKK	5	1	1	Ratprotein		0		47.52	0.000353148	2	1388.76	-1.09191	46.6566	1
	High	SSVEVYAWAPK	1	1	1	Ratprotein		0		47.23	0.000377534	2	1236.63	0.0508329	47.9914	0
	High	VMDVTEDEEEEIK	1	1	1	Ratprotein		0		47.09	0.000389903	2	1565.69	-1.19057	43.1241	0
	High	TmIVHDDVESEPAMTPSKEGTLIVR	4	1	1	Ratprotein	M2(Oxidation)	0		46.97	0.000400827	3	2771.36	-0.94387	43.5316	1
	High	IQLKDHIDR	4	1	1	Ratprotein		0		46.91	0.000406403	2	1137.64	0.186009	26.7069	1
	High	LLQIsPSSGTTVTSVVGFScDGLRPEAIR	24	1	1	Ratprotein	S5(Phospho); C20(Carbamidomethyl)	0	S(5): 85.5; S(7): 1.6; S(8): 1.6; T(10): 11.3; T(11): 0.0; T(13): 0.0; S(14): 0.0; S(19): 0.0	46.38	0.000459152	4	3127.55	0.61582	66.801	1
	High	NIATYYGAFIK	4	1	1	Ratprotein		0		46.19	0.000479685	2	1260.66	1.12051	54.5632	0
	High	LVPRPGSGSSSGSSNSGSQPGSHPGsQSGSGER	28	1	1	Ratprotein	S26(Phospho)	0.1481	S(7): 0.0; S(9): 0.0; S(10): 0.0; S(11): 0.0; S(13): 0.0; S(14): 0.0; S(16): 0.0; S(18): 0.0; S(22): 0.1; S(26): 84.8; S(28): 13.1; S(30): 2.1	45.71	0.000535743	3	3148.37	0.0218109	26.3775	1
	High	VYYLSWLR	5	1	1	Ratprotein		0		45.28	0.000591502	2	1099.59	-0.0726743	61.2108	0
	High	NSTSSIEPR	3	1	1	Ratprotein		0		45.05	0.000623672	2	990.485	-0.377114	24.7287	0
	High	RLEELER	3	1	1	Ratprotein		0		44.72	0.000672909	2	944.517	0.729364	26.6335	1
	High	SGQGKVYPLISR	2	1	1	Ratprotein		0		43.81	0.000829768	2	1304.73	0.142637	33.8882	1
	High	SVETGHLDGVFmHK	2	1	1	Ratprotein	M12(Oxidation)	0		43.72	0.000847143	3	1572.75	-1.03736	35.11	0
	High	qGWTTVGDLEGcVHYK	1	1	1	Ratprotein	N-Term(Gln->pyro-Glu); C12(Carbamidomethyl)	0		43.31	0.000931015	2	1832.82	-1.57565	57.4587	0
	High	VmDVTEDEEEEIKLEINmLK	2	1	1	Ratprotein	M2(Oxidation); M18(Oxidation)	0		43.28	0.000937468	3	2439.15	-0.255444	61.243	1
	High	SPPGHDDQLWLVmEFcGAGSITDLVK	14	1	1	Ratprotein	M13(Oxidation); C16(Carbamidomethyl)	0		43.28	0.000937468	3	2888.37	2.02165	76.1583	0
	High	KFFSFIEGcLVK	9	1	1	Ratprotein	C9(Carbamidomethyl)	0		43.02	0.000995306	3	1474.78	-0.237791	56.3271	1
	High	NsTSSIEPR	6	1	1	Ratprotein	S2(Phospho)	0	S(2): 89.1; T(3): 8.9; S(4): 1.0; S(5): 1.0	42.51	0.00111933	2	1070.45	0.0292534	30.9972	0
	High	RQLEEEQR	4	1	1	Ratprotein		0		42.35	0.00116133	3	1087.55	1.62304	18.1651	1
	High	LVPRPGSGSSSGSSNSGSQPGSHPGSQSGSGER	7	1	1	Ratprotein		0		42.32	0.00116938	3	3068.4	0.188814	24.2067	1
	High	ILHNDPEVEK	2	1	1	Ratprotein		0		42.27	0.00118292	3	1193.61	-2.33357	25.2729	0
	High	RPHAQQPPPPQQQDR	7	1	1	Ratprotein		0		42.08	0.00123582	3	1779.9	-0.444032	20.4773	1
	High	ITKDVVLQWGEmPTSVAYIR	2	1	1	Ratprotein	M12(Oxidation)	0		42.01	0.0012559	3	2322.22	-0.522887	55.4251	1
	High	TmIVHDDVESEPAmTPSKEGTLIVR	1	1	1	Ratprotein	M2(Oxidation); M14(Oxidation)	0		41	0.00158473	3	2787.35	-0.252795	40.0591	1
	High	mDYKDDDDKGTmANDSPAK	2	1	1	Ratprotein	N-Term(Acetyl); M1(Oxidation); M12(Oxidation)	0		40.27	0.00187481	2	2190.88	1.17478	28.0258	2
	High	SPPGHDDQLWLVMEFcGAGSITDLVK	1	1	1	Ratprotein	C16(Carbamidomethyl)	0		39.75	0.00211328	3	2872.36	-0.289884	78.7976	0
	High	LVPRPGSGSSSGSSNSGSQPGSHPGsQsGSGER	7	1	1	Ratprotein	S26(Phospho); S28(Phospho)	0.1667	S(7): 0.0; S(9): 0.0; S(10): 0.0; S(11): 0.0; S(13): 0.0; S(14): 0.0; S(16): 0.0; S(18): 0.0; S(22): 3.3; S(26): 55.8; S(28): 87.3; S(30): 53.5	39.66	0.00215753	3	3228.33	-1.83847	29.2767	1
	High	SVETGHLDGVFMHKR	1	1	1	Ratprotein		0		39.43	0.00227487	3	1712.85	-1.56051	33.9458	1
	High	TTsRSPVLSR	8	1	1	Ratprotein	S3(Phospho)	0	T(1): 0.6; T(2): 0.6; S(3): 49.4; S(5): 49.4; S(9): 0.0	39.32	0.00233322	2	1183.58	-0.881604	25.9117	1
	High	SNQTMGWGEK	3	1	1	Ratprotein		0		38.98	0.00252323	2	1137.5	-1.24738	33.5099	0
	High	qTQsASSTLQK	5	1	1	Ratprotein	N-Term(Gln->pyro-Glu); S4(Phospho)	0	T(2): 0.7; S(4): 98.4; S(6): 0.7; S(7): 0.1; T(8): 0.0	38.96	0.00253488	2	1241.54	0.170751	41.3312	0
	High	mDYKDDDDKGTmANDSPAK	2	1	1	Ratprotein	N-Term(Acetyl); M1(Dioxidation); M12(Oxidation)	0		38.88	0.002582	3	2206.88	0.228939	28.5072	2
	High	SVETGHLDGVFmHKR	1	1	1	Ratprotein	M12(Oxidation)	0		38.87	0.00258795	3	1728.85	-0.758351	31.4956	1
	High	TMIVHDDVESEPAMTPSKEGtLIVR	10	1	1	Ratprotein	T21(Phospho)	0	T(1): 0.0; S(10): 0.0; T(15): 0.0; S(17): 10.1; T(21): 89.9	38.59	0.0027603	3	2835.33	-1.00179	49.016	1
	High	tTSRsPVLSR	3	1	1	Ratprotein	T1(Phospho); S5(Phospho)	0	T(1): 86.6; T(2): 7.3; S(3): 7.3; S(5): 98.7; S(9): 0.0	38.51	0.00281162	2	1263.55	-1.13337	33.4573	1
	High	SSSSFTPFIDPR	5	1	1	Ratprotein		0		38.5	0.0028181	2	1340.65	0.969949	52.8973	0
	High	IKFLVIALK	2	1	1	Ratprotein		0		38.43	0.00286389	2	1044.72	0.0419988	52.7426	1
	High	EDWIAYISR	1	1	1	Ratprotein		0		38.43	0.00286389	2	1152.57	-0.877076	59.8592	0
	High	RIEQQKEQR	2	1	1	Ratprotein		0		38.3	0.00295091	2	1214.66	-0.485628	13.3321	2
	High	VMDVTEDEEEEIKLEINMLK	7	1	1	Ratprotein		0		37.99	0.00316925	3	2407.16	-0.0211361	79.2468	1
	High	RFQQMDVLEGLNVLVTISGK	2	1	1	Ratprotein		0		37.91	0.00322817	3	2247.22	-0.286457	77.979	1
	High	mDYKDDDDKGTMANDsPAK	2	1	1	Ratprotein	N-Term(Acetyl); S16(Phospho)	0	Y(3): 0.0; T(11): 0.0; S(16): 100.0	37.76	0.00334162	3	2238.86	0.216906	39.9754	2
	High	RLEEQQR	4	1	1	Ratprotein		0		37.49	0.00355596	2	958.506	-0.0573912	15.2812	1
	High	IEQQKEQR	1	1	1	Ratprotein		0		37.44	0.00359713	2	1058.56	-1.09058	13.5052	1
	High	HLEILQQQLLQEQAmLLHDHR	23	1	1	Ratprotein	M15(Oxidation)	0		37.28	0.00373213	3	2609.36	0.242808	53.7584	0
	High	SSSKsEGSPSQR	20	1	1	Ratprotein	S5(Phospho)	0	S(1): 6.1; S(2): 0.5; S(3): 6.1; S(5): 87.4; S(8): 0.0; S(10): 0.0	36.68	0.00428506	2	1316.55	0.306158	14.6773	1
	High	TGQLAAIK	2	1	1	Ratprotein		0		36.24	0.00474195	2	801.483	-0.487585	29.293	0
	High	RQLLAER	1	1	1	Ratprotein		0		36.05	0.00495401	2	885.526	-0.60276	23.4251	1
	High	GEKDEtEyEYSGSEEEEEEVPEQEGEPSSIVNVPGESTLRR	6	1	1	Ratprotein	T6(Phospho); Y8(Phospho)	0	T(6): 84.3; Y(8): 84.3; Y(10): 12.9; S(11): 12.9; S(13): 5.5; S(28): 0.0; S(29): 0.0; S(37): 0.0; T(38): 0.0	35.51	0.00560992	4	4788.97	-1.42797	57.8498	2
	High	SSsKSEGsPSQRLENAAK	10	1	1	Ratprotein	S3(Phospho); S8(Phospho)	0	S(1): 1.4; S(2): 10.1; S(3): 78.4; S(5): 10.3; S(8): 98.0; S(10): 1.8	35.42	0.00572739	2	2022.85	-0.266312	31.7113	2
	High	QQLLQEQQLR	4	1	1	Ratprotein		0		35.25	0.00595603	2	1283.71	0.317478	38.9692	0
	High	SKPSYHAPEPK	2	1	1	Ratprotein		0		34.84	0.00654571	2	1240.63	-2.83216	20.3653	1
	High	SKPSYHAPEPKPHYDPADR	4	1	1	Ratprotein		0		34.71	0.00674461	3	2192.05	0.930162	26.4958	2
	High	RDsPLQGSGQQNSQAGQR	7	1	1	Ratprotein	S3(Phospho)	0	S(3): 100.0; S(8): 0.0; S(13): 0.0	34.5	0.00707875	2	1993.89	1.50058	25.5387	1
	High	SQDPcPPSR	2	1	1	Ratprotein	C5(Carbamidomethyl)	0		34.17	0.00763759	2	1043.46	1.21953	23.7217	0
	High	SDLWScGITAIEmAEGAPPLcDmHPMR	3	1	1	Ratprotein	C6(Carbamidomethyl); M13(Oxidation); C21(Carbamidomethyl); M23(Dioxidation)	0		34.05	0.00785157	3	3093.32	-0.603994	65.1681	0
	High	EVQWSHLASLKNNVSPVSR	1	1	1	Ratprotein		0		33.97	0.00799754	3	2151.13	-0.890248	44.9387	1
	High	SSVEVYAWAPKPYHK	4	1	1	Ratprotein		0		33.9	0.00812749	2	1761.89	-0.906179	40.5111	1
	High	VEREQEYIR	2	1	1	Ratprotein		0		33.84	0.00824056	2	1221.62	-1.32466	26.0356	1
	High	SHSFSDPsPK	3	1	1	Ratprotein	S8(Phospho)	0	S(1): 0.0; S(3): 0.0; S(5): 0.1; S(8): 99.9	33.66	0.00858928	2	1168.47	-1.7706	25.9857	0
	High	NDKVFFASVR	4	1	1	Ratprotein		0		33.3	0.00933161	3	1182.63	0.163525	39.6742	1
	High	VEKLVPRPGSGSSSGSSNSGSQPGSHPGSQSGSGER	1	1	1	Ratprotein		0		33.29	0.00935312	5	3424.6	-1.15648	26.0763	2
	High	SDLWScGITAIEMAEGAPPLcDmHPMR	7	1	1	Ratprotein	C6(Carbamidomethyl); C21(Carbamidomethyl); M23(Oxidation)	0		33.24	0.00946143	3	3061.33	-0.124662	72.0995	0
	High	PSTEQLLK	1	1	1	Ratprotein		0		32.76	0.0105671	2	915.514	-0.440785	33.3767	0
	High	LVPRPGSGSSSGSSNSGSQPGSHPGSQSGsGERFR	4	1	1	Ratprotein	S30(Phospho)	0	S(7): 0.0; S(9): 0.0; S(10): 0.0; S(11): 0.0; S(13): 0.0; S(14): 0.0; S(16): 0.0; S(18): 0.0; S(22): 2.5; S(26): 43.6; S(28): 10.2; S(30): 43.6	32.52	0.0111675	4	3451.54	1.41753	28.6896	2
	High	TGQLAAIKVMDVTEDEEEEIKLEINMLK	1	1	1	Ratprotein		0		32.49	0.0112449	4	3189.63	1.14957	77.4876	2
	High	VYPLISR	2	1	1	Ratprotein		0		32.38	0.0115334	2	847.504	0.0807172	41.3284	0
	High	ALFLIPR	3	1	1	Ratprotein		0		32.35	0.0116133	2	829.529	-0.164944	53.545	0
	High	LLWER	1	1	1	Ratprotein		0		32.28	0.011802	2	716.408	-0.734826	43.1604	0
	High	RRLEELER	2	1	1	Ratprotein		0		32.06	0.0124153	2	1100.62	0.307045	24.2309	2
	High	SNQTmGWGEK	1	1	1	Ratprotein	M5(Oxidation)	0		31.86	0.0130004	2	1153.49	0.426769	26.573	0
	High	PHYDPADR	2	1	1	Ratprotein		0		31.74	0.0133646	2	970.438	0.16746	21.7742	0
	High	RLEELERR	1	1	1	Ratprotein		0		31.72	0.0134263	3	1100.62	-0.786553	24.011	2
	High	KGsVVNVNPTNTRPQSDTPEIR	1	1	1	Ratprotein	S3(Phospho)	0	S(3): 100.0; T(10): 0.0; T(12): 0.0; S(16): 0.0; T(18): 0.0	31.65	0.0136445	3	2489.21	-1.27528	37.8832	2
	High	SEVPEPTQK	2	1	1	Ratprotein		0		31.48	0.0141892	2	1014.51	1.54368	26.6955	0
	High	PGSGSSSGSSNSGSQPGSHPGSQSGsGERFR	5	1	1	Ratprotein	S26(Phospho)	0	S(3): 0.0; S(5): 0.0; S(6): 0.0; S(7): 0.0; S(9): 0.0; S(10): 0.0; S(12): 0.0; S(14): 0.0; S(18): 0.0; S(22): 0.8; S(24): 3.8; S(26): 95.3	31.28	0.0148579	4	2986.23	0.733577	25.0601	1
	High	SGGSSQVYFMTLGRTSLLSW	1	1	1	Ratprotein		0		31.26	0.0149265	2	2177.07	-0.57156	71.4681	1
	High	qLLAER	1	1	1	Ratprotein	N-Term(Gln->pyro-Glu)	0		30.52	0.0176993	2	712.399	-0.0870657	47.5405	0
	High	NTFIGTPYWMAPEVIAcDENPDATYDYR	2	1	1	Ratprotein	C17(Carbamidomethyl)	0		30.4	0.0181952	3	3309.44	-1.78643	74.2826	0
	High	DPAGIFELVEVVGNGTYGQVYK	1	1	1	Ratprotein		0		30.18	0.0191406	3	2355.19	0.518487	79.6818	0
	High	SGQGKVYPLISRR	1	1	1	Ratprotein		0		29.99	0.0199966	3	1460.83	-0.957676	29.2392	2
	High	SQDPcPPSRSEGLSQSSDSKSEVPEPTQK	2	1	1	Ratprotein	C5(Carbamidomethyl)	0		29.73	0.0212303	3	3144.44	0.572304	32.3499	2
	High	RDSPLQGSGQQNSQAGQRNsTSSIEPR	7	1	1	Ratprotein	S20(Phospho)	0	S(3): 0.0; S(8): 0.0; S(13): 0.1; S(20): 25.0; T(21): 25.0; S(22): 25.0; S(23): 25.0	29.63	0.0217248	4	2965.35	-1.79087	31.604	2
	High	KGsVVNVNPTNTRPQSDtPEIR	1	1	1	Ratprotein	S3(Phospho); T18(Phospho)	0	S(3): 99.1; T(10): 2.3; T(12): 2.3; S(16): 6.7; T(18): 89.6	29.39	0.0229592	3	2569.18	0.133582	40.7266	2
	High	FAHHHLR	2	1	1	Ratprotein		0		29.36	0.0231183	2	917.485	-0.292484	19.2483	0
	High	SSSsFTPFIDPR	6	1	1	Ratprotein	S4(Phospho)	0	S(1): 0.5; S(2): 0.5; S(3): 6.2; S(4): 92.8; T(6): 0.0	29.27	0.0236024	2	1420.61	-0.389338	61.8371	0
	High	QTQSASSTLQK	2	1	1	Ratprotein		0		29.21	0.0239308	2	1178.6	0.769624	21.762	0
	High	nTFIGTPYWmAPEVIAcDENPDATYDYR	1	1	1	Ratprotein	N-Term(Acetyl); M10(Oxidation); C17(Carbamidomethyl)	0		29.11	0.0244882	3	3367.45	-1.17175	64.0284	0
	High	SEGLSQSSDsKSEVPEPTQK	3	1	1	Ratprotein	S10(Phospho)	0	S(1): 0.0; S(5): 0.0; S(7): 1.5; S(8): 10.5; S(10): 77.5; S(12): 10.5; T(18): 0.0	29.09	0.0246012	3	2199.96	-1.86616	35.1955	1
	High	KGSVVNVNPTNTRPQSDTPEIR	1	1	1	Ratprotein		0		28.87	0.0258795	4	2409.25	0.408805	35.172	2
	High	QTQSASStLQK	3	1	1	Ratprotein	T8(Phospho)	0	T(2): 0.0; S(4): 0.0; S(6): 1.6; S(7): 10.9; T(8): 87.5	28.79	0.0263607	2	1258.57	-0.557968	23.8225	0
	High	RNTFIGTPYWMAPEVIAcDENPDATYDYR	4	1	1	Ratprotein	C18(Carbamidomethyl)	0		28.7	0.0269127	3	3465.55	0.499933	66.4923	1
	High	LEELER	1	1	1	Ratprotein		0		28.67	0.0270992	2	788.415	-0.306799	29.1117	0
	High	KYSHHR	1	1	1	Ratprotein		0		28.26	0.0297822	2	827.427	-0.210071	11.4573	1
	High	VVKYER	1	1	1	Ratprotein		0		28.19	0.0302661	2	793.456	-0.588493	18.0233	1
	High	EGTLIVR	1	1	1	Ratprotein		0		28.17	0.0304058	2	787.467	-0.154483	33.6836	0
	High	RLEEQQRR	1	1	1	Ratprotein		0		28.05	0.0312577	3	1114.61	0.335583	13.7263	2
	High	NYmQRPSTEQLLK	1	1	1	Ratprotein	M3(Oxidation)	0		28.04	0.0313297	2	1623.82	0.218915	34.2108	1
	High	KQGWTTVGDLEGcVHYK	1	1	1	Ratprotein	C13(Carbamidomethyl)	0		27.57	0.0349105	3	1977.95	-0.44752	42.9111	1
	High	GSVVNVNPtNTRPQSDTPEIR	4	1	1	Ratprotein	T9(Phospho)	0	S(2): 0.0; T(9): 94.3; T(11): 2.8; S(15): 2.8; T(17): 0.1	27.51	0.0353962	3	2361.12	-1.08626	43.7646	1
	High	LEEQQR	2	1	1	Ratprotein		0		26.77	0.0419717	2	802.405	-0.467893	16.3545	0
	High	HVKTGQLAAIK	1	1	1	Ratprotein		0		26.59	0.0437478	3	1165.7	-1.24542	24.6903	1
	High	SHSFSDPSPK	1	1	1	Ratprotein		0		26.5	0.0446639	2	1088.5	-0.982924	24.8177	0
	High	FLVIALK	1	1	1	Ratprotein		0		26.47	0.0449735	2	803.539	-0.295458	53.4152	0
	High	sSSKSEGSPSQRLENAAK	6	1	1	Ratprotein	S1(Phospho)	0.0714	S(1): 78.2; S(2): 10.2; S(3): 10.2; S(5): 1.4; S(8): 0.0; S(10): 0.0	26.37	0.0460211	2	1942.89	0.802358	27.4591	2
	High	PLKPAGEVDLTALAK	1	1	1	Ratprotein		0		26.24	0.0474195	3	1522.88	-0.404057	46.6534	1
	High	NNVsPVSR	2	1	1	Ratprotein	S4(Phospho)	0	S(4): 100.0; S(7): 0.0	26.2	0.0478582	2	952.426	1.18499	26.7244	0
	High	SGGSSQVYFmTLGRTSLLSW	1	1	1	Ratprotein	M10(Oxidation)	0		26.08	0.049199	2	2193.06	0.0814223	67.0948	1
	High	DSPLQGSGQQNSQAGQRNsTSSIEPR	5	1	1	Ratprotein	S19(Phospho)	0	S(2): 0.0; S(7): 0.0; S(12): 0.0; S(19): 97.3; T(20): 2.3; S(21): 0.4; S(22): 0.1	25.74	0.0532055	3	2809.25	-0.500524	38.9157	1
	High	VYYLsWLR	1	1	1	Ratprotein	S5(Phospho)	0	Y(2): 0.0; Y(3): 0.0; S(5): 100.0	25.37	0.0579371	2	1179.56	0.430697	73.5696	0
	High	SSSKSEGSPSQR	1	1	1	Ratprotein		0		25.34	0.0583387	3	1236.58	-0.0863403	13.0911	1
	High	VRSsSKSEGSPSQR	5	1	1	Ratprotein	S4(Phospho)	0.1667	S(3): 10.4; S(4): 77.5; S(5): 10.4; S(7): 1.6; S(10): 0.0; S(12): 0.0	25.06	0.0622238	3	1571.72	-0.324637	18.0416	2
	High	PHAQQPPPPQQQDR	1	1	1	Ratprotein		0		25.05	0.0623672	3	1623.8	-0.232996	21.5177	0
	High	KSPPGHDDQLWLVmEFcGAGSITDLVK	1	1	1	Ratprotein	M14(Oxidation); C17(Carbamidomethyl)	0		24.98	0.0633806	4	3016.45	-0.152531	64.8835	1
	High	AVEDVRPPHK	1	1	1	Ratprotein		0		24.87	0.0650065	3	1147.62	0.345297	22.8963	1
	High	SNQTmGWGEKAIEIR	1	1	1	Ratprotein	M5(Oxidation)	0		24.84	0.0654571	3	1735.84	-0.205456	40.4231	1
	High	NKILHNDPEVEKK	1	1	1	Ratprotein		0		24.25	0.0749819	4	1563.85	-0.768792	21.5321	2
	High	GSVVNVNPTNTRPQSDTPEIR	1	1	1	Ratprotein		0		23.61	0.0868874	3	2281.16	1.42733	39.4653	1
	High	ALFLIPRNPPPR	1	1	1	Ratprotein		0		22.92	0.101849	3	1390.83	-0.584899	45.1536	1
	High	FLcER	1	1	1	Ratprotein	C3(Carbamidomethyl)	0		22.57	0.110397	2	724.345	0.095067	28.3249	0
	High	VFFASVR	1	1	1	Ratprotein		0		22.41	0.11454	2	825.461	-0.606964	43.5057	0
	High	EQEEYKR	1	1	1	Ratprotein		0		22.41	0.11454	2	981.464	-0.0842871	16.2958	1
	High	HKSSSSFTPFIDPR	1	1	1	Ratprotein		0		22.36	0.115866	4	1605.8	-1.91207	39.1065	1
	High	SHsFSDPsPK	1	1	1	Ratprotein	S3(Phospho); S8(Phospho)	0	S(1): 0.9; S(3): 99.0; S(5): 1.0; S(8): 99.1	22.14	0.121887	2	1248.43	-0.306226	31.3657	0
