# Supplementary material for: MAP4K4 expression in cardiomyocytes: multiple isoforms, multiple phosphorylations and interactions with striatins
Source: Biochem J. 2021 Jun 11;478(11):2121–43. doi: 10.1042/BCJ20210003 (PMC8203206; doi:10.1042/BCJ20210003)
Supplement: Supplementary Spreadsheet 4 [file BCJ-478-2121-s5.xlsx]

## Sheet: SS4 Data
Accession	Description	Score	Coverage	# Proteins	# Unique Peptides	# Peptides	# PSMs	Molecular Function	Cellular Component	Biological Process	Pfam IDs	Gene IDs	GO Terms	# AAs	MW [kDa]	calc. pI
IPI00948824.1	Uncharacterized protein (Fragment)	12517.9	58.19	13	3	77	464	catalytic activity; enzyme regulator activity; nucleotide binding	membrane	metabolic process	Pf00069; Pf00780; Pf07714		[GO:0004672]; GO:0016301; GO:0016773; GO:0016772; GO:0016740; GO:0003824; GO:0003674 [GO:0004674]; GO:0004672; GO:0016301; GO:0016773; GO:0016772; GO:0016740; GO:0003824; GO:0003674 [GO:0005083]; GO:0030695; GO:0060589; GO:0030234; GO:0003674 [GO:0005524]; GO:0032550; GO:0032559; GO:0035639; GO:0001883; GO:0032549; GO:0030554; GO:0032555; GO:0043168; GO:1901265; GO:0001882; GO:0017076; GO:0032553…	1246	142.103	7.59131
	A2	Sequence	# PSMs	# Proteins	# Protein Groups	Protein Group Accessions	Modifications	ΔCn	phosphoRS Site Probabilities	IonScore	Exp Value	Charge	MH+ [Da]	ΔM [ppm]	RT [min]	# Missed Cleavages
	High	FQQmDVLEGLNVLVTISGK	12	7	2	IPI00948824.1;IPI00764433.3	M4(Oxidation)	0		114.51	2.15407e-10	2	2107.11	-1.0794	78.781	0
	High	DSPLQGSGQQNSQAGQR	4	4	2	IPI00764433.3;IPI00948824.1		0		94.23	5.31999e-08	2	1757.81	-1.80077	28.9814	0
	High	SFGELVHKPLLVDLTVEEGQR	24	4	2	IPI00764433.3;IPI00948824.1		0		84.01	1.41003e-07	3	2366.27	-0.2202	66.8863	1
	High	RDSPLQGSGQQNSQAGQR	3	4	2	IPI00764433.3;IPI00948824.1		0		81.98	8.54773e-07	2	1913.91	-1.7416	23.4106	1
	High	KGsVVNVNPTNTR	2	8	3	IPI00764433.3;IPI00765906.2;IPI00948824.1	S3(Phospho)	0	S(3): 100.0; T(10): 0.0; T(12): 0.0	78.39	1.54149e-06	2	1465.72	-0.633739	31.6993	1
	High	SGGSSQVYFMTLGR	6	4	2	IPI00764433.3;IPI00948824.1		0		76.45	2.34277e-06	2	1489.71	0.849977	52.5545	0
	High	LVDFGVSAQLDR	32	12	3	IPI00948824.1;IPI00764433.3;IPI00765906.2		0		75.5	2.0856e-06	2	1319.7	1.0333	54.1081	0
	High	TmIVHDDVESEPAMTPSK	3	4	2	IPI00764433.3;IPI00948824.1	M2(Oxidation)	0		74.14	5.49114e-06	2	2002.91	-0.736717	36.7351	0
	High	FQQMDVLEGLNVLVTISGK	7	7	2	IPI00948824.1;IPI00764433.3		0		72.78	2.76796e-06	2	2091.11	-0.600584	80.0222	0
	High	DVVLQWGEmPTSVAYIR	8	4	2	IPI00764433.3;IPI00948824.1	M9(Oxidation)	0		72.42	6.06018e-06	2	1979.99	0.582808	64.271	0
	High	SGGSSQVYFmTLGR	6	4	2	IPI00764433.3;IPI00948824.1	M10(Oxidation)	0		71.92	7.10491e-06	2	1505.7	-1.45693	46.2512	0
	High	TMIVHDDVESEPAMTPSK	1	4	2	IPI00764433.3;IPI00948824.1		0		70.39	1.33232e-05	2	1986.91	-0.475784	39.809	0
	High	DVVLQWGEmPTSVAYIR	3	4	2	IPI00764433.3;IPI00948824.1	M9(Dioxidation)	0		69.93	1.15547e-05	2	1995.99	0.679936	65.4883	0
	High	AAsSLNLSNGETESVK	4	4	2	IPI00764433.3;IPI00948824.1	S3(Phospho)	0	S(3): 99.2; S(4): 0.8; S(8): 0.0; T(12): 0.0; S(14): 0.0	69.77	1.28582e-05	2	1686.76	0.696432	45.1427	0
	High	SQDPcPPsRSEGLSQSSDSK	5	3	2	IPI00764433.3;IPI00948824.1	C5(Carbamidomethyl); S8(Phospho)	0	S(1): 0.0; S(8): 99.9; S(10): 0.1; S(14): 0.0; S(16): 0.0; S(17): 0.0; S(19): 0.0	69.76	1.48747e-05	2	2228.91	-0.215049	31.3109	1
	High	GNTLKEDWIAYISR	16	4	2	IPI00764433.3;IPI00948824.1		0		68.51	1.15562e-05	2	1665.86	-0.596205	58.692	1
	High	LVPRPGSGSSSGSSNSGSQPGSHPGSQsGSGER	7	4	2	IPI00764433.3;IPI00948824.1	S28(Phospho)	0.1067	S(7): 0.0; S(9): 0.0; S(10): 0.0; S(11): 0.0; S(13): 0.0; S(14): 0.0; S(16): 0.0; S(18): 0.0; S(22): 0.2; S(26): 10.7; S(28): 78.4; S(30): 10.7	67.37	4.24272e-05	4	3148.36	-0.893616	26.3043	1
	High	EVFRPLKPAGEVDLTALAK	19	3	1	IPI00948824.1		0		63.62	6.5611e-06	3	2054.16	-0.231066	50.889	2
	High	PGSGSSSGSSNSGSQPGSHPGSQSGSGER	1	4	2	IPI00764433.3;IPI00948824.1		0		63.18	8.3041e-05	3	2603.09	-0.815443	19.3629	0
	High	SEGLSQSSDSK	2	3	2	IPI00764433.3;IPI00948824.1		0		62.55	4.08312e-05	2	1124.51	-0.20991	20.5576	0
	High	RQQLLQEQQLR	5	4	2	IPI00764433.3;IPI00948824.1		0		62.48	1.69764e-05	2	1439.81	0.420826	31.9201	1
	High	SGGSSQVYFMtLGR	1	4	2	IPI00764433.3;IPI00948824.1	T11(Phospho)	0	S(1): 0.0; S(4): 0.0; S(5): 0.0; Y(8): 0.0; T(11): 100.0	61.08	7.8139e-05	2	1569.68	0.0924914	59.3927	0
	High	QGWTTVGDLEGcVHYK	4	4	2	IPI00764433.3;IPI00948824.1	C12(Carbamidomethyl)	0		60.02	0.000128656	2	1849.85	-0.273652	48.4653	0
	High	LLQISPSSGTTVTSVVGFScDGLRPEAIR	11	4	2	IPI00764433.3;IPI00948824.1	C20(Carbamidomethyl)	0		58.96	7.63615e-05	3	3047.58	-0.0972707	67.0181	1
	High	PGSGSSSGSSNSGSQPGSHPGSQsGSGERFR	14	4	2	IPI00764433.3;IPI00948824.1	S24(Phospho)	0	S(3): 0.0; S(5): 0.0; S(6): 0.0; S(7): 0.0; S(9): 0.0; S(10): 0.0; S(12): 0.0; S(14): 0.0; S(18): 0.1; S(22): 8.0; S(24): 46.0; S(26): 46.0	58.13	0.000299325	4	2986.23	0.406556	24.9042	1
	High	RNtFIGTPYWMAPEVIAcDENPDATYDYR	3	7	3	IPI00764433.3;IPI00765906.2;IPI00948824.1	T3(Phospho); C18(Carbamidomethyl)	0	T(3): 98.8; T(7): 1.2; Y(9): 0.0; T(25): 0.0; Y(26): 0.0; Y(28): 0.0	58.05	0.000380407	3	3545.52	-0.584976	71.0886	1
	High	SEGLSQSSDSKSEVPEPTQK	5	3	2	IPI00764433.3;IPI00948824.1		0		57.85	0.00023805	2	2120	-0.105851	30.8193	1
	High	SPPGHDDQLWLVMEFcGAGSITDLVK	2	4	2	IPI00764433.3;IPI00948824.1	C16(Carbamidomethyl)	0		57.27	0.000315749	3	2872.37	0.538831	73.8537	0
	High	NTFIGTPYWmAPEVIAcDENPDATYDYR	2	7	3	IPI00764433.3;IPI00765906.2;IPI00948824.1	M10(Oxidation); C17(Carbamidomethyl)	0		57.08	0.000458761	3	3325.44	-0.212012	68.1142	0
	High	LLQISPSSGTTVtSVVGFScDGLRPEAIR	17	4	2	IPI00764433.3;IPI00948824.1	T13(Phospho); C20(Carbamidomethyl)	0	S(5): 0.0; S(7): 0.0; S(8): 0.0; T(10): 0.2; T(11): 1.5; T(13): 87.3; S(14): 11.1; S(19): 0.0	56.37	0.000285806	3	3127.55	-0.375163	66.1748	1
	High	qQLLQEQQLR	2	4	2	IPI00764433.3;IPI00948824.1	N-Term(Gln->pyro-Glu)	0		55.72	0.000147756	2	1266.68	0.46528	53.1667	0
	High	GNtLKEDWIAYISR	1	4	2	IPI00764433.3;IPI00948824.1	T3(Phospho)	0	T(3): 100.0; Y(11): 0.0; S(13): 0.0	53.53	0.000568484	2	1745.82	-0.721573	62.2004	1
	High	RFQQMDVLEGLNVLVTISGK	4	7	2	IPI00948824.1;IPI00764433.3		0		53.38	0.000171051	3	2247.22	0.772796	77.6256	1
	High	SDSDEVPPRVPVR	4	3	2	IPI00764433.3;IPI00948824.1		0		53.35	0.000360888	3	1452.74	0.247949	34.6178	1
	High	DVVLQWGEMPTSVAYIR	4	4	2	IPI00764433.3;IPI00948824.1		0		52.54	0.000563593	2	1963.99	-0.136933	69.9403	0
	High	qQLLQEQQLREQEEYK	1	4	2	IPI00764433.3;IPI00948824.1	N-Term(Gln->pyro-Glu)	0		52.5	0.000636852	2	2073.02	-1.21943	47.3601	1
	High	SVETGHLDGVFMHK	1	11	3	IPI00948824.1;IPI00764433.3;IPI00765906.2		0		52.37	0.000605503	2	1556.75	0.359805	38.1757	0
	High	DSPLQGSGQQNsQAGQR	6	4	2	IPI00764433.3;IPI00948824.1	S12(Phospho)	0	S(2): 0.0; S(7): 0.5; S(12): 99.5	52.33	0.000718415	2	1837.78	0.0588058	35.6315	0
	High	qGWTTVGDLEGcVHYK	2	4	2	IPI00764433.3;IPI00948824.1	N-Term(Gln->pyro-Glu); C12(Carbamidomethyl)	0		50.92	0.00111413	2	1832.83	-0.643212	57.4477	0
	High	NDKVFFAsVR	2	10	3	IPI00948824.1;IPI00764433.3;IPI00765906.2	S8(Phospho)	0	S(8): 100.0	50.06	0.000837351	3	1262.59	-0.39633	46.407	1
	High	TMIVHDDVESEPAMTPsKEGTLIVR	5	4	2	IPI00764433.3;IPI00948824.1	S17(Phospho)	0	T(1): 0.0; S(10): 0.0; T(15): 0.0; S(17): 90.5; T(21): 9.5	49.94	0.00207852	3	2835.33	-1.51843	48.9177	1
	High	VMDVTEDEEEEIK	1	8	2	IPI00765906.2;IPI00948824.1		0		49.44	0.00112853	2	1565.69	-0.0990417	43.1039	0
	High	SPPGHDDQLWLVmEFcGAGSITDLVK	6	4	2	IPI00764433.3;IPI00948824.1	M13(Oxidation); C16(Carbamidomethyl)	0		49.29	0.00200958	3	2888.36	0.817162	76.0131	0
	High	FQQmDVLEGLNVLVTISGKK	2	7	2	IPI00948824.1;IPI00764433.3	M4(Oxidation)	0		49.26	0.000418576	3	2235.2	-0.504419	69.7388	1
	High	ITKDVVLQWGEMPTSVAYIR	2	4	2	IPI00764433.3;IPI00948824.1		0		49.16	0.000661297	3	2306.22	-1.03763	60.2817	1
	High	HLEILQQQLLQEQAMLLHDHR	9	3	2	IPI00764433.3;IPI00948824.1		0		48.55	0.000721224	3	2593.37	-0.0690084	68.2593	0
	High	TMIVHDDVESEPAmTPSKEGtLIVR	3	4	2	IPI00764433.3;IPI00948824.1	M14(Oxidation); T21(Phospho)	0	T(1): 0.0; S(10): 0.0; T(15): 0.0; S(17): 12.1; T(21): 87.9	48.45	0.00296924	3	2851.33	0.316285	45.2135	1
	High	RNtFIGTPYWmAPEVIAcDENPDATYDYR	1	7	3	IPI00764433.3;IPI00765906.2;IPI00948824.1	T3(Phospho); M11(Oxidation); C18(Carbamidomethyl)	0	T(3): 100.0; T(7): 0.0; Y(9): 0.0; T(25): 0.0; Y(26): 0.0; Y(28): 0.0	47.67	0.00402196	3	3561.51	-0.457029	69.225	1
	High	NIATYYGAFIK	4	12	3	IPI00948824.1;IPI00764433.3;IPI00765906.2		0		47.14	0.0014654	2	1260.66	0.152209	56.2227	0
	High	NDKVFFASVR	3	10	3	IPI00948824.1;IPI00764433.3;IPI00765906.2		0		47.12	0.00109951	2	1182.63	-0.00573908	38.9188	1
	High	ITKDVVLQWGEmPTSVAYIR	5	4	2	IPI00764433.3;IPI00948824.1	M12(Oxidation)	0		46.88	0.00134966	3	2322.21	-0.917135	58.1705	1
	High	RIEQQKEQR	2	4	2	IPI00764433.3;IPI00948824.1		0		46.71	0.0012585	2	1214.66	0.117357	13.335	2
	High	FQQMDVLEGLNVLVTISGKK	6	7	2	IPI00948824.1;IPI00764433.3		0		46.51	0.000727028	3	2219.21	0.693483	77.0247	1
	High	VmDVTEDEEEEIKLEINmLK	3	3	1	IPI00948824.1	M2(Oxidation); M18(Oxidation)	0		46.43	0.00362537	3	2439.15	0.270042	58.8619	1
	High	SDLWScGITAIEMAEGAPPLcDMHPMR	1	3	2	IPI00764433.3;IPI00948824.1	C6(Carbamidomethyl); C21(Carbamidomethyl)	0		46.35	0.00546094	3	3045.34	0.209134	75.9396	0
	High	vEKLVPRPGSGSSSGSSNSGSQPGSHPGsQSGSGER	4	4	2	IPI00764433.3;IPI00948824.1	N-Term(Acetyl); S29(Phospho)	0	S(10): 0.0; S(12): 0.0; S(13): 0.0; S(14): 0.0; S(16): 0.0; S(17): 0.0; S(19): 0.0; S(21): 0.0; S(25): 0.1; S(29): 74.3; S(31): 12.8; S(33): 12.8	46.31	0.00553135	4	3546.59	1.95961	28.237	2
	High	SVETGHLDGVFmHK	1	11	3	IPI00948824.1;IPI00764433.3;IPI00765906.2	M12(Oxidation)	0		45.7	0.00317467	2	1572.75	-0.524305	35.2193	0
	High	VYYLSWLR	5	11	3	IPI00948824.1;IPI00764433.3;IPI00765906.2		0		45.4	0.00196691	2	1099.59	0.149354	62.0217	0
	High	SVETGHLDGVFMHKR	2	11	3	IPI00948824.1;IPI00764433.3;IPI00765906.2		0		45.35	0.00301662	3	1712.85	-0.277702	34.3124	1
	High	ILHNDPEVEKK	3	11	3	IPI00948824.1;IPI00764433.3;IPI00765906.2		0		45.29	0.00178664	3	1321.71	-0.282806	22.338	1
	High	RLEELER	2	9	2	IPI00764433.3;IPI00948824.1		0		44.79	0.0019001	2	944.515	-1.14463	25.8701	1
	High	SEGLSQSSDSKSEVPEPtQK	10	3	2	IPI00764433.3;IPI00948824.1	T18(Phospho)	0.12	S(1): 0.0; S(5): 0.0; S(7): 0.0; S(8): 0.0; S(10): 0.0; S(12): 2.2; T(18): 97.7	44.43	0.00556373	2	2199.96	-0.999987	34.0429	1
	High	RFQQmDVLEGLNVLVTISGK	3	7	2	IPI00948824.1;IPI00764433.3	M5(Oxidation)	0		44.26	0.00152801	3	2263.21	-0.168127	66.2227	1
	High	LVDFGVSAQLDRtVGR	6	12	3	IPI00948824.1;IPI00764433.3;IPI00765906.2	T13(Phospho)	0	S(7): 0.0; T(13): 100.0	43.9	0.00455655	3	1812.9	-0.0990639	58.8107	1
	High	RDSPLQGSGQQNsQAGQR	7	4	2	IPI00764433.3;IPI00948824.1	S13(Phospho)	0	S(3): 0.0; S(8): 0.0; S(13): 100.0	43.41	0.00683143	3	1993.89	1.34078	26.6674	1
	High	PLKPAGEVDLTALAK	1	3	1	IPI00948824.1		0		43.39	0.000657434	3	1522.88	-0.404057	46.6895	1
	High	AASSLNLSNGETESVK	1	4	2	IPI00764433.3;IPI00948824.1		0		43.35	0.00483882	2	1606.79	-0.698421	36.9607	0
	High	sSSKSEGSPSQR	7	4	2	IPI00764433.3;IPI00948824.1	S1(Phospho)	0.1224	S(1): 92.2; S(2): 7.1; S(3): 0.6; S(5): 0.1; S(8): 0.0; S(10): 0.0	43.15	0.00289777	2	1316.55	0.955197	14.8099	1
	High	SDsDEVPPRVPVR	2	3	2	IPI00764433.3;IPI00948824.1	S3(Phospho)	0	S(1): 0.1; S(3): 99.9	43.03	0.00527601	3	1532.71	0.977005	40.8545	1
	High	GQNVLLTENAEVK	25	12	3	IPI00948824.1;IPI00764433.3;IPI00765906.2		0		42.98	0.00328031	2	1414.75	-0.252908	93.0852	0
	High	DIKGQNVLLTENAEVK	6	12	3	IPI00948824.1;IPI00764433.3;IPI00765906.2		0		42.64	0.00271979	2	1770.96	-0.854802	44.1011	1
	High	IQLKDHIDR	2	11	3	IPI00948824.1;IPI00764433.3;IPI00765906.2		0		42.6	0.00192065	3	1137.64	1.38133	26.6876	1
	High	TMIVHDDVESEPAmTPSKEGtLIVR	1	4	2	IPI00764433.3;IPI00948824.1	M14(Dioxidation); T21(Phospho)	0	T(1): 0.0; S(10): 0.0; T(15): 0.4; S(17): 49.8; T(21): 49.8	42.38	0.0116602	3	2867.32	-0.806659	44.5941	1
	High	SSSSFTPFIDPR	1	4	2	IPI00764433.3;IPI00948824.1		0		42.26	0.00536646	2	1340.65	0.514683	52.0859	0
	High	NSTSSIEPR	2	4	2	IPI00764433.3;IPI00948824.1		0		42.17	0.00375266	2	990.485	0.239101	24.1314	0
	High	SSVEVYAWAPK	1	4	2	IPI00764433.3;IPI00948824.1		0		41.89	0.00551366	2	1236.63	0.0508329	48.0054	0
	High	VRsSSKSEGSPSQR	1	4	2	IPI00764433.3;IPI00948824.1	S3(Phospho)	0	S(3): 88.3; S(4): 11.1; S(5): 0.2; S(7): 0.0; S(10): 0.2; S(12): 0.0	41.89	0.0070668	2	1571.72	0.810087	14.7829	2
	High	SFGELVHK	1	4	2	IPI00764433.3;IPI00948824.1		0		41.72	0.00430705	2	916.489	-0.106139	31.5324	0
	High	RDSPLQGSGQQNSQAGQRNstSSIEPR	4	4	2	IPI00764433.3;IPI00948824.1	S20(Phospho); T21(Phospho)	0	S(3): 0.0; S(8): 0.0; S(13): 0.0; S(20): 50.0; T(21): 50.0; S(22): 50.0; S(23): 50.0	41.6	0.0161819	4	3045.32	-0.0676424	34.7346	2
	High	KGsVVNVNPtNTRPQSDTPEIR	1	4	2	IPI00764433.3;IPI00948824.1	S3(Phospho); T10(Phospho)	0	S(3): 100.0; T(10): 99.2; T(12): 0.8; S(16): 0.0; T(18): 0.0	41.27	0.0141676	3	2569.18	-0.436578	41.3925	2
	High	NSTSsIEPR	8	4	2	IPI00764433.3;IPI00948824.1	S5(Phospho)	0	S(2): 0.0; T(3): 0.6; S(4): 7.1; S(5): 92.2	40.73	0.00431092	2	1070.45	0.14329	30.497	0
	High	PGSGSSSGSSNSGSQPGsHPGsQSGSGER	4	4	2	IPI00764433.3;IPI00948824.1	S18(Phospho); S22(Phospho)	0	S(3): 0.0; S(5): 0.0; S(6): 0.0; S(7): 0.0; S(9): 0.0; S(10): 0.0; S(12): 0.0; S(14): 0.0; S(18): 99.9; S(22): 71.3; S(24): 14.4; S(26): 14.4	40.53	0.00876707	3	2763.03	-0.806552	24.2942	0
	High	LLQISPssGTTVTSVVGFScDGLRPEAIR	1	4	2	IPI00764433.3;IPI00948824.1	S7(Phospho); S8(Phospho); C20(Carbamidomethyl)	0	S(5): 0.0; S(7): 0.2; S(8): 4.0; T(10): 70.8; T(11): 70.8; T(13): 27.1; S(14): 27.1; S(19): 0.0	40.51	0.016797	3	3207.51	-0.29668	75.8715	1
	High	SGQGKVYPLISR	1	4	2	IPI00764433.3;IPI00948824.1		0		40.37	0.00371925	2	1304.73	-0.231601	33.9052	1
	High	sSSKSEGSPSQRLENAAK	4	4	2	IPI00764433.3;IPI00948824.1	S1(Phospho)	0	S(1): 95.9; S(2): 1.3; S(3): 1.3; S(5): 1.3; S(8): 0.0; S(10): 0.0	40.07	0.0155769	2	1942.89	1.49348	27.3675	2
	High	ILHNDPEVEK	2	11	3	IPI00948824.1;IPI00764433.3;IPI00765906.2		0		39.95	0.00831013	3	1193.61	-0.952929	25.292	0
	High	HLEILQQQLLQEQAmLLHDHR	3	3	2	IPI00764433.3;IPI00948824.1	M15(Oxidation)	0		39.85	0.00715283	4	2609.36	1.10312	54.6594	0
	High	PGSGSSSGSSNSGSQPGSHPGsQSGSGER	1	4	2	IPI00764433.3;IPI00948824.1	S22(Phospho)	0	S(3): 0.0; S(5): 0.0; S(6): 0.0; S(7): 0.0; S(9): 0.0; S(10): 0.0; S(12): 0.0; S(14): 0.0; S(18): 0.0; S(22): 78.3; S(24): 10.9; S(26): 10.9	39.8	0.0140996	3	2683.05	-2.68761	21.3012	0
	High	SNQTMGWGEK	1	4	2	IPI00764433.3;IPI00948824.1		0		39.79	0.00684302	2	1137.5	-0.0669215	32.6982	0
	High	RQLEEEQR	1	5	2	IPI00764433.3;IPI00948824.1		0		39.78	0.00778978	2	1087.55	-0.890074	18.162	1
	High	LQQENKERsEALR	1	4	2	IPI00764433.3;IPI00948824.1	S9(Phospho)	0	S(9): 100.0	39.74	0.012889	2	1680.81	0.365423	22.9736	2
	High	LQQENKER	1	4	2	IPI00764433.3;IPI00948824.1		0		39.73	0.00596984	2	1044.54	-0.496956	13.49	1
	High	VmDVTEDEEEEIK	1	8	2	IPI00765906.2;IPI00948824.1	M2(Oxidation)	0		39.49	0.0118252	2	1581.68	0.3385	37.8885	0
	High	RLEEQQR	3	7	2	IPI00948824.1;IPI00764433.3		0		39.29	0.00608822	2	958.506	-0.82152	16.7498	1
	High	SKPSYHAPEPKPHYDPADR	1	4	2	IPI00764433.3;IPI00948824.1		0		39.11	0.0166686	5	2192.05	-1.12863	29.4078	2
	High	HKsSsSFTPFIDPR	1	4	2	IPI00764433.3;IPI00948824.1	S3(Phospho); S5(Phospho)	0	S(3): 96.4; S(4): 50.0; S(5): 50.0; S(6): 3.6; T(8): 0.0	38.5	0.0169575	3	1765.73	0.00624563	49.7663	1
	High	EVFRPLKPAGEVDLtALAK	5	3	1	IPI00948824.1	T15(Phospho)	0	T(15): 100.0	38.16	0.00834815	3	2134.13	-0.976496	60.4989	2
	High	TGQLAAIK	2	11	2	IPI00948824.1;IPI00765906.2		0		38.15	0.00615497	2	801.483	-0.487585	29.2771	0
	High	RRLEEQQR	1	7	2	IPI00948824.1;IPI00764433.3		0		37.63	0.00962155	2	1114.61	-0.254705	14.5039	2
	High	SEVPEPTQK	1	3	2	IPI00764433.3;IPI00948824.1		0		37.46	0.011576	2	1014.51	0.520927	26.6286	0
	High	IKFLVIALK	2	11	3	IPI00948824.1;IPI00764433.3;IPI00765906.2		0		36.96	0.000762197	2	1044.72	-0.659073	52.8797	1
	High	SDSDEVPPR	1	3	2	IPI00764433.3;IPI00948824.1		0		36.43	0.0133889	2	1001.46	1.70298	26.8694	0
	High	GSVVNVNPTNTR	1	8	3	IPI00764433.3;IPI00765906.2;IPI00948824.1		0		35.89	0.0187299	2	1257.65	-1.01251	33.595	0
	High	NsTSsIEPR	1	4	2	IPI00764433.3;IPI00948824.1	S2(Phospho); S5(Phospho)	0	S(2): 99.0; T(3): 1.7; S(4): 8.1; S(5): 91.2	34.57	0.0135466	2	1150.42	0.00774338	39.4681	0
	High	ALFLIPR	2	11	3	IPI00948824.1;IPI00764433.3;IPI00765906.2		0		33.98	0.00679906	2	829.529	-0.164944	55.1518	0
	High	SDsDEVPPR	1	3	2	IPI00764433.3;IPI00948824.1	S3(Phospho)	0	S(1): 50.0; S(3): 50.0	33.84	0.0146632	2	1081.42	-0.419058	33.1068	0
	High	QQLLQEQQLR	1	4	2	IPI00764433.3;IPI00948824.1		0		33.68	0.0193704	2	1283.71	-1.01381	38.1668	0
	High	RQLLAER	1	9	2	IPI00764433.3;IPI00948824.1		0		32.98	0.0153568	2	885.526	-0.120283	23.4353	1
	High	FLVIALK	2	11	3	IPI00948824.1;IPI00764433.3;IPI00765906.2		0		28.77	0.0050242	2	803.538	-0.59929	53.4171	0
	High	HVKTGQLAAIK	1	11	2	IPI00948824.1;IPI00765906.2		0		27.75	0.0177953	3	1165.7	-0.460038	24.5755	1
IPI00764433.3	mitogen-activated protein kinase kinase kinase kinase 4	12037.2	61.21	8	6	77	450	catalytic activity; signal transducer activity; enzyme regulator activity; nucleotide binding	cytoplasm	metabolic process; response to stimulus; cell differentiation; cell organization and biogenesis; development; regulation of biological process; cell communication; cellular homeostasis; transport	Pf00069; Pf00780; Pf07714	301363	[GO:0003674] [GO:0004672]; GO:0016301; GO:0016773; GO:0016772; GO:0016740; GO:0003824; GO:0003674 [GO:0004674]; GO:0004672; GO:0016301; GO:0016773; GO:0016772; GO:0016740; GO:0003824; GO:0003674 [GO:0004702]; GO:0004674; GO:0005057; GO:0004672; GO:0004871; GO:0016301; GO:0016773; GO:0060089; GO:0016772; GO:0003674; GO:0016740; GO:0003824 [GO:0005083]; GO:0030695; GO:0060589; GO:0030234; GO:000367…	1178	134.973	7.6499
	A2	Sequence	# PSMs	# Proteins	# Protein Groups	Protein Group Accessions	Modifications	ΔCn	phosphoRS Site Probabilities	IonScore	Exp Value	Charge	MH+ [Da]	ΔM [ppm]	RT [min]	# Missed Cleavages
	High	FQQmDVLEGLNVLVTISGK	12	7	2	IPI00948824.1;IPI00764433.3	M4(Oxidation)	0		114.51	2.15407e-10	2	2107.11	-1.0794	78.781	0
	High	DSPLQGSGQQNSQAGQR	4	4	2	IPI00764433.3;IPI00948824.1		0		94.23	5.31999e-08	2	1757.81	-1.80077	28.9814	0
	High	SFGELVHKPLLVDLTVEEGQR	24	4	2	IPI00764433.3;IPI00948824.1		0		84.01	1.41003e-07	3	2366.27	-0.2202	66.8863	1
	High	RDSPLQGSGQQNSQAGQR	3	4	2	IPI00764433.3;IPI00948824.1		0		81.98	8.54773e-07	2	1913.91	-1.7416	23.4106	1
	High	KGsVVNVNPTNTR	2	8	3	IPI00764433.3;IPI00765906.2;IPI00948824.1	S3(Phospho)	0	S(3): 100.0; T(10): 0.0; T(12): 0.0	78.39	1.54149e-06	2	1465.72	-0.633739	31.6993	1
	High	SGGSSQVYFMTLGR	6	4	2	IPI00764433.3;IPI00948824.1		0		76.45	2.34277e-06	2	1489.71	0.849977	52.5545	0
	High	LVDFGVSAQLDR	32	12	3	IPI00948824.1;IPI00764433.3;IPI00765906.2		0		75.5	2.0856e-06	2	1319.7	1.0333	54.1081	0
	High	TmIVHDDVESEPAMTPSK	3	4	2	IPI00764433.3;IPI00948824.1	M2(Oxidation)	0		74.14	5.49114e-06	2	2002.91	-0.736717	36.7351	0
	High	FQQMDVLEGLNVLVTISGK	7	7	2	IPI00948824.1;IPI00764433.3		0		72.78	2.76796e-06	2	2091.11	-0.600584	80.0222	0
	High	DVVLQWGEmPTSVAYIR	8	4	2	IPI00764433.3;IPI00948824.1	M9(Oxidation)	0		72.42	6.06018e-06	2	1979.99	0.582808	64.271	0
	High	SGGSSQVYFmTLGR	6	4	2	IPI00764433.3;IPI00948824.1	M10(Oxidation)	0		71.92	7.10491e-06	2	1505.7	-1.45693	46.2512	0
	High	TMIVHDDVESEPAMTPSK	1	4	2	IPI00764433.3;IPI00948824.1		0		70.39	1.33232e-05	2	1986.91	-0.475784	39.809	0
	High	DVVLQWGEmPTSVAYIR	3	4	2	IPI00764433.3;IPI00948824.1	M9(Dioxidation)	0		69.93	1.15547e-05	2	1995.99	0.679936	65.4883	0
	High	AAsSLNLSNGETESVK	4	4	2	IPI00764433.3;IPI00948824.1	S3(Phospho)	0	S(3): 99.2; S(4): 0.8; S(8): 0.0; T(12): 0.0; S(14): 0.0	69.77	1.28582e-05	2	1686.76	0.696432	45.1427	0
	High	SQDPcPPsRSEGLSQSSDSK	5	3	2	IPI00764433.3;IPI00948824.1	C5(Carbamidomethyl); S8(Phospho)	0	S(1): 0.0; S(8): 99.9; S(10): 0.1; S(14): 0.0; S(16): 0.0; S(17): 0.0; S(19): 0.0	69.76	1.48747e-05	2	2228.91	-0.215049	31.3109	1
	High	GNTLKEDWIAYISR	16	4	2	IPI00764433.3;IPI00948824.1		0		68.51	1.15562e-05	2	1665.86	-0.596205	58.692	1
	High	LVPRPGSGSSSGSSNSGSQPGSHPGSQsGSGER	7	4	2	IPI00764433.3;IPI00948824.1	S28(Phospho)	0.1067	S(7): 0.0; S(9): 0.0; S(10): 0.0; S(11): 0.0; S(13): 0.0; S(14): 0.0; S(16): 0.0; S(18): 0.0; S(22): 0.2; S(26): 10.7; S(28): 78.4; S(30): 10.7	67.37	4.24272e-05	4	3148.36	-0.893616	26.3043	1
	High	PGSGSSSGSSNSGSQPGSHPGSQSGSGER	1	4	2	IPI00764433.3;IPI00948824.1		0		63.18	8.3041e-05	3	2603.09	-0.815443	19.3629	0
	High	SEGLSQSSDSK	2	3	2	IPI00764433.3;IPI00948824.1		0		62.55	4.08312e-05	2	1124.51	-0.20991	20.5576	0
	High	RQQLLQEQQLR	5	4	2	IPI00764433.3;IPI00948824.1		0		62.48	1.69764e-05	2	1439.81	0.420826	31.9201	1
	High	SGGSSQVYFMtLGR	1	4	2	IPI00764433.3;IPI00948824.1	T11(Phospho)	0	S(1): 0.0; S(4): 0.0; S(5): 0.0; Y(8): 0.0; T(11): 100.0	61.08	7.8139e-05	2	1569.68	0.0924914	59.3927	0
	High	QGWTTVGDLEGcVHYK	4	4	2	IPI00764433.3;IPI00948824.1	C12(Carbamidomethyl)	0		60.02	0.000128656	2	1849.85	-0.273652	48.4653	0
	High	LLQISPSSGTTVTSVVGFScDGLRPEAIR	11	4	2	IPI00764433.3;IPI00948824.1	C20(Carbamidomethyl)	0		58.96	7.63615e-05	3	3047.58	-0.0972707	67.0181	1
	High	PGSGSSSGSSNSGSQPGSHPGSQsGSGERFR	14	4	2	IPI00764433.3;IPI00948824.1	S24(Phospho)	0	S(3): 0.0; S(5): 0.0; S(6): 0.0; S(7): 0.0; S(9): 0.0; S(10): 0.0; S(12): 0.0; S(14): 0.0; S(18): 0.1; S(22): 8.0; S(24): 46.0; S(26): 46.0	58.13	0.000299325	4	2986.23	0.406556	24.9042	1
	High	RNtFIGTPYWMAPEVIAcDENPDATYDYR	3	7	3	IPI00764433.3;IPI00765906.2;IPI00948824.1	T3(Phospho); C18(Carbamidomethyl)	0	T(3): 98.8; T(7): 1.2; Y(9): 0.0; T(25): 0.0; Y(26): 0.0; Y(28): 0.0	58.05	0.000380407	3	3545.52	-0.584976	71.0886	1
	High	SEGLSQSSDSKSEVPEPTQK	5	3	2	IPI00764433.3;IPI00948824.1		0		57.85	0.00023805	2	2120	-0.105851	30.8193	1
	High	SPPGHDDQLWLVMEFcGAGSITDLVK	2	4	2	IPI00764433.3;IPI00948824.1	C16(Carbamidomethyl)	0		57.27	0.000315749	3	2872.37	0.538831	73.8537	0
	High	NTFIGTPYWmAPEVIAcDENPDATYDYR	2	7	3	IPI00764433.3;IPI00765906.2;IPI00948824.1	M10(Oxidation); C17(Carbamidomethyl)	0		57.08	0.000458761	3	3325.44	-0.212012	68.1142	0
	High	LLQISPSSGTTVtSVVGFScDGLRPEAIR	17	4	2	IPI00764433.3;IPI00948824.1	T13(Phospho); C20(Carbamidomethyl)	0	S(5): 0.0; S(7): 0.0; S(8): 0.0; T(10): 0.2; T(11): 1.5; T(13): 87.3; S(14): 11.1; S(19): 0.0	56.37	0.000285806	3	3127.55	-0.375163	66.1748	1
	High	EVQWSHLAsLKNNVSPVSR	2	2	1	IPI00764433.3	S9(Phospho)	0	S(5): 0.0; S(9): 100.0; S(15): 0.0; S(18): 0.0	56.03	0.000326917	2	2231.1	0.122481	50.4289	1
	High	qQLLQEQQLR	2	4	2	IPI00764433.3;IPI00948824.1	N-Term(Gln->pyro-Glu)	0		55.72	0.000147756	2	1266.68	0.46528	53.1667	0
	High	EVQWSHLAsLK	4	2	1	IPI00764433.3	S9(Phospho)	0	S(5): 0.0; S(9): 100.0	55.48	0.000270115	2	1377.66	-0.527797	51.4211	0
	High	GNtLKEDWIAYISR	1	4	2	IPI00764433.3;IPI00948824.1	T3(Phospho)	0	T(3): 100.0; Y(11): 0.0; S(13): 0.0	53.53	0.000568484	2	1745.82	-0.721573	62.2004	1
	High	RFQQMDVLEGLNVLVTISGK	4	7	2	IPI00948824.1;IPI00764433.3		0		53.38	0.000171051	3	2247.22	0.772796	77.6256	1
	High	SDSDEVPPRVPVR	4	3	2	IPI00764433.3;IPI00948824.1		0		53.35	0.000360888	3	1452.74	0.247949	34.6178	1
	High	DVVLQWGEMPTSVAYIR	4	4	2	IPI00764433.3;IPI00948824.1		0		52.54	0.000563593	2	1963.99	-0.136933	69.9403	0
	High	qQLLQEQQLREQEEYK	1	4	2	IPI00764433.3;IPI00948824.1	N-Term(Gln->pyro-Glu)	0		52.5	0.000636852	2	2073.02	-1.21943	47.3601	1
	High	SVETGHLDGVFMHK	1	11	3	IPI00948824.1;IPI00764433.3;IPI00765906.2		0		52.37	0.000605503	2	1556.75	0.359805	38.1757	0
	High	DSPLQGSGQQNsQAGQR	6	4	2	IPI00764433.3;IPI00948824.1	S12(Phospho)	0	S(2): 0.0; S(7): 0.5; S(12): 99.5	52.33	0.000718415	2	1837.78	0.0588058	35.6315	0
	High	qGWTTVGDLEGcVHYK	2	4	2	IPI00764433.3;IPI00948824.1	N-Term(Gln->pyro-Glu); C12(Carbamidomethyl)	0		50.92	0.00111413	2	1832.83	-0.643212	57.4477	0
	High	NDKVFFAsVR	2	10	3	IPI00948824.1;IPI00764433.3;IPI00765906.2	S8(Phospho)	0	S(8): 100.0	50.06	0.000837351	3	1262.59	-0.39633	46.407	1
	High	TMIVHDDVESEPAMTPsKEGTLIVR	5	4	2	IPI00764433.3;IPI00948824.1	S17(Phospho)	0	T(1): 0.0; S(10): 0.0; T(15): 0.0; S(17): 90.5; T(21): 9.5	49.94	0.00207852	3	2835.33	-1.51843	48.9177	1
	High	SPPGHDDQLWLVmEFcGAGSITDLVK	6	4	2	IPI00764433.3;IPI00948824.1	M13(Oxidation); C16(Carbamidomethyl)	0		49.29	0.00200958	3	2888.36	0.817162	76.0131	0
	High	FQQmDVLEGLNVLVTISGKK	2	7	2	IPI00948824.1;IPI00764433.3	M4(Oxidation)	0		49.26	0.000418576	3	2235.2	-0.504419	69.7388	1
	High	ITKDVVLQWGEMPTSVAYIR	2	4	2	IPI00764433.3;IPI00948824.1		0		49.16	0.000661297	3	2306.22	-1.03763	60.2817	1
	High	HLEILQQQLLQEQAMLLHDHR	9	3	2	IPI00764433.3;IPI00948824.1		0		48.55	0.000721224	3	2593.37	-0.0690084	68.2593	0
	High	TMIVHDDVESEPAmTPSKEGtLIVR	3	4	2	IPI00764433.3;IPI00948824.1	M14(Oxidation); T21(Phospho)	0	T(1): 0.0; S(10): 0.0; T(15): 0.0; S(17): 12.1; T(21): 87.9	48.45	0.00296924	3	2851.33	0.316285	45.2135	1
	High	RNtFIGTPYWmAPEVIAcDENPDATYDYR	1	7	3	IPI00764433.3;IPI00765906.2;IPI00948824.1	T3(Phospho); M11(Oxidation); C18(Carbamidomethyl)	0	T(3): 100.0; T(7): 0.0; Y(9): 0.0; T(25): 0.0; Y(26): 0.0; Y(28): 0.0	47.67	0.00402196	3	3561.51	-0.457029	69.225	1
	High	NIATYYGAFIK	4	12	3	IPI00948824.1;IPI00764433.3;IPI00765906.2		0		47.14	0.0014654	2	1260.66	0.152209	56.2227	0
	High	NDKVFFASVR	3	10	3	IPI00948824.1;IPI00764433.3;IPI00765906.2		0		47.12	0.00109951	2	1182.63	-0.00573908	38.9188	1
	High	ITKDVVLQWGEmPTSVAYIR	5	4	2	IPI00764433.3;IPI00948824.1	M12(Oxidation)	0		46.88	0.00134966	3	2322.21	-0.917135	58.1705	1
	High	RIEQQKEQR	2	4	2	IPI00764433.3;IPI00948824.1		0		46.71	0.0012585	2	1214.66	0.117357	13.335	2
	High	KFFSFIEGcLVK	4	1	1	IPI00764433.3	C9(Carbamidomethyl)	0		46.55	0.00157462	3	1474.78	-0.113633	57.2608	1
	High	FQQMDVLEGLNVLVTISGKK	6	7	2	IPI00948824.1;IPI00764433.3		0		46.51	0.000727028	3	2219.21	0.693483	77.0247	1
	High	SDLWScGITAIEMAEGAPPLcDMHPMR	1	3	2	IPI00764433.3;IPI00948824.1	C6(Carbamidomethyl); C21(Carbamidomethyl)	0		46.35	0.00546094	3	3045.34	0.209134	75.9396	0
	High	vEKLVPRPGSGSSSGSSNSGSQPGSHPGsQSGSGER	4	4	2	IPI00764433.3;IPI00948824.1	N-Term(Acetyl); S29(Phospho)	0	S(10): 0.0; S(12): 0.0; S(13): 0.0; S(14): 0.0; S(16): 0.0; S(17): 0.0; S(19): 0.0; S(21): 0.0; S(25): 0.1; S(29): 74.3; S(31): 12.8; S(33): 12.8	46.31	0.00553135	4	3546.59	1.95961	28.237	2
	High	EVQWSHLASLK	2	2	1	IPI00764433.3		0		46.19	0.00128393	2	1297.69	-0.0727179	44.2758	0
	High	SVETGHLDGVFmHK	1	11	3	IPI00948824.1;IPI00764433.3;IPI00765906.2	M12(Oxidation)	0		45.7	0.00317467	2	1572.75	-0.524305	35.2193	0
	High	VYYLSWLR	5	11	3	IPI00948824.1;IPI00764433.3;IPI00765906.2		0		45.4	0.00196691	2	1099.59	0.149354	62.0217	0
	High	SVETGHLDGVFMHKR	2	11	3	IPI00948824.1;IPI00764433.3;IPI00765906.2		0		45.35	0.00301662	3	1712.85	-0.277702	34.3124	1
	High	ILHNDPEVEKK	3	11	3	IPI00948824.1;IPI00764433.3;IPI00765906.2		0		45.29	0.00178664	3	1321.71	-0.282806	22.338	1
	High	RLEELER	2	9	2	IPI00764433.3;IPI00948824.1		0		44.79	0.0019001	2	944.515	-1.14463	25.8701	1
	High	AREVQWSHLAsLK	1	2	1	IPI00764433.3	S11(Phospho)	0	S(7): 0.0; S(11): 100.0	44.67	0.00332663	2	1604.79	-0.488243	43.294	1
	High	SEGLSQSSDSKSEVPEPtQK	10	3	2	IPI00764433.3;IPI00948824.1	T18(Phospho)	0.12	S(1): 0.0; S(5): 0.0; S(7): 0.0; S(8): 0.0; S(10): 0.0; S(12): 2.2; T(18): 97.7	44.43	0.00556373	2	2199.96	-0.999987	34.0429	1
	High	RFQQmDVLEGLNVLVTISGK	3	7	2	IPI00948824.1;IPI00764433.3	M5(Oxidation)	0		44.26	0.00152801	3	2263.21	-0.168127	66.2227	1
	High	FFSFIEGcLVK	5	1	1	IPI00764433.3	C8(Carbamidomethyl)	0		44.22	0.00287616	2	1346.68	-0.13764	65.537	0
	High	LVDFGVSAQLDRtVGR	6	12	3	IPI00948824.1;IPI00764433.3;IPI00765906.2	T13(Phospho)	0	S(7): 0.0; T(13): 100.0	43.9	0.00455655	3	1812.9	-0.0990639	58.8107	1
	High	RDSPLQGSGQQNsQAGQR	7	4	2	IPI00764433.3;IPI00948824.1	S13(Phospho)	0	S(3): 0.0; S(8): 0.0; S(13): 100.0	43.41	0.00683143	3	1993.89	1.34078	26.6674	1
	High	AASSLNLSNGETESVK	1	4	2	IPI00764433.3;IPI00948824.1		0		43.35	0.00483882	2	1606.79	-0.698421	36.9607	0
	High	sSSKSEGSPSQR	7	4	2	IPI00764433.3;IPI00948824.1	S1(Phospho)	0.1224	S(1): 92.2; S(2): 7.1; S(3): 0.6; S(5): 0.1; S(8): 0.0; S(10): 0.0	43.15	0.00289777	2	1316.55	0.955197	14.8099	1
	High	SDsDEVPPRVPVR	2	3	2	IPI00764433.3;IPI00948824.1	S3(Phospho)	0	S(1): 0.1; S(3): 99.9	43.03	0.00527601	3	1532.71	0.977005	40.8545	1
	High	GQNVLLTENAEVK	25	12	3	IPI00948824.1;IPI00764433.3;IPI00765906.2		0		42.98	0.00328031	2	1414.75	-0.252908	93.0852	0
	High	DIKGQNVLLTENAEVK	6	12	3	IPI00948824.1;IPI00764433.3;IPI00765906.2		0		42.64	0.00271979	2	1770.96	-0.854802	44.1011	1
	High	IQLKDHIDR	2	11	3	IPI00948824.1;IPI00764433.3;IPI00765906.2		0		42.6	0.00192065	3	1137.64	1.38133	26.6876	1
	High	TMIVHDDVESEPAmTPSKEGtLIVR	1	4	2	IPI00764433.3;IPI00948824.1	M14(Dioxidation); T21(Phospho)	0	T(1): 0.0; S(10): 0.0; T(15): 0.4; S(17): 49.8; T(21): 49.8	42.38	0.0116602	3	2867.32	-0.806659	44.5941	1
	High	SSSSFTPFIDPR	1	4	2	IPI00764433.3;IPI00948824.1		0		42.26	0.00536646	2	1340.65	0.514683	52.0859	0
	High	NSTSSIEPR	2	4	2	IPI00764433.3;IPI00948824.1		0		42.17	0.00375266	2	990.485	0.239101	24.1314	0
	High	SSVEVYAWAPK	1	4	2	IPI00764433.3;IPI00948824.1		0		41.89	0.00551366	2	1236.63	0.0508329	48.0054	0
	High	VRsSSKSEGSPSQR	1	4	2	IPI00764433.3;IPI00948824.1	S3(Phospho)	0	S(3): 88.3; S(4): 11.1; S(5): 0.2; S(7): 0.0; S(10): 0.2; S(12): 0.0	41.89	0.0070668	2	1571.72	0.810087	14.7829	2
	High	SFGELVHK	1	4	2	IPI00764433.3;IPI00948824.1		0		41.72	0.00430705	2	916.489	-0.106139	31.5324	0
	High	RDSPLQGSGQQNSQAGQRNstSSIEPR	4	4	2	IPI00764433.3;IPI00948824.1	S20(Phospho); T21(Phospho)	0	S(3): 0.0; S(8): 0.0; S(13): 0.0; S(20): 50.0; T(21): 50.0; S(22): 50.0; S(23): 50.0	41.6	0.0161819	4	3045.32	-0.0676424	34.7346	2
	High	KGsVVNVNPtNTRPQSDTPEIR	1	4	2	IPI00764433.3;IPI00948824.1	S3(Phospho); T10(Phospho)	0	S(3): 100.0; T(10): 99.2; T(12): 0.8; S(16): 0.0; T(18): 0.0	41.27	0.0141676	3	2569.18	-0.436578	41.3925	2
	High	NSTSsIEPR	8	4	2	IPI00764433.3;IPI00948824.1	S5(Phospho)	0	S(2): 0.0; T(3): 0.6; S(4): 7.1; S(5): 92.2	40.73	0.00431092	2	1070.45	0.14329	30.497	0
	High	PGSGSSSGSSNSGSQPGsHPGsQSGSGER	4	4	2	IPI00764433.3;IPI00948824.1	S18(Phospho); S22(Phospho)	0	S(3): 0.0; S(5): 0.0; S(6): 0.0; S(7): 0.0; S(9): 0.0; S(10): 0.0; S(12): 0.0; S(14): 0.0; S(18): 99.9; S(22): 71.3; S(24): 14.4; S(26): 14.4	40.53	0.00876707	3	2763.03	-0.806552	24.2942	0
	High	LLQISPssGTTVTSVVGFScDGLRPEAIR	1	4	2	IPI00764433.3;IPI00948824.1	S7(Phospho); S8(Phospho); C20(Carbamidomethyl)	0	S(5): 0.0; S(7): 0.2; S(8): 4.0; T(10): 70.8; T(11): 70.8; T(13): 27.1; S(14): 27.1; S(19): 0.0	40.51	0.016797	3	3207.51	-0.29668	75.8715	1
	High	SGQGKVYPLISR	1	4	2	IPI00764433.3;IPI00948824.1		0		40.37	0.00371925	2	1304.73	-0.231601	33.9052	1
	High	sSSKSEGSPSQRLENAAK	4	4	2	IPI00764433.3;IPI00948824.1	S1(Phospho)	0	S(1): 95.9; S(2): 1.3; S(3): 1.3; S(5): 1.3; S(8): 0.0; S(10): 0.0	40.07	0.0155769	2	1942.89	1.49348	27.3675	2
	High	ILHNDPEVEK	2	11	3	IPI00948824.1;IPI00764433.3;IPI00765906.2		0		39.95	0.00831013	3	1193.61	-0.952929	25.292	0
	High	HLEILQQQLLQEQAmLLHDHR	3	3	2	IPI00764433.3;IPI00948824.1	M15(Oxidation)	0		39.85	0.00715283	4	2609.36	1.10312	54.6594	0
	High	PGSGSSSGSSNSGSQPGSHPGsQSGSGER	1	4	2	IPI00764433.3;IPI00948824.1	S22(Phospho)	0	S(3): 0.0; S(5): 0.0; S(6): 0.0; S(7): 0.0; S(9): 0.0; S(10): 0.0; S(12): 0.0; S(14): 0.0; S(18): 0.0; S(22): 78.3; S(24): 10.9; S(26): 10.9	39.8	0.0140996	3	2683.05	-2.68761	21.3012	0
	High	SNQTMGWGEK	1	4	2	IPI00764433.3;IPI00948824.1		0		39.79	0.00684302	2	1137.5	-0.0669215	32.6982	0
	High	RQLEEEQR	1	5	2	IPI00764433.3;IPI00948824.1		0		39.78	0.00778978	2	1087.55	-0.890074	18.162	1
	High	LQQENKERsEALR	1	4	2	IPI00764433.3;IPI00948824.1	S9(Phospho)	0	S(9): 100.0	39.74	0.012889	2	1680.81	0.365423	22.9736	2
	High	LQQENKER	1	4	2	IPI00764433.3;IPI00948824.1		0		39.73	0.00596984	2	1044.54	-0.496956	13.49	1
	High	RLEEQQR	3	7	2	IPI00948824.1;IPI00764433.3		0		39.29	0.00608822	2	958.506	-0.82152	16.7498	1
	High	SKPSYHAPEPKPHYDPADR	1	4	2	IPI00764433.3;IPI00948824.1		0		39.11	0.0166686	5	2192.05	-1.12863	29.4078	2
	High	HKsSsSFTPFIDPR	1	4	2	IPI00764433.3;IPI00948824.1	S3(Phospho); S5(Phospho)	0	S(3): 96.4; S(4): 50.0; S(5): 50.0; S(6): 3.6; T(8): 0.0	38.5	0.0169575	3	1765.73	0.00624563	49.7663	1
	High	RRLEEQQR	1	7	2	IPI00948824.1;IPI00764433.3		0		37.63	0.00962155	2	1114.61	-0.254705	14.5039	2
	High	SEVPEPTQK	1	3	2	IPI00764433.3;IPI00948824.1		0		37.46	0.011576	2	1014.51	0.520927	26.6286	0
	High	NYmQRPSTEQLLK	1	1	1	IPI00764433.3	M3(Oxidation)	0		37.22	0.0194602	2	1623.81	-1.35976	33.5854	1
	High	IKFLVIALK	2	11	3	IPI00948824.1;IPI00764433.3;IPI00765906.2		0		36.96	0.000762197	2	1044.72	-0.659073	52.8797	1
	High	SDSDEVPPR	1	3	2	IPI00764433.3;IPI00948824.1		0		36.43	0.0133889	2	1001.46	1.70298	26.8694	0
	High	GSVVNVNPTNTR	1	8	3	IPI00764433.3;IPI00765906.2;IPI00948824.1		0		35.89	0.0187299	2	1257.65	-1.01251	33.595	0
	High	NsTSsIEPR	1	4	2	IPI00764433.3;IPI00948824.1	S2(Phospho); S5(Phospho)	0	S(2): 99.0; T(3): 1.7; S(4): 8.1; S(5): 91.2	34.57	0.0135466	2	1150.42	0.00774338	39.4681	0
	High	ALFLIPR	2	11	3	IPI00948824.1;IPI00764433.3;IPI00765906.2		0		33.98	0.00679906	2	829.529	-0.164944	55.1518	0
	High	SDsDEVPPR	1	3	2	IPI00764433.3;IPI00948824.1	S3(Phospho)	0	S(1): 50.0; S(3): 50.0	33.84	0.0146632	2	1081.42	-0.419058	33.1068	0
	High	QQLLQEQQLR	1	4	2	IPI00764433.3;IPI00948824.1		0		33.68	0.0193704	2	1283.71	-1.01381	38.1668	0
	High	RQLLAER	1	9	2	IPI00764433.3;IPI00948824.1		0		32.98	0.0153568	2	885.526	-0.120283	23.4353	1
	High	FLVIALK	2	11	3	IPI00948824.1;IPI00764433.3;IPI00765906.2		0		28.77	0.0050242	2	803.538	-0.59929	53.4171	0
IPI00189809.2	myosin-6	7256.86	54.98	11	36	105	199	catalytic activity; motor activity; nucleotide binding; protein binding; structural molecule activity	chromosome; nucleus; organelle lumen; cytoskeleton; cytoplasm; mitochondrion; Golgi; membrane	cell organization and biogenesis; development; regulation of biological process; metabolic process; transport; cell division; reproduction; response to stimulus; cellular component movement; cell differentiation; cell communication	Pf00038; Pf00063; Pf00769; Pf01576; Pf02463; Pf02736; Pf05483; Pf05557; Pf05911; Pf06160; Pf07888; Pf09726; Pf09730; Pf12128	29556	[GO:0000146]; GO:0003774; GO:0017111; GO:0016462; GO:0016818; GO:0016817; GO:0016787; GO:0003824; GO:0003674 [GO:0000166]; GO:0036094; GO:1901265; GO:0005488; GO:0097159; GO:1901363; GO:0003674 [GO:0000795]; GO:0000794; GO:0044454; GO:0000228; GO:0000793; GO:0044427; GO:0044428; GO:0005694; GO:0031981; GO:0044446; GO:0005634; GO:0043232; GO:0070013; GO:0043229; GO:0044422; GO:0044424; GO:0043231;…	1939	223.371	5.73193
	A2	Sequence	# PSMs	# Proteins	# Protein Groups	Protein Group Accessions	Modifications	ΔCn	phosphoRS Site Probabilities	IonScore	Exp Value	Charge	MH+ [Da]	ΔM [ppm]	RT [min]	# Missed Cleavages
	High	LMATLFSTYASADTGDSGK	2	1	1	IPI00189809.2		0		107.32	2.5727e-09	2	1935.9	-0.295138	58.8272	0
	High	QLEVEKLELQSALEEAEASLEHEEGK	5	1	1	IPI00189809.2		0		105.7	3.32943e-09	3	2938.45	-1.1827	72.5121	1
	High	qAEEAEEQANTNLSK	1	2	2	IPI00189811.1;IPI00189809.2	N-Term(Gln->pyro-Glu)	0		102.31	7.24374e-09	2	1644.73	-1.43052	42.0234	0
	High	VVDSLQTSLDAETR	4	2	2	IPI00189811.1;IPI00189809.2		0		91.88	5.8669e-08	2	1533.77	-0.478185	46.9127	0
	High	LEEAGGATSVQIEMNK	1	2	2	IPI00189811.1;IPI00189809.2		0		89.29	1.31421e-07	2	1676.82	0.592134	43.0448	0
	High	LQNEIEDLmVDVER	2	2	2	IPI00189811.1;IPI00189809.2	M9(Oxidation)	0		89.09	1.45321e-07	2	1718.83	0.254631	54.0012	0
	High	QAEEAEEQANTNLSK	2	2	2	IPI00189811.1;IPI00189809.2		0		85.86	2.97682e-07	2	1661.76	-0.937606	29.3405	0
	High	LASADIETYLLEK	2	13	2	IPI00189811.1;IPI00189809.2		0		84.73	2.15704e-07	2	1465.78	-0.764066	60.159	0
	High	VKLEQQVDDLEGSLEQEK	1	1	1	IPI00189809.2		0		84.42	3.81287e-07	2	2087.05	-1.76941	50.2292	1
	High	QKYEESQSELESSQK	1	2	2	IPI00189811.1;IPI00189809.2		0		83.56	5.76246e-07	2	1799.83	1.471	26.5962	1
	High	HADSVAELGEQIDNLQR	2	7	2	IPI00189811.1;IPI00189809.2		0		83.16	6.36188e-07	2	1894.92	-0.563239	49.2768	0
	High	LmATLFSTYASADTGDSGK	2	1	1	IPI00189809.2	M2(Oxidation)	0		82.1	8.54909e-07	2	1951.9	1.31181	53.8925	0
	High	NLTEEMAGLDEIIAK	4	1	1	IPI00189809.2		0		81.69	6.49181e-07	2	1646.83	-0.325216	66.3763	0
	High	LAEQELIETSER	1	2	2	IPI00189811.1;IPI00189809.2		0		81.22	6.91664e-07	2	1417.72	0.936729	42.9785	0
	High	DLEEATLQHEATAAALR	3	5	2	IPI00189811.1;IPI00189809.2		0		79.84	1.12364e-06	2	1838.92	-0.13673	48.9109	0
	High	NTLLQAELEELR	3	1	1	IPI00189809.2		0		78.55	8.36425e-07	2	1428.77	-0.353362	59.2654	0
	High	qLEVEKLELQSALEEAEASLEHEEGK	6	1	1	IPI00189809.2	N-Term(Gln->pyro-Glu)	0		76.58	3.29569e-06	3	2921.42	-0.646832	74.8123	1
	High	LAEKDEEMEQAKR	2	2	2	IPI00189811.1;IPI00189809.2		0		76.36	2.42882e-06	3	1576.76	-0.578296	22.8323	2
	High	GQSVQQVYYSIGALAK	3	1	1	IPI00189809.2		0		75.34	1.8466e-06	2	1711.9	-0.425805	56.0883	0
	High	MEGDLNEMEIQLSQANR	1	1	1	IPI00189809.2		0		74.7	5.05047e-06	2	1977.9	-0.000508588	55.9312	0
	High	LEEAGGATSVQIEmNK	1	2	2	IPI00189811.1;IPI00189809.2	M14(Oxidation)	0		73.14	5.53472e-06	2	1692.81	-2.32269	37.389	0
	High	NDLQLQVQAEQDNLADAEER	5	2	2	IPI00189811.1;IPI00189809.2		0		72.55	9.25859e-06	3	2299.08	-1.52854	52.3785	0
	High	IEDEQALALQLQK	2	1	1	IPI00189809.2		0		72.26	3.22701e-06	2	1498.81	-1.63989	49.7971	0
	High	YEESQSELESSQK	1	2	2	IPI00189811.1;IPI00189809.2		0		71.72	6.85763e-06	2	1543.68	-0.429367	29.5973	0
	High	KLAEQELIETSER	2	2	2	IPI00189811.1;IPI00189809.2		0		71.61	4.74885e-06	2	1545.81	-0.0880593	37.1354	1
	High	LLGSLDIDHNQYK	2	2	2	IPI00189811.1;IPI00189809.2		0		71.56	5.35893e-06	2	1515.78	-1.14879	43.6093	0
	High	ANDDLKENIAIVER	3	2	2	IPI00189811.1;IPI00189809.2		0		71.43	5.33112e-06	2	1599.83	-0.97534	42.297	1
	High	qKYEESQSELESSQK	2	2	2	IPI00189811.1;IPI00189809.2	N-Term(Gln->pyro-Glu)	0		71.41	8.95512e-06	2	1782.8	-1.28875	33.5426	1
	High	LQDAEEAVEAVNAK	3	2	2	IPI00189811.1;IPI00189809.2		0		70.86	7.74412e-06	2	1486.74	0.0751237	42.5569	0
	High	DIDDLELTLAKVEK	1	11	2	IPI00189811.1;IPI00189809.2		0		69.3	6.26808e-06	2	1601.86	0.0746749	59.7317	1
	High	NLTEEmAGLDEIIAK	1	1	1	IPI00189809.2	M6(Oxidation)	0		69.25	1.29368e-05	2	1662.82	-0.42073	54.6981	0
	High	GTLEDQIIQANPALEAFGNAK	5	2	2	IPI00189811.1;IPI00189809.2		0		68.17	1.29468e-05	2	2200.12	-0.884091	67.2667	0
	High	DPLNETVVGLYQK	1	11	2	IPI00189811.1;IPI00189809.2		0		66.87	1.5892e-05	2	1475.77	-1.23793	55.9433	0
	High	VQLLHSQNTSLINQK	2	2	2	IPI00189811.1;IPI00189809.2		0		65.57	1.16479e-05	2	1722.95	-2.69616	38.0071	0
	High	GSSFQTVSALHR	1	2	2	IPI00189811.1;IPI00189809.2		0		65.3	2.16471e-05	2	1289.66	-0.76167	34.0255	0
	High	MVSLLQEKNDLQLQVQAEQDNLADAEER	5	2	2	IPI00189811.1;IPI00189809.2		0		64.69	5.10287e-05	3	3227.58	-1.46423	59.3683	1
	High	TKYETDAIQRTEELEEAK	1	13	2	IPI00189811.1;IPI00189809.2		0		64.09	5.23497e-05	2	2154.05	-1.1201	40.1309	2
	High	KVQHELDEAEER	2	2	2	IPI00189811.1;IPI00189809.2		0		64.05	3.92173e-05	3	1482.72	0.992074	23.3148	1
	High	LEQQVDDLEGSLEQEK	2	8	1	IPI00189809.2		0		62.62	7.22335e-05	3	1859.89	0.205364	49.3352	0
	High	SEFKLELDDVTSNMEQIIK	2	2	2	IPI00189811.1;IPI00189809.2		0		61.52	8.76286e-05	2	2239.12	1.04891	70.6152	1
	High	LEQQVDDLEGSLEQEKK	1	8	1	IPI00189809.2		0		61.39	8.72416e-05	2	1987.98	-0.660409	43.4722	1
	High	LELDDVTSNMEQIIK	1	2	2	IPI00189811.1;IPI00189809.2		0		60.94	8.39204e-05	2	1747.88	-0.551735	65.852	0
	High	DNPNANKGTLEDQIIQANPALEAFGNAK	2	1	1	IPI00189809.2		0		60.23	0.000109447	3	2953.46	-0.733203	62.2376	1
	High	VKLEQQVDDLEGSLEQEKK	1	1	1	IPI00189809.2		0		60.18	7.42576e-05	3	2215.15	0.641659	45.7211	2
	High	KGSSFQTVSALHR	2	2	2	IPI00189811.1;IPI00189809.2		0		59.78	6.95873e-05	2	1417.76	0.513059	28.7176	1
	High	qREEQAEPDGTEDADK	1	1	1	IPI00189809.2	N-Term(Gln->pyro-Glu)	0		59.13	0.000141973	2	1800.75	-0.176475	28.5755	1
	High	DTQLQLDDAVR	2	2	2	IPI00189811.1;IPI00189809.2		0		58.42	0.000116615	2	1273.64	-0.557819	45.8246	0
	High	VRELENELEAEQK	1	2	2	IPI00189811.1;IPI00189809.2		0		57.83	0.000147098	2	1586.8	-0.122144	34.99	1
	High	MDADLSQLQTEVEEAVQEcR	2	2	2	IPI00189811.1;IPI00189809.2	C19(Carbamidomethyl)	0		57.76	0.00030149	2	2351.04	-3.20445	71.2213	0
	High	VKDALEKSEAR	2	2	2	IPI00189811.1;IPI00189809.2		0		57.73	0.000105072	2	1245.68	-1.33511	19.1806	2
	High	ELEEISERLEEAGGATSVQIEMNK	8	2	2	IPI00189811.1;IPI00189809.2		0		57.66	0.00025298	3	2662.29	-0.48423	63.4578	1
	High	LQNEIEDLMVDVER	1	2	2	IPI00189811.1;IPI00189809.2		0		57.23	0.000211848	3	1702.83	0.34545	64.0889	0
	High	VRELENELEAEQKR	2	2	2	IPI00189811.1;IPI00189809.2		0		57	0.00015583	2	1742.9	0.632951	32.2236	2
	High	NKDPLNETVVGLYQK	2	11	2	IPI00189811.1;IPI00189809.2		0		56.13	0.00016504	2	1717.91	-1.1826	45.4722	1
	High	KAPGVMDNPLVMHQLR	1	1	1	IPI00189809.2		0		55.57	0.000178047	3	1805.95	-0.282648	43.2233	1
	High	IEELEEELEAER	2	11	2	IPI00189811.1;IPI00189809.2		0		55.12	0.000327143	2	1488.71	-0.0973148	49.5738	0
	High	ENQSILITGESGAGK	1	11	2	IPI00189811.1;IPI00189809.2		0		54.89	0.000273743	2	1503.77	0.689941	40.7518	0
	High	KKEFDISQQNSK	1	1	1	IPI00189809.2		0		54.88	0.000283476	2	1451.75	1.43472	23.0113	2
	High	qLEEKEALISQLTR	1	1	1	IPI00189809.2	N-Term(Gln->pyro-Glu)	0		54.86	0.00016411	2	1640.89	0.0568873	58.0948	1
	High	EDQVmQQNPPK	1	2	2	IPI00189811.1;IPI00189809.2	M5(Oxidation)	0		54.11	0.000345066	2	1329.61	-0.923461	24.0329	0
	High	ADIAESQVNK	1	17	2	IPI00189811.1;IPI00189809.2		0		53.93	0.00034126	2	1074.54	0.699143	27.2094	0
	High	VGNEYVTK	1	14	2	IPI00189811.1;IPI00189809.2		0		53.31	0.000241963	2	909.468	-0.0147	25.694	0
	High	DIDDLELTLAK	2	12	2	IPI00189811.1;IPI00189809.2		0		52.79	0.000379784	2	1245.66	-0.347888	62.7462	0
	High	NLQEEISDLTEQLGEGGK	1	1	1	IPI00189809.2		0		52.37	0.000787733	2	1959.95	0.78815	69.7559	0
	High	KKHADSVAELGEQIDNLQR	1	7	2	IPI00189811.1;IPI00189809.2		0		52.09	0.00047989	3	2151.11	-0.615251	42.3046	2
	High	KLEDEcSELKK	2	13	1	IPI00189809.2	C6(Carbamidomethyl)	0		51.82	0.000603072	2	1378.69	-0.209924	24.1642	2
	High	KVQHELDEAEERADIAESQVNK	3	2	2	IPI00189811.1;IPI00189809.2		0		51.53	0.000930516	4	2538.24	0.245768	39.1597	2
	High	KEQDTSAHLER	1	17	2	IPI00189811.1;IPI00189809.2		0		51.36	0.000632435	3	1313.64	-0.346528	18.4922	1
	High	AGLLGLLEEMR	3	8	2	IPI00189811.1;IPI00189809.2		0		50.89	0.000482305	2	1201.66	-0.155701	70.6319	0
	High	QLEEKEALISQLTR	1	1	1	IPI00189809.2		0		50.85	0.000356853	3	1657.91	0.638004	46.1852	1
	High	SLNDFTTQR	1	1	1	IPI00189809.2		0		50.58	0.000665425	2	1081.53	-0.481082	36.7663	0
	High	ILNPAAIPEGQFIDSR	3	2	2	IPI00189811.1;IPI00189809.2		0		50.34	0.00053725	2	1740.93	-0.0558644	57.8783	0
	High	LTQESImDLENDKLQLEEK	1	1	1	IPI00189809.2	M7(Oxidation)	0		50.02	0.00128557	3	2292.12	-1.7787	50.3793	1
	High	LQTENGELAR	1	1	1	IPI00189809.2		0		49.13	0.000835711	2	1130.58	0.147264	29.2825	0
	High	EGGKVTAETENGK	1	2	2	IPI00189811.1;IPI00189809.2		0		48.87	0.00114217	2	1319.64	-0.905985	18.1236	1
	High	DIDDLELTLAKVEKEK	1	11	2	IPI00189811.1;IPI00189809.2		0		48.84	0.000661576	4	1859	-0.539357	55.5962	2
	High	RDLEEATLQHEATAAALR	1	5	2	IPI00189811.1;IPI00189809.2		0		48.59	0.00123207	4	1995.03	-0.101272	41.4232	1
	High	EEQAEPDGTEDADKSAYLMGLNSADLLK	1	1	1	IPI00189809.2		0		48.38	0.00297465	3	3010.38	0.424689	61.0209	1
	High	EFDISQQNSK	1	1	1	IPI00189809.2		0		48.12	0.00126034	2	1195.56	0.413648	34.689	0
	High	TEcFVPDDKEEYVK	1	1	1	IPI00189809.2	C3(Carbamidomethyl)	0		47.97	0.00210975	2	1758.79	-0.794851	39.851	1
	High	EALISQLTR	2	2	2	IPI00189811.1;IPI00189809.2		0		47.73	0.000768225	2	1030.59	-0.613945	45.8615	0
	High	KHADSVAELGEQIDNLQR	1	7	2	IPI00189811.1;IPI00189809.2		0		47.6	0.00178993	3	2023.02	-1.43899	44.2229	1
	High	LTQESIMDLENDKLQLEEK	1	1	1	IPI00189809.2		0		47.4	0.00218273	2	2276.13	0.271109	53.9433	1
	High	ELEEISERLEEAGGATSVQIEmNK	1	2	2	IPI00189811.1;IPI00189809.2	M22(Oxidation)	0		46.83	0.00306672	3	2678.28	-0.929992	54.54	1
	High	NDLQLQVQAEQDNLADAEERcDQLIK	1	2	2	IPI00189811.1;IPI00189809.2	C21(Carbamidomethyl)	0		46.8	0.00357583	3	3056.46	-0.118421	56.1326	1
	High	SNAAAAALDKK	2	2	2	IPI00189811.1;IPI00189809.2		0		46.51	0.00127537	2	1059.58	-0.54583	22.4098	1
	High	KLKENQAR	1	1	1	IPI00189809.2		0		46.35	0.00072071	2	986.574	-0.0577975	13.027	2
	High	IKELTYQTEEDKK	1	1	1	IPI00189809.2		0		45.16	0.00233316	4	1624.85	1.51173	26.6494	2
	High	ENIAIVER	1	2	2	IPI00189811.1;IPI00189809.2		0		45.07	0.00141116	2	943.521	-0.0994344	36.9	0
	High	APGVMDNPLVMHQLR	1	1	1	IPI00189809.2		0		44.59	0.00327553	3	1677.86	0.386515	48.5879	0
	High	cNGVLEGIR	1	28	4	IPI00189811.1;IPI00189809.2;IPI00209113.3;IPI00949586.1	C1(Carbamidomethyl)	0		44.47	0.00267597	2	1017.51	-0.190075	38.4654	0
	High	SLSTELFK	1	12	2	IPI00189811.1;IPI00189809.2		0		44.43	0.00108354	2	924.504	0.328375	45.7607	0
	High	LKNAYEESLEHLETFKR	3	2	2	IPI00189811.1;IPI00189809.2		0		43.95	0.00378151	4	2107.08	-1.15459	64.6378	2
	High	LDEAEQIALK	1	19	2	IPI00189811.1;IPI00189809.2		0		43.72	0.00212522	2	1129.61	-1.36796	41.8779	0
	High	qKYEESQSELESSQKEAR	1	2	2	IPI00189811.1;IPI00189809.2	N-Term(Gln->pyro-Glu)	0		43.29	0.00764869	3	2138.98	0.492319	31.7453	2
	High	TLEDQANEYR	2	1	1	IPI00189809.2		0		42.7	0.00462116	2	1238.56	-0.644987	34.7537	0
	High	ALQEAHQQALDDLQAEEDKVNTLIK	2	1	1	IPI00189809.2		0		41.66	0.00600117	3	2820.44	0.610485	54.3113	1
	High	AKLQTENGELAR	2	1	1	IPI00189809.2		0		41.02	0.00548336	2	1329.71	-1.44289	25.961	1
	High	NAQAHLK	1	1	1	IPI00189809.2		0		40.47	0.0028628	2	781.431	-0.827371	14.0651	0
	High	VKLEEAQR	1	1	1	IPI00189809.2		0		40.42	0.0041442	2	972.547	0.0921086	22.2683	1
	High	VIQYFASIAAIGDR	1	1	1	IPI00189809.2		0		40.23	0.00492703	2	1523.83	2.55136	61.3886	0
	High	EEQAEPDGTEDADKSAYLmGLNSADLLK	1	1	1	IPI00189809.2	M19(Oxidation)	0		40.07	0.0204281	3	3026.37	-2.27373	56.6946	1
	High	EQDTSAHLER	1	17	2	IPI00189811.1;IPI00189809.2		0		39.39	0.00986236	2	1185.55	-0.218772	22.0436	0
	High	APGVmDNPLVmHQLR	1	1	1	IPI00189809.2	M5(Oxidation); M11(Oxidation)	0		39.36	0.0125669	3	1709.85	-0.169537	39.6986	0
	High	KMEGDLNEMEIQLSQANR	1	1	1	IPI00189809.2		0		38.96	0.0176165	3	2105.99	-0.586161	49.3146	1
	High	VLsKANSEVAQWR	1	2	2	IPI00189811.1;IPI00189809.2	S3(Phospho)	0	S(3): 100.0; S(7): 0.0	38.29	0.0155813	2	1567.77	6.20518	45.9159	1
	High	EKSEFKLELDDVTSNMEQIIK	1	2	2	IPI00189811.1;IPI00189809.2		0		37.81	0.0177995	3	2496.26	0.594469	72.7073	2
	High	NmEQTIK	1	3	1	IPI00189809.2	M2(Oxidation)	0		37.74	0.00902755	2	879.423	-0.864081	18.8671	0
	High	NKIQLEAK	1	4	2	IPI00189811.1;IPI00189809.2		0		37.62	0.00586408	2	943.557	-0.361405	22.9916	1
	High	INATLETK	1	2	2	IPI00189811.1;IPI00189809.2		0		37.16	0.00959623	2	889.498	-1.18036	29.647	0
	High	NALAHALQSAR	1	5	2	IPI00189811.1;IPI00189809.2		0		36.99	0.00956934	2	1151.63	-0.894887	32.1318	0
	High	TTHPHFVR	1	3	1	IPI00189809.2		0		35.11	0.0149689	2	994.521	-1.01836	20.2143	0
	High	HATENKVK	1	13	2	IPI00189811.1;IPI00189809.2		0		34.56	0.0113907	2	926.505	-0.749046	12.1452	1
	High	VKQKLEK	1	13	2	IPI00189811.1;IPI00189809.2		0		34.12	0.00555715	2	872.556	-0.253689	13.3251	2
	High	ILYGDFR	1	2	2	IPI00189811.1;IPI00189809.2		0		33.02	0.0224249	2	883.467	-0.195464	43.7784	0
	High	RKLEGDLK	1	14	2	IPI00189811.1;IPI00189809.2		0		31.06	0.0201733	2	958.568	-0.339791	18.7937	2
	High	LQDLVDKLQLK	1	2	2	IPI00189811.1;IPI00189809.2		0		30.39	0.0181909	3	1312.78	0.0473713	47.7517	1
IPI00189811.1	Myosin-7	6713.77	50.7	10	26	95	185	catalytic activity; motor activity; nucleotide binding; protein binding; structural molecule activity	cytoskeleton; nucleus; organelle lumen; cytoplasm; membrane	response to stimulus; cell organization and biogenesis; regulation of biological process; metabolic process; development; cellular component movement	Pf00038; Pf00063; Pf01576; Pf02463; Pf02736; Pf05557; Pf05911; Pf06160; Pf07888; Pf09726; Pf12128	29557	[GO:0000146]; GO:0003774; GO:0017111; GO:0016462; GO:0016818; GO:0016817; GO:0016787; GO:0003824; GO:0003674 [GO:0000166]; GO:0036094; GO:1901265; GO:0005488; GO:0097159; GO:1901363; GO:0003674 [GO:0000302]; GO:0006979; GO:1901700; GO:0006950; GO:0042221; GO:0050896; GO:0008150 [GO:0000921]; GO:0031106; GO:0043623; GO:0070925; GO:0032185; GO:0006461; GO:0034622; GO:0006996; GO:0022607; GO:0007010…	1935	222.945	5.8208
	A2	Sequence	# PSMs	# Proteins	# Protein Groups	Protein Group Accessions	Modifications	ΔCn	phosphoRS Site Probabilities	IonScore	Exp Value	Charge	MH+ [Da]	ΔM [ppm]	RT [min]	# Missed Cleavages
	High	qAEEAEEQANTNLSK	1	2	2	IPI00189811.1;IPI00189809.2	N-Term(Gln->pyro-Glu)	0		102.31	7.24374e-09	2	1644.73	-1.43052	42.0234	0
	High	NLQEEISDLTEQLGSTGK	2	1	1	IPI00189811.1		0		98.87	1.52937e-08	2	1961.97	0.0952936	67.6115	0
	High	VVDSLQTSLDAETR	4	2	2	IPI00189811.1;IPI00189809.2		0		91.88	5.8669e-08	2	1533.77	-0.478185	46.9127	0
	High	LEEAGGATSVQIEMNK	1	2	2	IPI00189811.1;IPI00189809.2		0		89.29	1.31421e-07	2	1676.82	0.592134	43.0448	0
	High	LQNEIEDLmVDVER	2	2	2	IPI00189811.1;IPI00189809.2	M9(Oxidation)	0		89.09	1.45321e-07	2	1718.83	0.254631	54.0012	0
	High	NLTEEMAGLDEIIVK	6	1	1	IPI00189811.1		0		88.22	1.32883e-07	2	1674.86	-0.422511	66.1119	0
	High	GQNVQQVAYAIGALAK	3	1	1	IPI00189811.1		0		86.9	1.0617e-07	2	1630.89	0.124914	56.9316	0
	High	QAEEAEEQANTNLSK	2	2	2	IPI00189811.1;IPI00189809.2		0		85.86	2.97682e-07	2	1661.76	-0.937606	29.3405	0
	High	LASADIETYLLEK	2	13	2	IPI00189811.1;IPI00189809.2		0		84.73	2.15704e-07	2	1465.78	-0.764066	60.159	0
	High	QKYEESQSELESSQK	1	2	2	IPI00189811.1;IPI00189809.2		0		83.56	5.76246e-07	2	1799.83	1.471	26.5962	1
	High	HADSVAELGEQIDNLQR	2	7	2	IPI00189811.1;IPI00189809.2		0		83.16	6.36188e-07	2	1894.92	-0.563239	49.2768	0
	High	LLSNLFANYAGADAPVDK	3	1	1	IPI00189811.1		0		82.36	5.71472e-07	2	1878.96	-0.155999	60.8758	0
	High	LAEQELIETSER	1	2	2	IPI00189811.1;IPI00189809.2		0		81.22	6.91664e-07	2	1417.72	0.936729	42.9785	0
	High	DLEEATLQHEATAAALR	3	5	2	IPI00189811.1;IPI00189809.2		0		79.84	1.12364e-06	2	1838.92	-0.13673	48.9109	0
	High	QLEAEKLELQSALEEAEASLEHEEGK	3	1	1	IPI00189811.1		0		79.77	1.42659e-06	3	2910.42	-0.296114	71.5381	1
	High	LAEKDEEMEQAKR	2	2	2	IPI00189811.1;IPI00189809.2		0		76.36	2.42882e-06	3	1576.76	-0.578296	22.8323	2
	High	IEDEQALGSQLQK	2	1	1	IPI00189811.1		0		74.61	2.66373e-06	2	1458.74	0.617699	39.7771	0
	High	LEEAGGATSVQIEmNK	1	2	2	IPI00189811.1;IPI00189809.2	M14(Oxidation)	0		73.14	5.53472e-06	2	1692.81	-2.32269	37.389	0
	High	VIQYFAVIAAIGDR	1	1	1	IPI00189811.1		0		72.93	1.51017e-06	2	1535.86	0.058987	68.3781	0
	High	NDLQLQVQAEQDNLADAEER	5	2	2	IPI00189811.1;IPI00189809.2		0		72.55	9.25859e-06	3	2299.08	-1.52854	52.3785	0
	High	YEESQSELESSQK	1	2	2	IPI00189811.1;IPI00189809.2		0		71.72	6.85763e-06	2	1543.68	-0.429367	29.5973	0
	High	KLAEQELIETSER	2	2	2	IPI00189811.1;IPI00189809.2		0		71.61	4.74885e-06	2	1545.81	-0.0880593	37.1354	1
	High	NLTEEmAGLDEIIVK	1	1	1	IPI00189811.1	M6(Oxidation)	0		71.58	6.92939e-06	2	1690.86	-0.804298	55.7829	0
	High	LLGSLDIDHNQYK	2	2	2	IPI00189811.1;IPI00189809.2		0		71.56	5.35893e-06	2	1515.78	-1.14879	43.6093	0
	High	ANDDLKENIAIVER	3	2	2	IPI00189811.1;IPI00189809.2		0		71.43	5.33112e-06	2	1599.83	-0.97534	42.297	1
	High	qKYEESQSELESSQK	2	2	2	IPI00189811.1;IPI00189809.2	N-Term(Gln->pyro-Glu)	0		71.41	8.95512e-06	2	1782.8	-1.28875	33.5426	1
	High	LQDAEEAVEAVNAK	3	2	2	IPI00189811.1;IPI00189809.2		0		70.86	7.74412e-06	2	1486.74	0.0751237	42.5569	0
	High	DIDDLELTLAKVEK	1	11	2	IPI00189811.1;IPI00189809.2		0		69.3	6.26808e-06	2	1601.86	0.0746749	59.7317	1
	High	GTLEDQIIQANPALEAFGNAK	5	2	2	IPI00189811.1;IPI00189809.2		0		68.17	1.29468e-05	2	2200.12	-0.884091	67.2667	0
	High	DPLNETVVGLYQK	1	11	2	IPI00189811.1;IPI00189809.2		0		66.87	1.5892e-05	2	1475.77	-1.23793	55.9433	0
	High	ALQEAHQQALDDLQAEEDKVNTLTK	2	1	1	IPI00189811.1		0		66.48	2.35476e-05	3	2808.4	0.13962	49.6533	1
	High	GKLTYTQQLEDLKR	2	1	1	IPI00189811.1		0		65.84	1.03986e-05	2	1692.93	-0.832895	36.9815	2
	High	VQLLHSQNTSLINQK	2	2	2	IPI00189811.1;IPI00189809.2		0		65.57	1.16479e-05	2	1722.95	-2.69616	38.0071	0
	High	GSSFQTVSALHR	1	2	2	IPI00189811.1;IPI00189809.2		0		65.3	2.16471e-05	2	1289.66	-0.76167	34.0255	0
	High	qLEAEKLELQSALEEAEASLEHEEGK	2	1	1	IPI00189811.1	N-Term(Gln->pyro-Glu)	0		65.1	4.84867e-05	3	2893.4	0.440009	75.5119	1
	High	LTQESIMDLENDKQQLDER	2	1	1	IPI00189811.1		0		64.9	4.97525e-05	2	2305.1	-0.545814	48.8082	1
	High	MVSLLQEKNDLQLQVQAEQDNLADAEER	5	2	2	IPI00189811.1;IPI00189809.2		0		64.69	5.10287e-05	3	3227.58	-1.46423	59.3683	1
	High	TKYETDAIQRTEELEEAK	1	13	2	IPI00189811.1;IPI00189809.2		0		64.09	5.23497e-05	2	2154.05	-1.1201	40.1309	2
	High	KVQHELDEAEER	2	2	2	IPI00189811.1;IPI00189809.2		0		64.05	3.92173e-05	3	1482.72	0.992074	23.3148	1
	High	TLEDQmNEHR	1	1	1	IPI00189811.1	M6(Oxidation)	0		63.15	4.35513e-05	2	1288.56	-2.1268	20.3964	0
	High	SEFKLELDDVTSNMEQIIK	2	2	2	IPI00189811.1;IPI00189809.2		0		61.52	8.76286e-05	2	2239.12	1.04891	70.6152	1
	High	LELDDVTSNMEQIIK	1	2	2	IPI00189811.1;IPI00189809.2		0		60.94	8.39204e-05	2	1747.88	-0.551735	65.852	0
	High	KLEDEcSELKR	2	1	1	IPI00189811.1	C6(Carbamidomethyl)	0		59.94	9.72848e-05	3	1406.69	-0.335127	25.5795	2
	High	KGSSFQTVSALHR	2	2	2	IPI00189811.1;IPI00189809.2		0		59.78	6.95873e-05	2	1417.76	0.513059	28.7176	1
	High	LTYTQQLEDLK	1	1	1	IPI00189811.1		0		59.62	8.35498e-05	2	1351.71	0.695422	47.4643	0
	High	NNLLQAELEELR	2	1	1	IPI00189811.1		0		59.26	7.37548e-05	2	1441.76	-0.526963	60.2168	0
	High	DTQIQLDDAVR	2	2	2	IPI00189811.1;IPI00189809.2		0		58.42	0.000116615	2	1273.64	-0.557819	45.8246	0
	High	VRELENELEAEQK	1	2	2	IPI00189811.1;IPI00189809.2		0		57.83	0.000147098	2	1586.8	-0.122144	34.99	1
	High	MDADLSQLQTEVEEAVQEcR	2	2	2	IPI00189811.1;IPI00189809.2	C19(Carbamidomethyl)	0		57.76	0.00030149	2	2351.04	-3.20445	71.2213	0
	High	VKDALEKSEAR	2	2	2	IPI00189811.1;IPI00189809.2		0		57.73	0.000105072	2	1245.68	-1.33511	19.1806	2
	High	DFELNALNAR	1	1	1	IPI00189811.1		0		57.67	0.00013398	2	1162.59	0.69999	53.8731	0
	High	ELEEISERLEEAGGATSVQIEMNK	8	2	2	IPI00189811.1;IPI00189809.2		0		57.66	0.00025298	3	2662.29	-0.48423	63.4578	1
	High	LQNEIEDLMVDVER	1	2	2	IPI00189811.1;IPI00189809.2		0		57.23	0.000211848	3	1702.83	0.34545	64.0889	0
	High	VRELENELEAEQKR	2	2	2	IPI00189811.1;IPI00189809.2		0		57	0.00015583	2	1742.9	0.632951	32.2236	2
	High	QLDEKEALISQLTR	1	1	1	IPI00189811.1		0		56.97	9.13133e-05	2	1643.9	-0.706918	48.8704	1
	High	NKDPLNETVVGLYQK	2	11	2	IPI00189811.1;IPI00189809.2		0		56.13	0.00016504	2	1717.91	-1.1826	45.4722	1
	High	IEELEEELEAER	2	11	2	IPI00189811.1;IPI00189809.2		0		55.12	0.000327143	2	1488.71	-0.0973148	49.5738	0
	High	ENQSILITGESGAGK	1	11	2	IPI00189811.1;IPI00189809.2		0		54.89	0.000273743	2	1503.77	0.689941	40.7518	0
	High	EDQVmQQNPPK	1	2	2	IPI00189811.1;IPI00189809.2	M5(Oxidation)	0		54.11	0.000345066	2	1329.61	-0.923461	24.0329	0
	High	ADIAESQVNK	1	17	2	IPI00189811.1;IPI00189809.2		0		53.93	0.00034126	2	1074.54	0.699143	27.2094	0
	High	VGNEYVTK	1	14	2	IPI00189811.1;IPI00189809.2		0		53.31	0.000241963	2	909.468	-0.0147	25.694	0
	High	DIDDLELTLAK	2	12	2	IPI00189811.1;IPI00189809.2		0		52.79	0.000379784	2	1245.66	-0.347888	62.7462	0
	High	KKHADSVAELGEQIDNLQR	1	7	2	IPI00189811.1;IPI00189809.2		0		52.09	0.00047989	3	2151.11	-0.615251	42.3046	2
	High	KVQHELDEAEERADIAESQVNK	3	2	2	IPI00189811.1;IPI00189809.2		0		51.53	0.000930516	4	2538.24	0.245768	39.1597	2
	High	KEQDTSAHLER	1	17	2	IPI00189811.1;IPI00189809.2		0		51.36	0.000632435	3	1313.64	-0.346528	18.4922	1
	High	AGLLGLLEEMR	3	8	2	IPI00189811.1;IPI00189809.2		0		50.89	0.000482305	2	1201.66	-0.155701	70.6319	0
	High	ILNPAAIPEGQFIDSR	3	2	2	IPI00189811.1;IPI00189809.2		0		50.34	0.00053725	2	1740.93	-0.0558644	57.8783	0
	High	SPGVMDNPLVMHQLR	1	1	1	IPI00189811.1		0		49.7	0.00111759	3	1693.85	-0.431685	48.1376	0
	High	TLEDQMNEHR	1	1	1	IPI00189811.1		0		49.47	0.00110099	2	1272.56	-0.393913	28.6527	0
	High	EGGKVTAETENGK	1	2	2	IPI00189811.1;IPI00189809.2		0		48.87	0.00114217	2	1319.64	-0.905985	18.1236	1
	High	DIDDLELTLAKVEKEK	1	11	2	IPI00189811.1;IPI00189809.2		0		48.84	0.000661576	4	1859	-0.539357	55.5962	2
	High	RDLEEATLQHEATAAALR	1	5	2	IPI00189811.1;IPI00189809.2		0		48.59	0.00123207	4	1995.03	-0.101272	41.4232	1
	High	EALISQLTR	2	2	2	IPI00189811.1;IPI00189809.2		0		47.73	0.000768225	2	1030.59	-0.613945	45.8615	0
	High	KHADSVAELGEQIDNLQR	1	7	2	IPI00189811.1;IPI00189809.2		0		47.6	0.00178993	3	2023.02	-1.43899	44.2229	1
	High	KKDFELNALNAR	1	1	1	IPI00189811.1		0		47.2	0.00109945	2	1418.77	-1.1462	34.8968	2
	High	ELEEISERLEEAGGATSVQIEmNK	1	2	2	IPI00189811.1;IPI00189809.2	M22(Oxidation)	0		46.83	0.00306672	3	2678.28	-0.929992	54.54	1
	High	NDLQLQVQAEQDNLADAEERcDQLIK	1	2	2	IPI00189811.1;IPI00189809.2	C21(Carbamidomethyl)	0		46.8	0.00357583	3	3056.46	-0.118421	56.1326	1
	High	SNAAAAALDKK	2	2	2	IPI00189811.1;IPI00189809.2		0		46.51	0.00127537	2	1059.58	-0.54583	22.4098	1
	High	DQTPGKGTLEDQIIQANPALEAFGNAK	4	1	1	IPI00189811.1		0		45.77	0.00257831	3	2826.42	-1.09998	62.8177	1
	High	ENIAIVER	1	2	2	IPI00189811.1;IPI00189809.2		0		45.07	0.00141116	2	943.521	-0.0994344	36.9	0
	High	LTYTQQLEDLKR	1	1	1	IPI00189811.1		0		44.48	0.00215653	2	1507.81	-1.91666	41.607	1
	High	cNGVLEGIR	1	28	4	IPI00189811.1;IPI00189809.2;IPI00209113.3;IPI00949586.1	C1(Carbamidomethyl)	0		44.47	0.00267597	2	1017.51	-0.190075	38.4654	0
	High	SLSTELFK	1	12	2	IPI00189811.1;IPI00189809.2		0		44.43	0.00108354	2	924.504	0.328375	45.7607	0
	High	LKNAYEESLEHLETFKR	3	2	2	IPI00189811.1;IPI00189809.2		0		43.95	0.00378151	4	2107.08	-1.15459	64.6378	2
	High	LDEAEQIALK	1	19	2	IPI00189811.1;IPI00189809.2		0		43.72	0.00212522	2	1129.61	-1.36796	41.8779	0
	High	qKYEESQSELESSQKEAR	1	2	2	IPI00189811.1;IPI00189809.2	N-Term(Gln->pyro-Glu)	0		43.29	0.00764869	3	2138.98	0.492319	31.7453	2
	High	qREEQAEPDGTEEADKSAYLmGLNSADLLK	1	1	1	IPI00189811.1	N-Term(Gln->pyro-Glu); M21(Oxidation)	0		42.79	0.0116381	3	3307.53	-0.60336	55.7862	2
	High	LLSNLFANYAGADAPVDKGK	1	1	1	IPI00189811.1		0		41.48	0.00523453	3	2064.07	-1.945	54.7481	1
	High	KQLEAEKLELQSALEEAEASLEHEEGK	1	1	1	IPI00189811.1		0		41.46	0.00821314	4	3038.52	-0.187389	74.2922	2
	High	KALQEAHQQALDDLQAEEDKVNTLTK	1	1	1	IPI00189811.1		0		41.01	0.00667682	4	2936.5	-0.28651	47.2984	2
	High	AKLQTENGELSR	1	1	1	IPI00189811.1		0		39.85	0.00741679	3	1345.71	-0.0118136	25.4786	1
	High	LTQESImDLENDKQQLDER	1	1	1	IPI00189811.1	M7(Oxidation)	0		39.69	0.0180377	3	2321.09	-0.618513	44.7799	1
	High	EQDTSAHLER	1	17	2	IPI00189811.1;IPI00189809.2		0		39.39	0.00986236	2	1185.55	-0.218772	22.0436	0
	High	SPGVmDNPLVMHQLR	1	1	1	IPI00189811.1	M5(Oxidation)	0		39.1	0.0134407	3	1709.85	-0.594968	42.9293	0
	High	VLsKANSEVAQWR	1	2	2	IPI00189811.1;IPI00189809.2	S3(Phospho)	0	S(3): 100.0; S(7): 0.0	38.29	0.0155813	2	1567.77	6.20518	45.9159	1
	High	qLDEKEALISQLTR	1	1	1	IPI00189811.1	N-Term(Gln->pyro-Glu)	0		37.95	0.00996417	2	1626.87	-0.677595	59.4626	1
	High	EKSEFKLELDDVTSNMEQIIK	1	2	2	IPI00189811.1;IPI00189809.2		0		37.81	0.0177995	3	2496.26	0.594469	72.7073	2
	High	NKIQLEAK	1	4	2	IPI00189811.1;IPI00189809.2		0		37.62	0.00586408	2	943.557	-0.361405	22.9916	1
	High	ELTYQTEEDRK	1	12	1	IPI00189811.1		0		37.55	0.0173683	2	1411.67	0.143316	27.3455	1
	High	INATLETK	1	2	2	IPI00189811.1;IPI00189809.2		0		37.16	0.00959623	2	889.498	-1.18036	29.647	0
	High	NALAHALQSAR	1	5	2	IPI00189811.1;IPI00189809.2		0		36.99	0.00956934	2	1151.63	-0.894887	32.1318	0
	High	HATENKVK	1	13	2	IPI00189811.1;IPI00189809.2		0		34.56	0.0113907	2	926.505	-0.749046	12.1452	1
	High	VKQKLEK	1	13	2	IPI00189811.1;IPI00189809.2		0		34.12	0.00555715	2	872.556	-0.253689	13.3251	2
	High	ILYGDFR	1	2	2	IPI00189811.1;IPI00189809.2		0		33.02	0.0224249	2	883.467	-0.195464	43.7784	0
	High	RKLEGDLK	1	14	2	IPI00189811.1;IPI00189809.2		0		31.06	0.0201733	2	958.568	-0.339791	18.7937	2
	High	LQDLVDKLQLK	1	2	2	IPI00189811.1;IPI00189809.2		0		30.39	0.0181909	3	1312.78	0.0473713	47.7517	1
IPI00765906.2	Uncharacterized protein (Fragment)	3380.81	14.74	5	1	23	115	catalytic activity; enzyme regulator activity; nucleotide binding		metabolic process	Pf00069; Pf00780; Pf07714		[GO:0004672]; GO:0016301; GO:0016773; GO:0016772; GO:0016740; GO:0003824; GO:0003674 [GO:0004674]; GO:0004672; GO:0016301; GO:0016773; GO:0016772; GO:0016740; GO:0003824; GO:0003674 [GO:0005083]; GO:0030695; GO:0060589; GO:0030234; GO:0003674 [GO:0005524]; GO:0032550; GO:0032559; GO:0035639; GO:0001883; GO:0032549; GO:0030554; GO:0032555; GO:0043168; GO:1901265; GO:0001882; GO:0017076; GO:0032553…	1303	146.806	7.54736
	A2	Sequence	# PSMs	# Proteins	# Protein Groups	Protein Group Accessions	Modifications	ΔCn	phosphoRS Site Probabilities	IonScore	Exp Value	Charge	MH+ [Da]	ΔM [ppm]	RT [min]	# Missed Cleavages
	High	SGGSSQVYFmTLNR	1	4	1	IPI00765906.2	M10(Oxidation)	0		82.73	6.24535e-07	2	1562.73	-0.9976	43.4196	0
	High	KGsVVNVNPTNTR	2	8	3	IPI00764433.3;IPI00765906.2;IPI00948824.1	S3(Phospho)	0	S(3): 100.0; T(10): 0.0; T(12): 0.0	78.39	1.54149e-06	2	1465.72	-0.633739	31.6993	1
	High	LVDFGVSAQLDR	32	12	3	IPI00948824.1;IPI00764433.3;IPI00765906.2		0		75.5	2.0856e-06	2	1319.7	1.0333	54.1081	0
	High	RNtFIGTPYWMAPEVIAcDENPDATYDYR	3	7	3	IPI00764433.3;IPI00765906.2;IPI00948824.1	T3(Phospho); C18(Carbamidomethyl)	0	T(3): 98.8; T(7): 1.2; Y(9): 0.0; T(25): 0.0; Y(26): 0.0; Y(28): 0.0	58.05	0.000380407	3	3545.52	-0.584976	71.0886	1
	High	NTFIGTPYWmAPEVIAcDENPDATYDYR	2	7	3	IPI00764433.3;IPI00765906.2;IPI00948824.1	M10(Oxidation); C17(Carbamidomethyl)	0		57.08	0.000458761	3	3325.44	-0.212012	68.1142	0
	High	SVETGHLDGVFMHK	1	11	3	IPI00948824.1;IPI00764433.3;IPI00765906.2		0		52.37	0.000605503	2	1556.75	0.359805	38.1757	0
	High	NDKVFFAsVR	2	10	3	IPI00948824.1;IPI00764433.3;IPI00765906.2	S8(Phospho)	0	S(8): 100.0	50.06	0.000837351	3	1262.59	-0.39633	46.407	1
	High	VMDVTEDEEEEIK	1	8	2	IPI00765906.2;IPI00948824.1		0		49.44	0.00112853	2	1565.69	-0.0990417	43.1039	0
	High	RNtFIGTPYWmAPEVIAcDENPDATYDYR	1	7	3	IPI00764433.3;IPI00765906.2;IPI00948824.1	T3(Phospho); M11(Oxidation); C18(Carbamidomethyl)	0	T(3): 100.0; T(7): 0.0; Y(9): 0.0; T(25): 0.0; Y(26): 0.0; Y(28): 0.0	47.67	0.00402196	3	3561.51	-0.457029	69.225	1
	High	NIATYYGAFIK	4	12	3	IPI00948824.1;IPI00764433.3;IPI00765906.2		0		47.14	0.0014654	2	1260.66	0.152209	56.2227	0
	High	NDKVFFASVR	3	10	3	IPI00948824.1;IPI00764433.3;IPI00765906.2		0		47.12	0.00109951	2	1182.63	-0.00573908	38.9188	1
	High	SVETGHLDGVFmHK	1	11	3	IPI00948824.1;IPI00764433.3;IPI00765906.2	M12(Oxidation)	0		45.7	0.00317467	2	1572.75	-0.524305	35.2193	0
	High	VYYLSWLR	5	11	3	IPI00948824.1;IPI00764433.3;IPI00765906.2		0		45.4	0.00196691	2	1099.59	0.149354	62.0217	0
	High	SVETGHLDGVFMHKR	2	11	3	IPI00948824.1;IPI00764433.3;IPI00765906.2		0		45.35	0.00301662	3	1712.85	-0.277702	34.3124	1
	High	ILHNDPEVEKK	3	11	3	IPI00948824.1;IPI00764433.3;IPI00765906.2		0		45.29	0.00178664	3	1321.71	-0.282806	22.338	1
	High	LVDFGVSAQLDRtVGR	6	12	3	IPI00948824.1;IPI00764433.3;IPI00765906.2	T13(Phospho)	0	S(7): 0.0; T(13): 100.0	43.9	0.00455655	3	1812.9	-0.0990639	58.8107	1
	High	GQNVLLTENAEVK	25	12	3	IPI00948824.1;IPI00764433.3;IPI00765906.2		0		42.98	0.00328031	2	1414.75	-0.252908	93.0852	0
	High	DIKGQNVLLTENAEVK	6	12	3	IPI00948824.1;IPI00764433.3;IPI00765906.2		0		42.64	0.00271979	2	1770.96	-0.854802	44.1011	1
	High	IQLKDHIDR	2	11	3	IPI00948824.1;IPI00764433.3;IPI00765906.2		0		42.6	0.00192065	3	1137.64	1.38133	26.6876	1
	High	ILHNDPEVEK	2	11	3	IPI00948824.1;IPI00764433.3;IPI00765906.2		0		39.95	0.00831013	3	1193.61	-0.952929	25.292	0
	High	VmDVTEDEEEEIK	1	8	2	IPI00765906.2;IPI00948824.1	M2(Oxidation)	0		39.49	0.0118252	2	1581.68	0.3385	37.8885	0
	High	TGQLAAIK	2	11	2	IPI00948824.1;IPI00765906.2		0		38.15	0.00615497	2	801.483	-0.487585	29.2771	0
	High	IKFLVIALK	2	11	3	IPI00948824.1;IPI00764433.3;IPI00765906.2		0		36.96	0.000762197	2	1044.72	-0.659073	52.8797	1
	High	GSVVNVNPTNTR	1	8	3	IPI00764433.3;IPI00765906.2;IPI00948824.1		0		35.89	0.0187299	2	1257.65	-1.01251	33.595	0
	High	ALFLIPR	2	11	3	IPI00948824.1;IPI00764433.3;IPI00765906.2		0		33.98	0.00679906	2	829.529	-0.164944	55.1518	0
	High	FLVIALK	2	11	3	IPI00948824.1;IPI00764433.3;IPI00765906.2		0		28.77	0.0050242	2	803.538	-0.59929	53.4171	0
	High	HVKTGQLAAIK	1	11	2	IPI00948824.1;IPI00765906.2		0		27.75	0.0177953	3	1165.7	-0.460038	24.5755	1
IPI00882548.1	Uncharacterized protein (HDL binding protein	2837.6	49.45	4	54	54	90	RNA binding	nucleus; cytoplasm; extracellular	transport; metabolic process	Pf00013	64474	[GO:0003723]; GO:0003676; GO:0097159; GO:1901363; GO:0005488; GO:0003674 [GO:0005634]; GO:0043231; GO:0043227; GO:0043229; GO:0043226; GO:0044424; GO:0005575; GO:0005622; GO:0044464; GO:0005623 [GO:0005737]; GO:0044424; GO:0005622; GO:0044464; GO:0005575; GO:0005623 [GO:0006869]; GO:0010876; GO:0044765; GO:0071702; GO:0033036; GO:0006810; GO:0044699; GO:0051179; GO:0051234; GO:0008150 [GO:0008203…	1268	141.608	6.94678
	A2	Sequence	# PSMs	# Proteins	# Protein Groups	Protein Group Accessions	Modifications	ΔCn	phosphoRS Site Probabilities	IonScore	Exp Value	Charge	MH+ [Da]	ΔM [ppm]	RT [min]	# Missed Cleavages
	High	VATLNSEEESDPPTYK	3	3	1	IPI00882548.1		0		99.51	1.36459e-08	2	1779.82	-2.38058	37.9166	0
	High	TEIVFTGEKEQLAQAVAR	3	4	1	IPI00882548.1		0		94.87	1.75137e-08	2	1990.06	-1.10859	47.0074	1
	High	DLANIAEVEVSIPAK	2	2	1	IPI00882548.1		0		79.51	5.88265e-07	2	1568.85	0.294434	62.479	0
	High	IDLPAENSNSEtIVITGK	3	2	1	IPI00882548.1	T12(Phospho)	0	S(8): 3.6; S(10): 48.2; T(12): 48.2; T(16): 0.0	75.24	4.22059e-06	2	1980.95	-0.774828	58.554	0
	High	AAcLESAQEPAGAWSNK	2	4	1	IPI00882548.1	C3(Carbamidomethyl)	0		74.33	4.99227e-06	2	1789.82	-0.633317	41.2111	0
	High	ANSFTVSSVSAPSWLHR	4	3	1	IPI00882548.1		0		69.67	1.21435e-05	2	1845.92	-1.74612	51.5111	0
	High	IDLPAENSNSETIVITGK	1	2	1	IPI00882548.1		0		66.58	1.83082e-05	2	1900.98	-0.795635	52.8023	0
	High	sSVAVLTQESFAEHR	5	4	1	IPI00882548.1	N-Term(Acetyl)	0		66.32	2.42096e-05	2	1702.84	-0.305046	54.9134	0
	High	mVADLVENSYSISVPIFK	1	2	1	IPI00882548.1	M1(Oxidation)	0		65.82	2.33673e-05	2	2028.04	-0.100674	67.2127	0
	High	EIAEEYGGVMVSFPR	2	2	1	IPI00882548.1		0		63.7	4.91846e-05	2	1683.8	-0.891461	59.9385	0
	High	ASVITQVFHVPLEER	4	4	1	IPI00882548.1		0		61.28	3.21352e-05	2	1724.93	0.118171	55.6205	0
	High	VKELQAEQEDR	1	2	1	IPI00882548.1		0		61.21	5.91086e-05	2	1344.68	0.280773	23.4961	1
	High	SGTQSDKVTLK	2	2	1	IPI00882548.1		0		60.92	4.30034e-05	2	1163.63	-0.258612	22.0349	1
	High	NGEKLQDLELK	1	4	1	IPI00882548.1		0		59.04	7.29719e-05	2	1286.69	-0.763122	37.0815	1
	High	LQTQASATVPIPK	1	4	1	IPI00882548.1		0		58.35	3.79435e-05	2	1353.78	1.37319	41.264	0
	High	IEGDPQGVQQAK	1	2	1	IPI00882548.1		0		57.37	0.000120933	2	1269.64	-0.242033	27.9443	0
	High	ARHEVLLISAEQDKR	4	4	1	IPI00882548.1		0		56.49	8.31358e-05	4	1764.97	-0.422329	31.526	2
	High	IQIPRPDDPSNQIK	1	4	1	IPI00882548.1		0		56.29	0.000143798	2	1620.87	-1.01753	41.2764	1
	High	LGQALTEVYAK	1	4	1	IPI00882548.1		0		56.23	0.000114232	2	1192.66	0.113135	42.2556	0
	High	TTTIAVEVK	1	4	1	IPI00882548.1		0		54.59	9.40085e-05	2	961.557	0.469098	35.9091	0
	High	GNSLQEILER	1	4	1	IPI00882548.1		0		54.26	0.000277855	2	1158.61	0.311264	49.4532	0
	High	TGAHLELSLAK	1	4	1	IPI00882548.1		0		53.79	0.000108427	3	1139.64	-0.758925	37.5687	0
	High	LHNSLIGTK	1	2	1	IPI00882548.1		0		52.98	0.000127386	2	982.569	1.42817	26.5223	0
	High	EALEALVPVTIEVEVPFDLHR	3	2	1	IPI00882548.1		0		52.96	0.000188926	2	2376.28	0.0994406	74.7559	0
	High	HEVLLISAEQDKR	1	4	1	IPI00882548.1		0		52.76	0.000250001	3	1537.83	-0.439285	33.1612	1
	High	LVGEImQETGTR	1	4	1	IPI00882548.1	M6(Oxidation)	0		50.41	0.000777976	2	1349.67	0.365431	35.9682	0
	High	DKFPEVIINFPDPAQK	3	2	1	IPI00882548.1		0		50.41	0.000653318	2	1857.98	0.413405	60.6241	1
	High	VHIEFTEGEDK	1	2	1	IPI00882548.1		0		49.64	0.00105764	2	1303.62	0.165323	35.8124	0
	High	ILsIQKDLANIAEVEVSIPAK	2	2	1	IPI00882548.1	S3(Phospho)	0	S(3): 100.0; S(17): 0.0	49.61	0.000449069	2	2331.26	-0.250039	74.6303	1
	High	ELLELASR	1	2	1	IPI00882548.1		0		49.23	0.000596397	2	930.525	-0.154871	45.6434	0
	High	TKDLIIEQR	1	2	1	IPI00882548.1		0		48.57	0.000601849	2	1115.64	-0.270821	30.81	1
	High	ITLEGPTEDVNVAQEQIEGmVK	1	2	1	IPI00882548.1	M20(Oxidation)	0		48.15	0.0019062	3	2416.19	0.198789	56.8821	0
	High	VATLNsEEESDPPTYK	1	3	1	IPI00882548.1	S6(Phospho)	0	T(3): 0.0; S(6): 100.0; S(10): 0.0; T(14): 0.0; Y(15): 0.0	48.01	0.00182871	2	1859.79	-0.97754	44.15	0
	High	DmNQFGEGEQAK	1	4	1	IPI00882548.1	M2(Oxidation)	0		47.5	0.00131326	2	1369.57	-0.661185	30.2899	0
	High	MVADLVENSYSISVPIFK	2	2	1	IPI00882548.1		0		47.24	0.00153399	2	2012.04	-0.869332	70.2612	0
	High	sSVAVLTQEsFAEHR	1	4	1	IPI00882548.1	N-Term(Acetyl); S10(Phospho)	0	S(1): 0.0; S(2): 0.0; T(7): 0.1; S(10): 99.9	46.97	0.00245009	2	1782.81	0.0384236	59.8439	0
	High	LVGEIMQETGTR	1	4	1	IPI00882548.1		0		46.31	0.00189095	2	1333.68	-0.880137	43.5377	0
	High	ETDPGSPR	1	2	1	IPI00882548.1		0		45.87	0.00130575	2	858.395	-0.475668	19.744	0
	High	APDMSSSEEFPSFGAQVAPK	1	1	1	IPI00882548.1		0		45.75	0.00424652	2	2081.95	-1.30307	55.4827	0
	High	GPKNEVEK	1	2	1	IPI00882548.1		0		45.72	0.00120027	2	900.478	-0.212311	13.9077	1
	High	MDYVEINIDHK	1	2	1	IPI00882548.1		0		45.03	0.0029772	2	1376.65	-0.705339	44.0979	0
	High	IIFPAAEDKDQDLITIIGKEDAVR	1	2	1	IPI00882548.1		0		44.09	0.0013492	3	2670.43	-0.201804	65.752	2
	High	cDIIVISGR	1	2	1	IPI00882548.1	C1(Carbamidomethyl)	0		44.01	0.00255196	2	1032.55	0.0111166	45.2104	0
	High	RcDIIVISGR	2	2	1	IPI00882548.1	C2(Carbamidomethyl)	0		43.65	0.00256538	2	1188.65	-0.645038	37.4334	1
	High	LSVTVDPK	1	2	1	IPI00882548.1		0		43.46	0.00217068	2	858.493	-0.0718807	35.4717	0
	High	GEPEKLGQALTEVYAK	1	4	1	IPI00882548.1		0		42.9	0.0036208	2	1732.91	-0.494601	46.6961	1
	High	ITLEGPTEDVNVAQEQIEGMVK	1	2	1	IPI00882548.1		0		42.7	0.00628864	3	2400.19	-1.81675	63.3401	0
	High	KQLLHLAEEK	1	2	1	IPI00882548.1		0		42.64	0.000873927	3	1208.7	0.732959	27.9096	1
	High	INIPPPSVNR	1	4	1	IPI00882548.1		0		42.41	0.00159604	2	1106.63	0.146604	39.5358	0
	High	KGAVITQIR	1	1	1	IPI00882548.1		0		42	0.000911733	2	985.616	0.744845	27.0351	1
	High	SFTVDIR	1	2	1	IPI00882548.1		0		41.97	0.00255721	2	837.446	-0.232419	42.7411	0
	High	LEHDVNIQFPDKDDGNQPQDQITITGYEK	1	2	1	IPI00882548.1		0		40.76	0.0171124	3	3357.58	-1.11811	51.1462	1
	High	EESNTKIDLPAENSNSETIVITGK	1	2	1	IPI00882548.1		0		39.82	0.0121899	3	2589.29	-0.571389	48.1443	1
	High	IVGELEQMVSEDVPLDHR	1	2	1	IPI00882548.1		0		39.47	0.0130943	3	2066.02	-0.363356	59.195	0
	High	RELLELASR	1	2	1	IPI00882548.1		0		38.59	0.00469029	2	1086.63	0.106093	37.9917	1
	High	KGQNLAK	1	3	1	IPI00882548.1		0		36.94	0.00798081	2	758.452	0.000785317	13.2146	1
	High	EQLAQAVAR	1	4	1	IPI00882548.1		0		36.41	0.00985093	2	985.543	-0.0438667	31.3345	0
	High	GAKDcVEAAK	1	2	1	IPI00882548.1	C5(Carbamidomethyl)	0		36.4	0.0138941	2	1048.51	0.0854952	18.9973	1
	High	IDLPAENSNSETIVITGKR	1	2	1	IPI00882548.1		0		36.22	0.0136463	3	2057.09	0.244752	46.4444	1
	High	RANcEAAR	1	2	1	IPI00882548.1	C4(Carbamidomethyl)	0		35.79	0.014368	2	947.447	-0.587069	13.0614	1
IPI00949850.1	Uncharacterized protein (eIF3a)	2590.57	37.72	7	53	53	93	protein binding			Pf01399		[GO:0005515]; GO:0005488; GO:0003674	1344	161.919	6.771
	A2	Sequence	# PSMs	# Proteins	# Protein Groups	Protein Group Accessions	Modifications	ΔCn	phosphoRS Site Probabilities	IonScore	Exp Value	Charge	MH+ [Da]	ΔM [ppm]	RT [min]	# Missed Cleavages
	High	LLQQVAQIYQSIEFSR	10	2	1	IPI00949850.1		0		77.83	8.17489e-07	2	1923.03	-0.765083	68.2849	0
	High	VKDmDLWEQQEEER	1	2	1	IPI00949850.1	M4(Oxidation)	0		75.94	3.70564e-06	2	1850.82	-0.889254	36.9898	1
	High	TLSFGSDLNYATR	2	2	1	IPI00949850.1		0		75.46	2.77904e-06	2	1444.71	0.240567	50.8951	0
	High	AFKDIDIEDLEELDPDFIMAK	4	2	1	IPI00949850.1		0		67.42	2.40003e-05	2	2467.19	-0.559415	73.989	1
	High	DMDLWEQQEEER	1	2	1	IPI00949850.1		0		66.6	1.91539e-05	2	1607.66	-1.03632	52.6799	0
	High	TKNETDEDGWTTVR	3	2	1	IPI00949850.1		0		65.7	3.11949e-05	2	1651.75	-0.877352	33.0999	1
	High	LLDmDGIIVEK	1	2	1	IPI00949850.1	M4(Oxidation)	0		65.03	1.88431e-05	2	1261.67	-0.541097	48.7764	0
	High	EDAPIGPHLQSMPSEQIR	3	2	1	IPI00949850.1		0		63.52	5.56456e-05	2	2004.98	-0.410594	45.364	0
	High	LTSLVPFVDAFQLER	5	2	1	IPI00949850.1		0		59.65	4.88851e-05	3	1734.94	0.221899	73.3676	0
	High	NQLTAmSSVLAK	1	2	1	IPI00949850.1	M6(Oxidation)	0		59.13	9.27957e-05	2	1278.67	-0.563016	37.0727	0
	High	LESLNIQR	1	2	1	IPI00949850.1		0		57	9.15825e-05	2	972.547	-0.211399	37.4965	0
	High	VKDMDLWEQQEEER	1	2	1	IPI00949850.1		0		55.89	0.000360427	2	1834.83	-0.741082	42.1314	1
	High	TEAAKEESQQmVLDIEDLDNIQTPESVLLSAVSGEDTQDR	1	2	1	IPI00949850.1	M11(Oxidation)	0		55.75	0.000574184	3	4420.06	-5.67042	75.4839	1
	High	PAYFQRPENALK	1	2	1	IPI00949850.1		0		55.61	0.000214885	2	1433.75	-0.796717	36.4812	1
	High	LLDMDGIIVEK	1	2	1	IPI00949850.1		0		54.94	0.000201354	2	1245.68	-0.41637	58.2128	0
	High	LATLLGLQAPPTR	2	2	1	IPI00949850.1		0		54.63	2.8581e-05	2	1350.81	0.120797	54.8425	0
	High	RANEFLEVGKK	1	2	1	IPI00949850.1		0		54.13	0.000169036	3	1290.72	-0.193373	28.1236	2
	High	SGNALFHASTLHR	1	2	1	IPI00949850.1		0		52.86	0.000395193	3	1410.72	-0.471167	30.9085	0
	High	LVQLDSAISmELWQEAFK	2	2	1	IPI00949850.1	M10(Oxidation)	0		52.26	0.000654019	2	2124.07	0.521281	73.2557	0
	High	VLLATLSIPITPER	1	2	1	IPI00949850.1		0		51.42	3.20893e-05	2	1522.92	-0.110108	64.1428	0
	High	NQLTAMSSVLAK	1	2	1	IPI00949850.1		0		51.3	0.00049816	2	1262.68	-1.11698	48.4047	0
	High	RAEEQmLK	1	2	1	IPI00949850.1	M6(Oxidation)	0		50.5	0.000674677	2	1020.51	-1.30253	17.4203	1
	High	FNVLQYVVPEVK	3	2	1	IPI00949850.1		0		50.49	0.000269332	2	1434.8	0.297495	66.4339	0
	High	qPALDVLYDVmK	1	2	1	IPI00949850.1	N-Term(Gln->pyro-Glu); M11(Oxidation)	0		49.85	0.000882459	2	1390.69	0.147539	72.4372	0
	High	QPALDVLYDVMK	1	2	1	IPI00949850.1		0		49.44	0.000758797	2	1391.72	-0.0407754	64.8576	0
	High	ITTmQLER	1	2	1	IPI00949850.1	M4(Oxidation)	0		48.65	0.000839219	2	1007.52	-0.935264	29.653	0
	High	QTIEER	1	2	1	IPI00949850.1		0		48.57	0.000807562	2	775.395	0.900058	19.9038	0
	High	DIDIEDLEELDPDFImAK	1	2	1	IPI00949850.1	M16(Oxidation)	0		46.73	0.00318168	2	2136.99	0.281486	78.913	0
	High	MHLSQIQR	1	2	1	IPI00949850.1		0		45.65	0.00104824	2	1012.54	-0.370734	27.6749	0
	High	mHLSQIQR	1	2	1	IPI00949850.1	M1(Oxidation)	0		44.59	0.0019601	2	1028.53	-0.405758	22.2049	0
	High	qRELEIEER	1	2	1	IPI00949850.1	N-Term(Gln->pyro-Glu)	0		43.26	0.00329028	2	1184.59	-1.05457	38.6209	1
	High	ITTMQLER	1	2	1	IPI00949850.1		0		43.08	0.00286121	2	991.524	-0.538697	36.2264	0
	High	RGPPEKEWR	2	2	1	IPI00949850.1		0		42.91	0.00299078	3	1154.61	-0.643254	21.4135	2
	High	KQPALDVLYDVMK	1	2	1	IPI00949850.1		0		42.86	0.00295036	3	1519.82	0.0546752	55.9095	1
	High	KNLTQDEmQR	1	2	1	IPI00949850.1	M8(Oxidation)	0		42.49	0.00516292	3	1278.61	-0.29806	19.0713	1
	High	EQPEKEPELQQYVPQLQNNTILR	1	2	1	IPI00949850.1		0		42.42	0.00439907	3	2794.43	-1.48323	58.5507	1
	High	NIcQQVNIK	1	2	1	IPI00949850.1	C3(Carbamidomethyl)	0		42.22	0.00443246	2	1116.58	-0.209594	34.0038	0
	High	QcLDLLR	1	2	1	IPI00949850.1	C2(Carbamidomethyl)	0		41.5	0.00487775	2	917.487	0.0632395	43.8428	0
	High	EEASSWR	1	2	1	IPI00949850.1		0		40.78	0.00345104	2	864.385	-0.106685	26.234	0
	High	VKKLEEVER	1	2	1	IPI00949850.1		0		40.48	0.00334419	3	1129.66	0.5001	21.2822	2
	High	ILQEHEQIK	2	2	1	IPI00949850.1		0		40.22	0.00368835	2	1137.63	-1.09324	25.6968	0
	High	ANEFLEVGKK	1	2	1	IPI00949850.1		0		39.37	0.00541061	2	1134.61	-0.867095	33.2796	1
	High	LYHDIAQQAFK	1	2	1	IPI00949850.1		0		38.89	0.00970351	2	1333.69	-0.703955	37.7643	0
	High	RVPPPtLSR	1	2	1	IPI00949850.1	T6(Phospho)	0	T(6): 93.6; S(8): 6.4	38.67	0.00906674	2	1102.58	0.0268422	30.309	1
	High	KLEEVER	1	2	1	IPI00949850.1		0		38.45	0.00920922	2	902.494	-0.104279	20.9842	1
	High	LLDmDGIIVEK	1	2	1	IPI00949850.1	M4(Dioxidation)	0		38.44	0.0106483	2	1277.67	0.197958	50.7341	0
	High	RLEEIPLIK	3	2	1	IPI00949850.1		0		37.85	0.00091873	3	1110.69	-0.500226	43.4036	1
	High	LEEVER	1	2	1	IPI00949850.1		0		37.24	0.0113279	2	774.399	-0.280069	24.3329	0
	High	GPAEESSSWR	1	2	1	IPI00949850.1		0		37.22	0.0117596	2	1105.49	-1.36032	30.0635	0
	High	ANEFLEVGK	1	2	1	IPI00949850.1		0		37.01	0.0105207	2	1006.52	-0.311106	41.9408	0
	High	KLEEVERK	1	2	1	IPI00949850.1		0		36.87	0.0112971	2	1030.59	-1.21588	17.6548	2
	High	LGEDPLSR	1	2	1	IPI00949850.1		0		36.82	0.0115735	2	886.463	-0.0497611	36.6402	0
	High	KGPEADSEWR	1	2	1	IPI00949850.1		0		36.4	0.0186591	2	1174.55	-1.38314	26.1084	1
	High	RAEEQMLK	1	2	1	IPI00949850.1		0		36.18	0.0154716	2	1004.52	-0.370095	22.3322	1
	High	KQPALDVLYDVmK	1	2	1	IPI00949850.1	M12(Oxidation)	0		35.38	0.0183981	3	1535.81	-0.549459	47.0417	1
	High	AVEDIHGLFSLSK	1	2	1	IPI00949850.1		0		35.21	0.0217991	2	1415.75	-1.20289	51.8301	0
	High	KIDYFER	1	2	1	IPI00949850.1		0		34.52	0.0172177	2	970.499	-0.164069	32.8508	1
	High	KAEEER	1	7	1	IPI00949850.1		0		34.12	0.0216864	2	761.378	-0.506624	11.0561	1
	High	RVPPPTLSR	1	2	1	IPI00949850.1		0		32.35	0.0107107	2	1022.61	-2.21721	25.9488	1
	High	LLLTPWVK	1	2	1	IPI00949850.1		0		32.02	0.0107084	2	969.613	-0.382351	57.2814	0
	High	LEEIPLIK	1	2	1	IPI00949850.1		0		28.59	0.0123137	2	954.587	-0.168318	50.4464	0
	High	VLLATLSIPITPERTDIAR	1	2	1	IPI00949850.1		0		27.92	0.00645743	3	2079.22	-0.265152	63.2139	1
	High	RLATLLGLQAPPTR	2	2	1	IPI00949850.1		0		26.56	0.00993602	3	1506.91	0.494266	48.0797	1
IPI00211698.1	Uncharacterized protein	1920.42	39.53	1	44	44	69	protein binding	nucleus; organelle lumen; cytoplasm; cytoskeleton	development	Pf00626; Pf12799	287375	[GO:0003779]; GO:0008092; GO:0005515; GO:0005488; GO:0003674 [GO:0005515]; GO:0005488; GO:0003674 [GO:0005634]; GO:0043231; GO:0043227; GO:0043229; GO:0043226; GO:0044424; GO:0005575; GO:0005622; GO:0044464; GO:0005623 [GO:0005730]; GO:0031981; GO:0043232; GO:0044428; GO:0070013; GO:0043228; GO:0043229; GO:0005634; GO:0044446; GO:0043233; GO:0043226; GO:0044424; GO:0043231; GO:0044422; GO:0031974…	1270	144.766	5.99854
	A2	Sequence	# PSMs	# Proteins	# Protein Groups	Protein Group Accessions	Modifications	ΔCn	phosphoRS Site Probabilities	IonScore	Exp Value	Charge	MH+ [Da]	ΔM [ppm]	RT [min]	# Missed Cleavages
	High	LAEDILNTMFDPSYSK	2	1	1	IPI00211698.1		0		75.01	3.92956e-06	2	1843.88	-0.649992	68.1515	0
	High	LAGASPATVAAAAAVGSGSK	1	1	1	IPI00211698.1		0		63.01	2.66768e-05	2	1656.89	-0.578615	45.579	0
	High	mEATGVLPFVR	1	1	1	IPI00211698.1	N-Term(Acetyl); M1(Oxidation)	0		62.93	3.98551e-05	2	1277.66	0.684519	66.7555	0
	High	LYLNSNKLDFDGLPSGIGK	1	1	1	IPI00211698.1		0		62.91	2.90891e-05	2	2051.08	0.112617	56.3016	1
	High	GAQATLSNTTK	1	1	1	IPI00211698.1		0		61.76	4.64431e-05	2	1091.57	-0.92387	23.8589	0
	High	LDFDGLPSGIGK	1	1	1	IPI00211698.1		0		58.33	0.000106571	2	1218.64	-0.324381	56.5296	0
	High	ADLTALFLPR	1	1	1	IPI00211698.1		0		57.86	6.23627e-05	2	1116.64	0.155574	65.661	0
	High	LAEDILNTmFDPSYSK	1	1	1	IPI00211698.1	M9(Oxidation)	0		57.44	0.000247825	2	1859.87	-0.995128	58.0237	0
	High	FKNWDDVLTVDYTR	2	1	1	IPI00211698.1		0		57.02	0.000256603	2	1771.87	0.411405	55.5574	1
	High	RLVHLQTLVLNGNPLLHAQLR	5	1	1	IPI00211698.1		0		55.44	1.0816e-05	4	2405.43	0.567528	76.7032	1
	High	QVINEGEEPENFFWVGIGAQKPYDDDAEYMK	3	1	1	IPI00211698.1		0		52.92	0.00117493	3	3618.64	0.421068	67.8048	1
	High	EASNMGWLTFTFSLQK	2	1	1	IPI00211698.1		0		52.84	0.000656495	2	1859.9	0.248821	74.9318	0
	High	KVTQTLQPTLYQIR	1	1	1	IPI00211698.1		0		52.75	9.76827e-05	2	1688.97	-0.736576	42.6763	1
	High	TGLcYLPEELAALQK	2	1	1	IPI00211698.1	C4(Carbamidomethyl)	0		50.87	0.000688329	2	1705.88	-0.371352	62.828	0
	High	VGLGLGYLELPQINYK	4	1	1	IPI00211698.1		0		49.9	0.000261451	2	1776.99	-0.0471688	70.1332	0
	High	mTQQQENPK	1	1	1	IPI00211698.1	M1(Oxidation)	0		49.83	0.000632791	2	1119.51	-1.75446	15.2929	0
	High	KFESLFPGKLEVVR	1	1	1	IPI00211698.1		0		49.65	0.000224373	3	1648.94	-0.455382	48.6503	2
	High	DSAQDVQAK	1	1	1	IPI00211698.1		0		49.11	0.000737691	2	961.457	-1.28795	20.8022	0
	High	MTQQQENPK	1	1	1	IPI00211698.1		0		49.02	0.000971184	2	1103.51	-2.40559	18.2201	0
	High	NSGVPDDIFKLDDLSVLDLSHNQLTEcPR	3	1	1	IPI00211698.1	C27(Carbamidomethyl)	0		48.82	0.0018935	3	3297.61	0.426234	70.2863	1
	High	FESLFPGKLEVVR	1	1	1	IPI00211698.1		0		48.71	0.000446826	3	1520.85	-0.0326768	53.306	1
	High	LLQSLLDTR	1	1	1	IPI00211698.1		0		47.59	0.000523413	2	1058.62	0.162256	50.4402	0
	High	FYEADcYIVLK	1	1	1	IPI00211698.1	C6(Carbamidomethyl)	0		47.54	0.00164921	2	1420.68	-1.67977	54.6026	0
	High	NQLTSLPSAIcK	1	1	1	IPI00211698.1	C11(Carbamidomethyl)	0		46.86	0.00149396	2	1331.7	-0.211289	45.7081	0
	High	AcQVYIQHTR	2	1	1	IPI00211698.1	C2(Carbamidomethyl)	0		46.23	0.00192372	2	1275.63	-0.595331	25.5825	0
	High	SLEGTEAQVFK	1	1	1	IPI00211698.1		0		45.04	0.00292962	2	1208.62	-0.530687	42.1381	0
	High	YWVPVEYEEEEKPEDK	1	1	1	IPI00211698.1		0		44.83	0.00512351	2	2068.94	-0.897139	47.663	1
	High	RKDSAQDVQAK	2	1	1	IPI00211698.1		0		43.93	0.00309501	3	1245.65	0.0123796	13.9987	2
	High	ASDPDEAKLAEDILNTMFDPSYSK	1	1	1	IPI00211698.1		0		43.83	0.00806057	3	2657.23	-0.0370375	77.8157	1
	High	qLPAmmALQTLHLR	1	1	1	IPI00211698.1	N-Term(Gln->pyro-Glu); M5(Oxidation); M6(Oxidation)	0		42.27	0.00503987	2	1637.85	-1.05258	60.5199	0
	High	KDsAQDVQAK	1	1	1	IPI00211698.1	S3(Phospho)	0	S(3): 100.0	42.07	0.00473723	2	1169.52	-0.973001	18.3691	1
	High	TQSNLPTSLEGLSNLSDVDLScNDLTRVPEcLYTLPNLHR	1	1	1	IPI00211698.1	C22(Carbamidomethyl); C31(Carbamidomethyl)	0		41.87	0.00846144	4	4542.22	-0.0690656	72.0257	1
	High	mEATGVLPFVR	1	1	1	IPI00211698.1	N-Term(Acetyl)	0		41.58	0.00436475	2	1261.66	0.436188	74.1927	0
	High	VPEcLYTLPNLHR	1	1	1	IPI00211698.1	C4(Carbamidomethyl)	0		41.15	0.00620412	2	1611.83	-0.909393	48.878	0
	High	NAEAVLQGPGISGK	1	1	1	IPI00211698.1		0		40.38	0.00507128	2	1340.72	0.390481	41.4525	0
	High	NIKLEPVPLK	2	1	1	IPI00211698.1		0		39.21	0.00050379	2	1150.72	1.4214	40.8576	1
	High	KFESLFPGK	1	1	1	IPI00211698.1		0		38.74	0.0053798	2	1052.58	0.000899874	40.3885	1
	High	AEITLLVQGQEPPEFWDVLGGEPSEIKK	1	1	1	IPI00211698.1		0		38.7	0.00958438	3	3109.61	-0.792573	72.5639	1
	High	NWDDVLTVDYTR	1	1	1	IPI00211698.1		0		38.66	0.0143292	2	1496.7	-0.206959	60.6277	0
	High	RWDQGLEKPR	1	1	1	IPI00211698.1		0		38.35	0.00891197	3	1284.68	-0.0405159	28.265	2
	High	GMSDVAQEK	1	1	1	IPI00211698.1		0		38.26	0.00735201	2	964.437	-3.73802	25.9581	0
	High	NKNQEESTDAR	1	1	1	IPI00211698.1		0		38.09	0.0131565	2	1291.59	-0.0181388	13.5803	1
	High	VTQTLQPTLYQIR	1	1	1	IPI00211698.1		0		37	0.00701335	2	1560.87	-0.250029	49.3293	0
	High	LVHLQTLVLNGNPLLHAQLR	5	1	1	IPI00211698.1		0		35.39	0.00109413	3	2249.32	-0.506419	69.2977	0
	High	AcSAIHAVNLR	1	1	1	IPI00211698.1	C2(Carbamidomethyl)	0		35.33	0.0156803	2	1211.63	-0.612783	31.4019	0
	High	KNIKLEPVPLK	1	1	1	IPI00211698.1		0		34.97	0.00120522	3	1278.81	-1.02188	33.4858	2
	High	LEPVPLK	1	1	1	IPI00211698.1		0		23.38	0.0190567	2	795.497	-0.264342	37.9344	0
IPI00193983.3	Clathrin heavy chain 1	1131.34	24.3	3	30	30	37	RNA binding; structural molecule activity; protein binding	cytoplasm; mitochondrion; cytoskeleton; membrane; Golgi; extracellular	cell differentiation; transport; cell organization and biogenesis; cell division; metabolic process; regulation of biological process	Pf00637; Pf01394; Pf04053; Pf09268	54241	[GO:0001649]; GO:0001503; GO:0030154; GO:0044707; GO:0048869; GO:0032501; GO:0044699; GO:0044763; GO:0044767; GO:0008150; GO:0009987; GO:0032502 [GO:0003725]; GO:0003723; GO:0003676; GO:0097159; GO:1901363; GO:0005488; GO:0003674 [GO:0005198]; GO:0003674 [GO:0005488]; GO:0003674 [GO:0005515]; GO:0005488; GO:0003674 [GO:0005739]; GO:0043231; GO:0044444; GO:0043227; GO:0043229; GO:0005737; GO:00444…	1675	191.477	5.71924
	A2	Sequence	# PSMs	# Proteins	# Protein Groups	Protein Group Accessions	Modifications	ΔCn	phosphoRS Site Probabilities	IonScore	Exp Value	Charge	MH+ [Da]	ΔM [ppm]	RT [min]	# Missed Cleavages
	High	VIQcFAETGQVQK	1	2	1	IPI00193983.3	C4(Carbamidomethyl)	0		83.35	4.66774e-07	2	1507.76	-0.831823	38.4622	0
	High	TSIDAYDNFDNISLAQR	2	3	1	IPI00193983.3		0		81.49	1.08672e-06	2	1942.91	-1.29322	57.7069	0
	High	LLYNNVSNFGR	1	2	1	IPI00193983.3		0		74.02	2.91859e-06	2	1296.67	-0.0540674	46.3486	0
	High	NLQNLLILTAIK	2	2	1	IPI00193983.3		0		66.17	9.14255e-07	2	1353.85	-0.261747	66.0015	0
	High	ISGETIFVTAPHEATAGIIGVNR	1	2	1	IPI00193983.3		0		63.27	2.05111e-05	3	2353.25	-0.00786777	55.4233	0
	High	GQFSTDELVAEVEK	1	2	1	IPI00193983.3		0		63.16	5.27742e-05	2	1551.75	-0.905019	54.9642	0
	High	NNLAGAEELFAR	1	2	1	IPI00193983.3		0		61.28	5.76423e-05	2	1304.66	-0.421738	51.1719	0
	High	LAELEEFINGPNNAHIQQVGDR	1	2	1	IPI00193983.3		0		53.9	0.000499652	3	2464.22	0.227585	54.1207	0
	High	KFNALFAQGNYSEAAK	2	2	1	IPI00193983.3		0		49.21	0.00128346	2	1758.88	-0.278892	42.3494	1
	High	FNALFAQGNYSEAAK	1	2	1	IPI00193983.3		0		47.49	0.00211301	2	1630.79	-0.0766682	48.9473	0
	High	ALEHFTDLYDIKR	1	2	1	IPI00193983.3		0		47.32	0.00160238	3	1620.84	-0.366335	45.0513	1
	High	cNEPAVWSQLAK	1	2	1	IPI00193983.3	C1(Carbamidomethyl)	0		45.28	0.00282845	2	1402.68	-0.980802	48.1549	0
	High	SVDPTLALSVYLR	1	2	1	IPI00193983.3		0		44.74	0.00137988	2	1433.8	-0.466847	65.4849	0
	High	RPLIDQVVQTALSETQDPEEVSVTVK	4	2	1	IPI00193983.3		0		44.53	0.00162091	3	2881.52	0.478054	70.9326	1
	High	IYIDSNNNPER	1	2	1	IPI00193983.3		0		43.03	0.00469366	2	1334.63	0.114856	34.25	0
	High	VANVELYYK	1	2	1	IPI00193983.3		0		41.74	0.00298769	2	1098.58	-0.626544	41.9468	0
	High	VVGAMQLYSVDR	1	2	1	IPI00193983.3		0		41.6	0.00555194	2	1337.69	0.379013	48.11	0
	High	IHEGcEEPATHNALAK	1	2	1	IPI00193983.3	C5(Carbamidomethyl)	0		41.36	0.00968759	3	1776.83	-0.599225	25.0091	0
	High	IVLDNSVFSEHR	1	2	1	IPI00193983.3		0		41.17	0.00640858	3	1415.73	-0.0172788	44.6415	0
	High	WLLLTGISAQQNR	1	2	1	IPI00193983.3		0		41.11	0.00325661	2	1499.83	-0.907257	59.6004	0
	High	SVNESLNNLFITEEDYQALR	1	3	1	IPI00193983.3		0		40.81	0.0110951	2	2355.14	-0.661662	65.3642	0
	High	LASTLVHLGEYQAAVDGAR	1	2	1	IPI00193983.3		0		39.74	0.00676831	3	1971.03	0.161341	49.698	0
	High	NNRPSEGPLQTR	1	2	1	IPI00193983.3		0		38.01	0.012484	3	1368.7	0.645751	24.4433	1
	High	aQILPIR	1	2	1	IPI00193983.3	N-Term(Acetyl)	0		37.62	0.000908154	2	852.53	-0.438161	61.3429	0
	High	AFmTADLPNELIELLEK	1	2	1	IPI00193983.3	M3(Oxidation)	0		36.71	0.0180776	3	1963.01	0.220823	79.4815	0
	High	VKQLPLVKPYLR	2	3	1	IPI00193983.3		0		36.63	0.00082237	4	1453.92	-0.473186	39.5014	2
	High	AHIAQLcEK	1	2	1	IPI00193983.3	C7(Carbamidomethyl)	0		36.52	0.0149528	2	1069.55	-0.674759	24.8298	0
	High	LHIIEVGTPPTGNQPFPK	1	2	1	IPI00193983.3		0		33.74	0.0170969	3	1945.05	-0.547814	49.0593	0
	High	LLLPWLEAR	1	2	1	IPI00193983.3		0		29.99	0.0142327	2	1110.67	0.209448	65.9802	0
	High	NLILVVR	1	2	1	IPI00193983.3		0		28.99	0.00548895	2	826.551	-0.283735	47.0339	0
IPI00369227.4	la related protein	1109.7	28.42	3	22	22	39				Pf05383			1024	116.169	8.89502
	A2	Sequence	# PSMs	# Proteins	# Protein Groups	Protein Group Accessions	Modifications	ΔCn	phosphoRS Site Probabilities	IonScore	Exp Value	Charge	MH+ [Da]	ΔM [ppm]	RT [min]	# Missed Cleavages
	High	VQALTTDISLIFAALK	1	2	1	IPI00369227.4		0		80.06	9.5176e-08	2	1703.99	-0.341174	79.9007	0
	High	GLSAsLPDLDSESWIEVK	3	2	1	IPI00369227.4	S5(Phospho)	0	S(3): 0.8; S(5): 99.2; S(11): 0.0; S(13): 0.0	69.58	1.66938e-05	2	2025.94	0.038382	74.5403	0
	High	LGIGQSQEmNTLFR	1	3	1	IPI00369227.4	M9(Oxidation)	0		64.65	3.4431e-05	2	1609.8	-0.382709	48.3348	0
	High	qIEYYFSVDNLER	1	2	1	IPI00369227.4	N-Term(Gln->pyro-Glu)	0		58.6	0.00017455	2	1658.77	-0.0128896	76.1596	0
	High	GLSASLPDLDSESWIEVK	1	2	1	IPI00369227.4		0		57.28	0.000201753	2	1945.97	-0.324904	66.5158	0
	High	QIEYYFSVDNLER	2	2	1	IPI00369227.4		0		56.79	0.000248571	2	1675.8	-0.631154	58.874	0
	High	VQALTTDISLIFAALKDSK	4	2	1	IPI00369227.4		0		54.8	4.58617e-05	3	2034.15	-0.151889	76.379	1
	High	LGIGQSQEMNTLFR	1	3	1	IPI00369227.4		0		54.46	0.000348428	2	1593.8	-1.12613	54.609	0
	High	VVEmVEEK	1	2	1	IPI00369227.4	M4(Oxidation)	0		50.3	0.000583751	2	978.481	-0.225487	24.833	0
	High	YGLEcLFR	1	3	1	IPI00369227.4	C5(Carbamidomethyl)	0		49.34	0.000819545	2	1057.51	-0.315937	56.6752	0
	High	qHYQKETEsAPGsPR	2	2	1	IPI00369227.4	N-Term(Gln->pyro-Glu); S9(Phospho); S13(Phospho)	0.0408	Y(3): 0.0; T(7): 9.2; S(9): 90.8; S(13): 100.0	46.86	0.0016722	2	1857.72	-0.787288	31.5499	1
	High	RHPVVAGGSGEGR	2	2	1	IPI00369227.4		0		44.65	0.00247136	2	1278.67	-0.704248	17.8627	1
	High	ILIVTQtPPYMR	1	2	1	IPI00369227.4	T7(Phospho)	0	T(5): 0.0; T(7): 99.6; Y(10): 0.4	44.44	0.00288879	2	1511.77	0.316595	63.1658	0
	High	SVQPQSHKPQPAR	1	2	1	IPI00369227.4		0		44.06	0.00280545	2	1459.78	0.11483	18.0699	1
	High	ILIVTQtPPYmR	1	2	1	IPI00369227.4	T7(Phospho); M11(Oxidation)	0	T(5): 0.3; T(7): 99.7; Y(10): 0.0	43.74	0.00395406	2	1527.76	-0.433291	55.9061	0
	High	ILIVTQTPPYmR	1	2	1	IPI00369227.4	M11(Oxidation)	0		43.7	0.0019516	2	1447.8	-0.526062	48.0893	0
	High	EQEKGDGSDSKESPK	1	2	1	IPI00369227.4		0		43.27	0.00565173	3	1620.73	-0.712375	13.3477	2
	High	LFGAPEPSTIAR	1	2	1	IPI00369227.4		0		42.79	0.00314558	2	1258.68	-0.741345	47.4541	0
	High	DFQEETVKDYEAGQLYGLEK	1	2	1	IPI00369227.4		0		42.29	0.00957601	3	2362.11	0.49704	55.3114	1
	High	ESPRPPAAAEAPAGsDGEDGGRR	1	1	1	IPI00369227.4	S15(Phospho)	0	S(2): 0.0; S(15): 100.0	42.2	0.0102043	3	2330.01	-0.816361	30.3835	2
	High	WTSQHTDTLTLGK	1	2	1	IPI00369227.4		0		41.72	0.0062856	2	1487.75	-1.13683	35.9316	0
	High	WTSQHTDtLTLGK	2	2	1	IPI00369227.4	T8(Phospho)	0	T(2): 0.0; S(3): 0.0; T(6): 8.4; T(8): 90.8; T(10): 0.8	41.47	0.00800178	2	1567.72	0.152706	40.2449	0
	High	PATGISQPPTTPTGQATR	1	2	1	IPI00369227.4		0		41.13	0.00647173	2	1780.92	0.268301	35.854	0
	High	AVtPVPTKTEEVSNLK	1	2	1	IPI00369227.4	T3(Phospho)	0	T(3): 100.0; T(7): 0.0; T(9): 0.0; S(13): 0.0	40.67	0.00788046	2	1792.91	-0.58652	39.6661	1
	High	MDADGFLPITLIASFHR	1	2	1	IPI00369227.4		0		40.38	0.00805358	3	1903.97	0.0449927	75.6651	0
	High	VVEMVEEK	1	2	1	IPI00369227.4		0		39.59	0.0064127	2	962.487	0.258252	31.7755	0
	High	QLALEDAK	1	2	1	IPI00369227.4		0		38.88	0.00692395	2	887.483	-0.272089	32.9731	0
	High	HPVVAGGSGEGR	1	2	1	IPI00369227.4		0		37.34	0.0151199	2	1122.56	-0.870139	19.6034	0
	High	SDESGEEKNGDEDcQR	1	2	1	IPI00369227.4	C14(Carbamidomethyl)	0		35.61	0.0201283	2	1854.7	-0.500652	18.8349	1
	High	AVTPVPTKTEEVSNLK	1	2	1	IPI00369227.4		0		34.66	0.0118496	2	1712.94	-0.458293	36.0569	1
IPI00870316.1	Myosin-binding protein C, cardiac-type	878.37	27.63	2	26	26	27	protein binding; structural molecule activity; metal ion binding	cytoplasm; cytoskeleton	regulation of biological process; development; cell organization and biogenesis; cell differentiation	Pf00041; Pf07679	295929	[GO:0002027]; GO:0008016; GO:0065008; GO:0044057; GO:0060047; GO:0065007; GO:0003008; GO:0051239; GO:0003015; GO:0008015; GO:0008150; GO:0044707; GO:0050789; GO:0003013; GO:0032501; GO:0044699 [GO:0003007]; GO:0007507; GO:0009887; GO:0044767; GO:0048513; GO:0072358; GO:0009653; GO:0032502; GO:0044699; GO:0048731; GO:0048856; GO:0072359; GO:0008150; GO:0007275; GO:0044707; GO:0032501 [GO:0003674] …	1274	140.674	6.53662
	A2	Sequence	# PSMs	# Proteins	# Protein Groups	Protein Group Accessions	Modifications	ΔCn	phosphoRS Site Probabilities	IonScore	Exp Value	Charge	MH+ [Da]	ΔM [ppm]	RT [min]	# Missed Cleavages
	High	DVGPDDQGSYAVIAGSSK	1	2	1	IPI00870316.1		0		73.63	5.49692e-06	2	1765.82	-0.32248	47.4508	0
	High	DGSDIAANDKYGLAAEGK	1	2	1	IPI00870316.1		0		71.72	8.87656e-06	2	1794.85	-1.03679	39.2207	1
	High	NSPTDTILFIR	1	2	1	IPI00870316.1		0		70.02	6.17649e-06	2	1276.69	-0.102277	56.6722	0
	High	LDVPISGDPAPTVIWQK	1	2	1	IPI00870316.1		0		65.7	1.30539e-05	2	1835.99	-0.459599	61.469	0
	High	EGQPLAGEEVSIR	1	2	1	IPI00870316.1		0		61.67	5.02748e-05	2	1384.71	0.58195	42.6151	0
	High	RDsKLEAPAEEDVWEILR	1	2	1	IPI00870316.1	S3(Phospho)	0	S(3): 100.0	61.02	0.000116546	3	2236.06	-0.710548	60.5242	2
	High	LEVYQSIADLAVGAK	1	2	1	IPI00870316.1		0		59.77	5.34047e-05	2	1576.86	0.0968165	62.264	0
	High	ATNLQGEAQcEcR	1	2	1	IPI00870316.1	C10(Carbamidomethyl); C12(Carbamidomethyl)	0		53.41	0.000407469	2	1536.65	-0.0114533	28.502	0
	High	qEPPKIHLDcPGSTPDTIVVVAGNK	1	2	1	IPI00870316.1	N-Term(Gln->pyro-Glu); C10(Carbamidomethyl)	0		51.84	0.000650708	3	2655.35	0.879277	53.5671	1
	High	KASAGPPPGAPEDAGADEEWVFDKK	1	2	1	IPI00870316.1		0		50.97	0.00129013	3	2569.22	0.306863	43.9209	2
	High	cSTELFVKEPPVLITR	1	2	1	IPI00870316.1	C1(Carbamidomethyl)	0		47.87	0.000793663	3	1889.02	-0.198916	52.2703	1
	High	LTVELADPDAEVK	1	2	1	IPI00870316.1		0		47.1	0.00148481	2	1399.73	-0.586406	49.5274	0
	High	THSGTYQVTVR	1	2	1	IPI00870316.1		0		44.56	0.00287655	2	1248.63	-0.917559	25.9708	0
	High	KLEPAYQVNK	1	2	1	IPI00870316.1		0		44.48	0.00169493	2	1189.66	-0.26658	27.8063	1
	High	LRLDVPISGDPAPTVIWQK	1	2	1	IPI00870316.1		0		43.76	0.00060795	3	2105.17	-0.266688	59.34	1
	High	ALDFSEAPSFTQPLTNR	1	2	1	IPI00870316.1		0		42.97	0.00542006	2	1893.93	-0.811282	59.9279	0
	High	DSKLEAPAEEDVWEILR	2	2	1	IPI00870316.1		0		42.91	0.00546732	2	2000	1.23004	63.8178	1
	High	VTEPAPPEKAESAVAPTSMEAPETPK	1	1	1	IPI00870316.1		0		42.75	0.00693335	3	2664.31	-0.15025	42.4382	1
	High	LEAPAEEDVWEILR	1	2	1	IPI00870316.1		0		41.39	0.00687259	2	1669.84	-0.269644	66.8498	0
	High	VAGASLLKPPVVK	1	2	1	IPI00870316.1		0		39.79	0.000397253	2	1278.81	0.22174	41.5508	1
	High	VGQHLQLHDSYDR	1	2	1	IPI00870316.1		0		38.46	0.0162448	3	1567.76	-0.0891618	29.3341	0
	High	VGEPVNLLIPFQGK	1	2	1	IPI00870316.1		0		37.71	0.00423584	2	1510.86	-0.505112	63.849	0
	High	AHNVAGPGGPIITK	1	2	1	IPI00870316.1		0		37.67	0.00766942	2	1331.74	-0.177099	30.7165	0
	High	IAFQHGVTDLR	1	2	1	IPI00870316.1		0		36.52	0.0136603	2	1256.67	-0.617166	38.6835	0
	High	NGLDLGEDAR	1	2	1	IPI00870316.1		0		36.49	0.0181867	2	1059.51	0.621465	38.4432	0
	High	QGVLTLEIR	1	2	1	IPI00870316.1		0		33.85	0.0128574	2	1028.61	-0.366155	49.7797	0
IPI00205274.3	Myb-binding protein 1A	705.499	17.49	1	18	18	22	DNA binding; catalytic activity; RNA binding	nucleus; organelle lumen; cytoplasm; membrane	cell differentiation; metabolic process; regulation of biological process; transport; cell communication; response to stimulus; cell death	Pf04931	60571	[GO:0001649]; GO:0001503; GO:0030154; GO:0044707; GO:0048869; GO:0032501; GO:0044699; GO:0044763; GO:0044767; GO:0008150; GO:0009987; GO:0032502 [GO:0003677]; GO:0003676; GO:0097159; GO:1901363; GO:0005488; GO:0003674 [GO:0003887]; GO:0034061; GO:0016779; GO:0016772; GO:0016740; GO:0003824; GO:0003674 [GO:0005488]; GO:0003674 [GO:0005634]; GO:0043231; GO:0043227; GO:0043229; GO:0043226; GO:004442…	1344	152.191	8.95361
	A2	Sequence	# PSMs	# Proteins	# Protein Groups	Protein Group Accessions	Modifications	ΔCn	phosphoRS Site Probabilities	IonScore	Exp Value	Charge	MH+ [Da]	ΔM [ppm]	RT [min]	# Missed Cleavages
	High	VYSASLESLLTK	1	1	1	IPI00205274.3		0		78.18	6.59918e-07	2	1310.72	-0.643425	55.6502	0
	High	ANTPSQVNGVTVAK	1	1	1	IPI00205274.3		0		64.27	2.65806e-05	2	1385.74	-0.478303	32.9349	0
	High	DIPSDSQSPISTK	1	1	1	IPI00205274.3		0		62.68	4.95001e-05	2	1374.68	0.325311	39.3343	0
	High	SPAPNNPTLSPSTPPAK	1	1	1	IPI00205274.3		0		61.69	5.56005e-05	2	1675.86	-0.372237	35.9973	0
	High	SPAEScDVLGDIQTcIK	1	1	1	IPI00205274.3	C6(Carbamidomethyl); C15(Carbamidomethyl)	0		54.81	0.000469785	2	1892.87	0.538687	54.6437	0
	High	FLNTEALQNYVTWLR	1	1	1	IPI00205274.3		0		53.73	0.000323451	2	1867.97	-0.212604	71.6213	0
	High	SPAPNNPTLSPSTPPAKTPK	1	1	1	IPI00205274.3		0		53.68	0.000254129	3	2002.06	-0.432972	33.0392	1
	High	LITGLGVGR	1	1	1	IPI00205274.3		0		50.02	0.000252335	2	885.552	0.00230471	42.4322	0
	High	LVQLADMLLK	1	1	1	IPI00205274.3		0		48.63	0.000340664	2	1143.68	-0.169435	62.2344	0
	High	LLGASLPLLSDEQLQLVmR	2	1	1	IPI00205274.3	M18(Oxidation)	0		48.18	0.000338322	3	2112.17	0.673495	71.0929	0
	High	LVQLADmLLK	1	1	1	IPI00205274.3	M7(Oxidation)	0		45.49	0.000846052	2	1159.68	0.849349	54.2374	0
	High	SPSLLQSGIR	1	1	1	IPI00205274.3		0		44.84	0.00146659	2	1057.6	-0.401216	41.1606	0
	High	LSQVNGSTPVSPVEPESK	1	1	1	IPI00205274.3		0		44.5	0.00350556	2	1854.94	-0.486406	40.1654	0
	High	LLGASLPLLSDEQLQLVMR	2	1	1	IPI00205274.3		0		43.57	0.000725244	2	2096.18	0.355655	75.6059	0
	High	LPDVALNLLR	1	1	1	IPI00205274.3		0		41.91	0.000431593	2	1123.68	-2.09439	60.5633	0
	High	AASQQDAVTEGAMPAATGKDQPPSTGK	1	1	1	IPI00205274.3		0		40.87	0.0128131	3	2614.24	1.24043	35.6184	1
	High	NVANVTPLTAQQR	1	1	1	IPI00205274.3		0		40.09	0.00458891	2	1411.76	-0.746261	38.1914	0
	High	SSQSALPK	1	1	1	IPI00205274.3		0		38.12	0.00918853	2	817.442	0.314016	22.3411	0
	High	HQAQAcLLLQK	1	1	1	IPI00205274.3	C6(Carbamidomethyl)	0		37.77	0.00882336	2	1309.7	-0.22453	32.9313	0
	High	ATPQIPETK	1	1	1	IPI00205274.3		0		33.86	0.01217	2	984.536	0.286649	31.7297	0
IPI00958913.1	peroxidasin homolog	670.448	11.53	1	13	13	17	antioxidant activity; catalytic activity; protein binding	membrane	response to stimulus; metabolic process	Pf00047; Pf00093; Pf03098; Pf05825; Pf07679; Pf07686; Pf12799		[GO:0004601]; GO:0016209; GO:0016684; GO:0003674; GO:0016491; GO:0003824 [GO:0005515]; GO:0005488; GO:0003674 [GO:0006979]; GO:0006950; GO:0050896; GO:0008150 [GO:0016021]; GO:0031224; GO:0044425; GO:0005575; GO:0016020 [GO:0020037]; GO:0046906; GO:0097159; GO:1901363; GO:0005488; GO:0003674 [GO:0055114]; GO:0044710; GO:0008152; GO:0044699; GO:0008150	1475	164.933	6.94678
	A2	Sequence	# PSMs	# Proteins	# Protein Groups	Protein Group Accessions	Modifications	ΔCn	phosphoRS Site Probabilities	IonScore	Exp Value	Charge	MH+ [Da]	ΔM [ppm]	RT [min]	# Missed Cleavages
	High	VVIEGQTVDFQcEAK	1	3	1	IPI00958913.1	C12(Carbamidomethyl)	0		85.03	3.97902e-07	2	1722.84	-0.824544	48.4077	0
	High	NGDPYVATSIVEAIATVDR	3	3	1	IPI00958913.1		0		73.02	5.13851e-06	2	1991.01	-0.611632	71.73	0
	High	NLNTLLLNNNQIK	1	1	1	IPI00958913.1		0		69.64	2.54224e-06	2	1511.85	-1.22423	51.1152	0
	High	GYDPSVNAGIFNAFATAAFR	2	3	1	IPI00958913.1		0		62.71	7.14217e-05	2	2089.02	0.867058	73.9805	0
	High	TYAQSGNAQAAATcEYPR	2	3	1	IPI00958913.1	C14(Carbamidomethyl)	0		59.25	0.000182079	2	1958.87	-0.393726	34.9373	0
	High	SPNDLLALFR	1	3	1	IPI00958913.1		0		58.61	6.92048e-05	2	1145.63	0.749322	66.5234	0
	High	KIVGAEIQHITYR	1	3	1	IPI00958913.1		0		54.15	0.000120185	3	1527.86	-0.725852	35.7302	1
	High	IVNEGGIDPLLR	1	3	1	IPI00958913.1		0		52.7	0.000158156	2	1295.73	-0.182382	50.8304	0
	High	IPSQLLNTELTER	1	3	1	IPI00958913.1		0		51.45	0.000356639	2	1513.82	-0.431074	50.9047	0
	High	AGEIFER	1	3	1	IPI00958913.1		0		40.2	0.00724362	2	821.415	-0.336869	33.8991	0
	High	AEGNPKPEIIWLR	1	1	1	IPI00958913.1		0		34.31	0.0148087	3	1522.84	-0.0667822	47.7642	1
	High	VVAHLTVQPR	1	3	1	IPI00958913.1		0		33.26	0.0111643	3	1119.66	-0.47906	30.1861	0
	High	IAAELLK	1	3	1	IPI00958913.1		0		31.51	0.0110892	2	757.482	0.802888	38.2872	0
IPI00476855.4	Uncharacterized protein	661.376	12.92	3	14	14	16	nucleotide binding; catalytic activity; RNA binding	cytoplasm	metabolic process; regulation of biological process; defense response; response to stimulus	Pf00458; Pf00587; Pf00749; Pf01406; Pf03129; Pf03950; Pf09180	289352	[GO:0000166]; GO:0036094; GO:1901265; GO:0005488; GO:0097159; GO:1901363; GO:0003674 [GO:0004812]; GO:0016876; GO:0016875; GO:0016874; GO:0003824; GO:0003674 [GO:0004827]; GO:0004812; GO:0016876; GO:0016875; GO:0016874; GO:0003824; GO:0003674 [GO:0005524]; GO:0032550; GO:0032559; GO:0035639; GO:0001883; GO:0032549; GO:0030554; GO:0032555; GO:0043168; GO:1901265; GO:0001882; GO:0017076; GO:0032553…	1486	166.676	7.50342
	A2	Sequence	# PSMs	# Proteins	# Protein Groups	Protein Group Accessions	Modifications	ΔCn	phosphoRS Site Probabilities	IonScore	Exp Value	Charge	MH+ [Da]	ΔM [ppm]	RT [min]	# Missed Cleavages
	High	SQGSGLSSGGAGEGQGPK	1	2	1	IPI00476855.4		0		88.8	1.39472e-07	2	1560.72	-0.495031	25.52	0
	High	DQVDSAVQELLQLK	1	2	1	IPI00476855.4		0		79.18	7.9293e-07	2	1585.84	0.11356	72.4337	0
	High	SPSNTGEYTSLYNK	1	2	1	IPI00476855.4		0		77.19	2.05214e-06	2	1560.72	0.956296	37.9945	0
	High	GVLEDIQLNLFTR	3	2	1	IPI00476855.4		0		67.43	9.18044e-06	2	1517.83	0.181726	72.0497	0
	High	ERPAAAVSAPcAAAEDAAILYSR	1	2	1	IPI00476855.4	C11(Carbamidomethyl)	0		65.37	3.6431e-05	3	2360.17	-0.452049	51.5778	1
	High	VAAQGELVR	1	2	1	IPI00476855.4		0		64.63	1.18629e-05	2	942.537	0.0312591	29.9152	0
	High	LSScDVLTSAIK	1	2	1	IPI00476855.4	C4(Carbamidomethyl)	0		61.05	5.72437e-05	2	1293.67	-1.04777	48.2729	0
	High	GSQFGQSccLR	1	2	1	IPI00476855.4	C8(Carbamidomethyl); C9(Carbamidomethyl)	0		54.55	0.000250612	2	1299.56	0.29185	32.7427	0
	High	GNAAcQEHLR	1	2	1	IPI00476855.4	C5(Carbamidomethyl)	0		54.22	0.000341923	2	1155.53	-1.70674	19.6923	0
	High	TGQEYRPGNPPTAAVQTVSTK	1	2	1	IPI00476855.4		0		47.21	0.0019391	3	2202.11	-0.774664	36.2812	1
	High	QFAYQcSWGLTTR	1	2	1	IPI00476855.4	C6(Carbamidomethyl)	0		46.24	0.00273218	2	1617.74	-2.36079	52.3645	0
	High	GFFIcDQPYEPVSPYScK	1	2	1	IPI00476855.4	C5(Carbamidomethyl); C17(Carbamidomethyl)	0		40.98	0.0126761	2	2193.96	-0.26706	59.6274	0
	High	LLGADIR	1	3	1	IPI00476855.4		0		37.35	0.00841233	2	757.456	-0.804025	38.8098	0
	High	VAcQGEVVR	1	2	1	IPI00476855.4	C3(Carbamidomethyl)	0		36.15	0.0182602	2	1017.51	-0.549983	25.642	0
IPI00765230.1	tetratricopeptide repeat domain 37	649.207	14.14	2	17	17	19	protein binding			Pf00515		[GO:0005515]; GO:0005488; GO:0003674	1563	174.21	6.90283
	A2	Sequence	# PSMs	# Proteins	# Protein Groups	Protein Group Accessions	Modifications	ΔCn	phosphoRS Site Probabilities	IonScore	Exp Value	Charge	MH+ [Da]	ΔM [ppm]	RT [min]	# Missed Cleavages
	High	AVDYVEQALGYFTR	1	2	1	IPI00765230.1		0		70.96	8.86656e-06	2	1631.81	-0.30365	69.8918	0
	High	SNPDQPAVILLLR	2	2	1	IPI00765230.1		0		69.13	2.15648e-06	2	1435.83	-0.24215	60.6891	0
	High	IGSYETmDLFR	1	2	1	IPI00765230.1	M7(Oxidation)	0		65.94	2.37874e-05	2	1347.62	-4.12129	49.4249	0
	High	VAAIQQILGR	1	2	1	IPI00765230.1		0		64.11	3.66802e-06	2	1068.65	0.162999	49.5242	0
	High	AAELEPEQLLAWQGLASLYEK	1	2	1	IPI00765230.1		0		61.35	5.6684e-05	2	2359.22	-0.433485	76.321	0
	High	DcNcWESLGEAYLSR	1	2	1	IPI00765230.1	C2(Carbamidomethyl); C4(Carbamidomethyl)	0		55.15	0.000343984	2	1859.77	-0.0951805	64.1078	0
	High	SGPGLIGLGIR	1	2	1	IPI00765230.1		0		55.05	5.09551e-05	2	1039.62	-1.31007	51.8331	0
	High	IGSYETMDLFR	1	2	1	IPI00765230.1		0		51.44	0.000653193	2	1331.63	0.444217	56.6188	0
	High	AVHSNPADPALWSLLSR	1	2	1	IPI00765230.1		0		47.02	0.00138828	3	1833.96	-0.379621	56.6877	0
	High	KLLDLYESVDKQK	1	2	1	IPI00765230.1		0		46.66	0.000773551	3	1578.87	-0.73313	41.7613	2
	High	VVYQTGYPNSIVSTAR	1	2	1	IPI00765230.1		0		45.84	0.00212402	2	1754.91	-0.248116	45.8812	0
	High	DYVQAETSFQR	1	2	1	IPI00765230.1		0		44.72	0.00328686	2	1343.62	0.685798	42.5104	0
	High	AALNELLK	1	2	1	IPI00765230.1		0		44.07	0.0012712	2	871.525	-0.168134	44.6621	0
	High	IVAQYTQQNAK	1	2	1	IPI00765230.1		0		41.69	0.00477398	2	1263.67	-1.04222	28.2042	0
	High	GSYTTALK	1	2	1	IPI00765230.1		0		39.83	0.0026518	2	840.446	-0.468745	28.8587	0
	High	ADVScLWK	1	2	1	IPI00765230.1	C5(Carbamidomethyl)	0		38.54	0.00885239	2	978.471	-0.513562	45.8375	0
	High	qVQcTSLLASQKPLPDAVLEELQK	1	2	1	IPI00765230.1	N-Term(Gln->pyro-Glu); C4(Carbamidomethyl)	0		36.24	0.0126567	3	2678.4	-1.63651	69.3056	1
	High	KDELLHLGGR	1	2	1	IPI00765230.1		0		33.46	0.0201515	3	1137.64	-0.156505	32.6853	1
IPI00957949.1	DEAH (Asp-Glu-Ala-His) box polypeptide 29	636.754	17.21	4	21	21	21	catalytic activity; nucleotide binding	membrane		Pf00270; Pf00271; Pf04408; Pf07717		[GO:0003676]; GO:0097159; GO:1901363; GO:0005488; GO:0003674 [GO:0004386]; GO:0017111; GO:0016462; GO:0016818; GO:0016817; GO:0016787; GO:0003824; GO:0003674 [GO:0005524]; GO:0032550; GO:0032559; GO:0035639; GO:0001883; GO:0032549; GO:0030554; GO:0032555; GO:0043168; GO:1901265; GO:0001882; GO:0017076; GO:0032553; GO:0043167; GO:0097159; GO:1901363; GO:0036094; GO:0097367; GO:0000166; GO:0005488;…	1325	149.182	7.85498
	A2	Sequence	# PSMs	# Proteins	# Protein Groups	Protein Group Accessions	Modifications	ΔCn	phosphoRS Site Probabilities	IonScore	Exp Value	Charge	MH+ [Da]	ΔM [ppm]	RT [min]	# Missed Cleavages
	High	IYSFNSANDSGGSANLDK	1	2	1	IPI00957949.1		0		82.42	7.64683e-07	2	1859.84	-1.08109	42.1479	0
	High	ALDPPQPQVISNAmNLLR	1	2	1	IPI00957949.1	M14(Oxidation)	0		74.72	1.91073e-06	2	1993.05	-1.09736	59.2126	0
	High	GPQALSFQDIALLK	1	2	1	IPI00957949.1		0		68.64	4.80757e-06	2	1500.84	-0.353779	62.9811	0
	High	VcEELGcEGGPGGR	1	2	1	IPI00957949.1	C2(Carbamidomethyl); C7(Carbamidomethyl)	0		59.8	9.50269e-05	2	1476.62	0.147572	33.1101	0
	High	DLQTYGWLLYQEK	1	2	1	IPI00957949.1		0		56.71	0.000224183	2	1656.83	-0.227957	67.0831	0
	High	ASIVETLKR	1	2	1	IPI00957949.1		0		51.59	0.000153594	2	1016.61	-0.31044	32.6884	1
	High	IGAcEPSEPK	1	2	1	IPI00957949.1	C4(Carbamidomethyl)	0		47.65	0.00124462	2	1087.51	0.0583274	27.9815	0
	High	HKAPGAAAmR	1	2	1	IPI00957949.1	M9(Oxidation)	0		44.43	0.00200121	3	1025.53	0.68704	13.8735	1
	High	AAGFSSSTSWEGK	1	2	1	IPI00957949.1		0		44.42	0.00300151	2	1314.59	-1.03236	38.6731	0
	High	ISHQQNER	1	2	1	IPI00957949.1		0		43.42	0.00374228	2	1011.5	-0.333017	13.2294	0
	High	SPNPSFEKVPVGR	1	2	1	IPI00957949.1		0		43.08	0.00320072	3	1413.75	-0.0375078	35.3582	1
	High	LLYcTTGVLLR	1	4	1	IPI00957949.1	C4(Carbamidomethyl)	0		42.48	0.00150838	2	1308.74	0.806833	53.2923	0
	High	KKEPHDVR	1	2	1	IPI00957949.1		0		39.61	0.00414062	3	1008.56	0.257504	12.9559	2
	High	RISAVSLATR	1	2	1	IPI00957949.1		0		39.41	0.00329335	2	1073.64	-0.678064	31.7357	1
	High	MSLENDKILQIITELIK	1	2	1	IPI00957949.1		0		38.82	0.00272938	3	2001.13	0.2844	79.5262	1
	High	VVVVAGETGSGK	1	2	1	IPI00957949.1		0		38.7	0.00724393	2	1102.61	-1.26698	30.0323	0
	High	VLIDSVLR	1	2	1	IPI00957949.1		0		38.02	0.00298169	2	914.567	0.0797102	50.4554	0
	High	LKQQQQLQQQR	1	2	1	IPI00957949.1		0		36.09	0.00843906	3	1425.79	-2.72771	20.9811	1
	High	KGPQALSFQDIALLK	1	2	1	IPI00957949.1		0		35.83	0.00421864	3	1628.94	0.60295	55.1283	1
	High	DLFIAK	1	2	1	IPI00957949.1		0		35.36	0.00755331	2	706.413	-0.262868	45.1521	0
	High	MSLENDKILQIITELIKTENN	1	2	1	IPI00957949.1		0		34.86	0.0146148	3	2459.31	0.408175	79.5197	2
IPI00209113.3	Myosin-9	615.26	9.74	1	9	13	17	catalytic activity; motor activity; nucleotide binding; protein binding; transporter activity; RNA binding	cytoskeleton; membrane; nucleus; cytoplasm; endosome; cytosol; mitochondrion; extracellular	cell organization and biogenesis; reproduction; cell differentiation; cell division; development; metabolic process; cellular component movement; regulation of biological process; cellular homeostasis; transport	Pf00038; Pf00063; Pf01576; Pf01765; Pf02736; Pf03962; Pf04156; Pf05622; Pf05911; Pf06637; Pf07888; Pf09726; Pf09731; Pf11559; Pf12128	25745	[GO:0000146]; GO:0003774; GO:0017111; GO:0016462; GO:0016818; GO:0016817; GO:0016787; GO:0003824; GO:0003674 [GO:0000166]; GO:0036094; GO:1901265; GO:0005488; GO:0097159; GO:1901363; GO:0003674 [GO:0000212]; GO:0007051; GO:0051321; GO:1903046; GO:0000226; GO:0022402; GO:0071822; GO:0000003; GO:0007049; GO:0048610; GO:0007010; GO:0007017; GO:1902589; GO:0044763; GO:0043933; GO:0008150; GO:0009987;…	1961	226.197	5.60498
	A2	Sequence	# PSMs	# Proteins	# Protein Groups	Protein Group Accessions	Modifications	ΔCn	phosphoRS Site Probabilities	IonScore	Exp Value	Charge	MH+ [Da]	ΔM [ppm]	RT [min]	# Missed Cleavages
	High	TQLEELEDELQATEDAK	1	12	2	IPI00209113.3;IPI00949586.1		0		87.57	2.44366e-07	2	1961.92	0.09661	61.4152	0
	High	IAQLEEQLDNETK	1	1	1	IPI00209113.3		0		75.56	2.62822e-06	2	1530.76	-0.8545	42.8825	0
	High	ANLQIDQINTDLNLER	1	1	1	IPI00209113.3		0		71.07	6.20612e-06	2	1869.97	-0.0444057	57.2044	0
	High	QLLQANPILEAFGNAK	1	11	1	IPI00209113.3		0		64.53	1.3531e-05	2	1726.95	0.239138	65.0849	0
	High	LQVELDSVTGLLNQSDSK	1	1	1	IPI00209113.3		0		60.64	7.00739e-05	2	1946.01	-0.952888	63.8818	0
	High	DFSALESQLQDTQELLQEENR	4	1	1	IPI00209113.3		0		58.53	0.000236585	3	2493.17	-0.1328	73.5828	0
	High	SKKDQGELER	1	1	1	IPI00209113.3		0		49.6	0.000779596	3	1189.62	0.812359	14.9157	2
	High	KFDQLLAEEK	1	14	2	IPI00209113.3;IPI00949586.1		0		49.35	0.000811853	2	1220.65	-0.23613	37.8133	1
	High	cNGVLEGIR	1	28	4	IPI00189811.1;IPI00189809.2;IPI00209113.3;IPI00949586.1	C1(Carbamidomethyl)	0		44.47	0.00267597	2	1017.51	-0.190075	38.4654	0
	High	KLEGDSTDLSDQIAELQAQIAELK	2	1	1	IPI00209113.3		0		40.01	0.00716349	3	2615.34	0.0693776	72.9723	1
	High	NTDQASMPDNTAAQK	1	9	1	IPI00209113.3		0		38.81	0.0142768	2	1591.7	-0.334124	28.4834	0
	High	LDPHLVLDQLR	1	4	2	IPI00209113.3;IPI00949586.1		0		37.7	0.00572308	3	1318.75	-0.358442	53.8971	0
	High	QLEEAEEEAQR	1	1	1	IPI00209113.3		0		36.38	0.0205979	2	1331.61	-1.34641	29.7531	0
IPI00366370.3	Eukaryotic translation initiation factor 5B	573.077	20.31	2	19	19	22	nucleotide binding; RNA binding; catalytic activity; protein binding	cytoplasm	metabolic process; regulation of biological process	Pf00009; Pf01926; Pf11987	308306	[GO:0000166]; GO:0036094; GO:1901265; GO:0005488; GO:0097159; GO:1901363; GO:0003674 [GO:0003743]; GO:0008135; GO:0003723; GO:0003676; GO:0097159; GO:1901363; GO:0005488; GO:0003674 [GO:0003924]; GO:0017111; GO:0016462; GO:0016818; GO:0016817; GO:0016787; GO:0003824; GO:0003674 [GO:0005515]; GO:0005488; GO:0003674 [GO:0005525]; GO:0032550; GO:0032561; GO:0035639; GO:0001883; GO:0032549; GO:001900…	1216	137.602	5.56689
	A2	Sequence	# PSMs	# Proteins	# Protein Groups	Protein Group Accessions	Modifications	ΔCn	phosphoRS Site Probabilities	IonScore	Exp Value	Charge	MH+ [Da]	ΔM [ppm]	RT [min]	# Missed Cleavages
	High	TSEVPYAGINIGPVHK	1	2	1	IPI00366370.3		0		60.09	5.44107e-05	2	1681.89	-0.402513	46.526	0
	High	GTPDAGAASEEKGDIAATLEDDNEGDKK	1	1	1	IPI00366370.3		0		54.29	0.000721695	3	2804.27	0.606462	39.9147	2
	High	QTLNAIKLEEK	1	2	1	IPI00366370.3		0		51.43	0.000321953	2	1286.73	-1.05007	34.9592	1
	High	HLQAQGVEVPSK	1	2	1	IPI00366370.3		0		47.91	0.000973275	2	1292.7	-0.13697	30.3373	0
	High	IPGmLIIDTPGHESFSNLR	1	2	1	IPI00366370.3	M4(Oxidation)	0		45.36	0.00264148	3	2113.07	-0.0649228	52.6833	0
	High	HKEVEAAQGVK	1	2	1	IPI00366370.3		0		44.25	0.00191113	2	1195.64	-1.24971	17.9887	1
	High	KTPQQLESK	1	2	1	IPI00366370.3		0		43.73	0.00208221	2	1058.58	-0.056043	18.6655	1
	High	SPDSDVAVTLK	1	2	1	IPI00366370.3		0		43.34	0.00375855	2	1131.59	0.781369	39.1003	0
	High	VKNQYEK	1	2	1	IPI00366370.3		0		42.59	0.00256126	2	908.484	-0.136743	13.9788	1
	High	APIIcVLGHVDTGK	1	2	1	IPI00366370.3	C5(Carbamidomethyl)	0		42.18	0.00336267	3	1479.8	-0.819847	47.1408	0
	High	qTLNAIKLEEK	1	2	1	IPI00366370.3	N-Term(Gln->pyro-Glu)	0		42.07	0.00312297	2	1269.7	-1.20939	46.943	1
	High	SVPTIDsGNEDDDSSFKIK	2	1	1	IPI00366370.3	S7(Phospho)	0	S(1): 0.0; T(4): 0.1; S(7): 99.9; S(14): 0.0; S(15): 0.0	40.68	0.0128388	2	2133.92	-1.05378	49.1038	1
	High	HFEATDILVSK	1	1	1	IPI00366370.3		0		39.95	0.00743005	3	1259.66	0.127701	44.0604	0
	High	HLQAQGVEVPSKDSLPK	1	2	1	IPI00366370.3		0		39.63	0.00546643	3	1832.98	-1.07968	35.6675	1
	High	KNTKDEFEER	1	2	1	IPI00366370.3		0		38.06	0.0164443	2	1295.62	-0.717493	19.2624	2
	High	LKEGDTIIVPGVEGPIVTQIR	2	2	1	IPI00366370.3		0		37.93	0.00153011	3	2234.27	-0.561773	57.59	1
	High	cPFIVALNKIDR	1	1	1	IPI00366370.3	C1(Carbamidomethyl)	0		37.02	0.00923534	3	1445.79	-0.426078	49.6077	1
	High	ALPGmGTTIDVILINGR	1	1	1	IPI00366370.3	M5(Oxidation)	0		36.51	0.00753831	2	1756.96	-0.134526	60.7664	0
	High	AEVTLR	1	2	1	IPI00366370.3		0		35.86	0.0184576	2	688.399	0.0886766	27.3338	0
	High	RLEELEAK	1	2	1	IPI00366370.3		0		35.58	0.0176393	2	987.545	-1.80011	26.2067	1
IPI00422076.1	Thrombospondin 1	514.134	13.33	1	13	13	13	protein binding; metal ion binding	extracellular; cytoplasm; endoplasmic reticulum; cell surface; membrane	cell communication; metabolic process; regulation of biological process; response to stimulus; cell proliferation; development; defense response; cellular component movement; transport; coagulation; cell death; cell organization and biogenesis	Pf00090; Pf00093; Pf02210; Pf05735; Pf12947	445442	[GO:0000187]; GO:0032147; GO:0043406; GO:0045860; GO:0043405; GO:0043410; GO:0071902; GO:0001934; GO:0033674; GO:0045859; GO:0043408; GO:0071900; GO:0000165; GO:0042327; GO:1902533; GO:0001932; GO:0006468; GO:0031401; GO:0043549; GO:0051347; GO:0042325; GO:1902531; GO:0023014; GO:0035556; GO:0016310; GO:0045937; GO:0009967; GO:0031399; GO:0006464; GO:0032270; GO:0051338; GO:0043085; GO:0019220; G…	1170	129.588	4.97021
	A2	Sequence	# PSMs	# Proteins	# Protein Groups	Protein Group Accessions	Modifications	ΔCn	phosphoRS Site Probabilities	IonScore	Exp Value	Charge	MH+ [Da]	ΔM [ppm]	RT [min]	# Missed Cleavages
	High	qQVVSVEEALLATGQWK	1	1	1	IPI00422076.1	N-Term(Gln->pyro-Glu)	0		78.08	1.09307e-06	2	1868.98	0.482397	78.4043	0
	High	AGTLDLSLSLPGK	1	1	1	IPI00422076.1		0		72.78	2.05356e-06	2	1271.72	-0.274319	57.337	0
	High	DNSGQIFSVVSNGK	1	1	1	IPI00422076.1		0		71.08	7.49027e-06	2	1451.71	-2.0948	51.6937	0
	High	QVTQSYWDTNPTR	1	1	1	IPI00422076.1		0		70.35	1.04896e-05	2	1595.74	-0.905846	41.5399	0
	High	NTDPGYNcLPcPPR	1	1	1	IPI00422076.1	C8(Carbamidomethyl); C11(Carbamidomethyl)	0		58.92	0.000155867	2	1660.72	0.177974	43.0694	0
	High	DNcQYVYNVDQR	1	1	1	IPI00422076.1	C3(Carbamidomethyl)	0		58.7	0.000126398	2	1573.67	-0.416973	41.5898	0
	High	VAKGDVNDNFQGVLQNVR	1	1	1	IPI00422076.1		0		54.57	0.000311957	3	1973.02	-1.21592	46.0865	1
	High	GDVNDNFQGVLQNVR	1	1	1	IPI00422076.1		0		53.01	0.000592041	2	1674.82	-0.1432	53.2555	0
	High	GTSQNDPNWVVR	1	1	1	IPI00422076.1		0		50.8	0.000799325	2	1372.66	0.0792328	39.0361	0
	High	TIVTTLQDSIR	1	1	1	IPI00422076.1		0		41.27	0.00301565	2	1246.7	0.237228	50.2558	0
	High	SITLFVQEDR	1	1	1	IPI00422076.1		0		37.34	0.0130627	2	1207.63	0.286823	50.4492	0
	High	AQGYSGLSVK	1	1	1	IPI00422076.1		0		36.94	0.00954865	2	1009.53	-0.0234775	33.1706	0
	High	FVFGTTPEDILR	1	1	1	IPI00422076.1		0		35.3	0.0182827	2	1394.73	0.074338	62.2278	0
IPI00882501.1	Nucleolin	491.87	20.62	6	12	12	17	nucleotide binding; DNA binding; RNA binding; protein binding	nucleus; organelle lumen; cytoplasm; extracellular	development; metabolic process; regulation of biological process	Pf00076	25135	[GO:0000166]; GO:0036094; GO:1901265; GO:0005488; GO:0097159; GO:1901363; GO:0003674 [GO:0001525]; GO:0044767; GO:0048514; GO:0048646; GO:0032502; GO:0044699; GO:0001568; GO:0009653; GO:0008150; GO:0001944; GO:0048856; GO:0048731; GO:0072358; GO:0007275; GO:0072359; GO:0044707; GO:0032501 [GO:0003676]; GO:0097159; GO:1901363; GO:0005488; GO:0003674 [GO:0003677]; GO:0003676; GO:0097159; GO:1901363…	713	77.101	4.7417
	A2	Sequence	# PSMs	# Proteins	# Protein Groups	Protein Group Accessions	Modifications	ΔCn	phosphoRS Site Probabilities	IonScore	Exp Value	Charge	MH+ [Da]	ΔM [ppm]	RT [min]	# Missed Cleavages
	High	TLVLSNLSYSATEETLQEVFEK	4	5	1	IPI00882501.1		0		55.83	0.000253902	2	2501.27	1.01023	74.0884	0
	High	GFGFVDFNSEEDAK	2	5	1	IPI00882501.1		0		54.26	0.000383972	2	1561.68	-1.03006	57.3864	0
	High	QGAEIDGR	1	4	1	IPI00882501.1		0		48.71	0.000664855	2	845.412	0.457005	22.9886	0
	High	GLSEDTTEETLK	1	4	1	IPI00882501.1		0		46.98	0.00176293	2	1322.63	0.37556	36.4402	0
	High	FGYVDFESAEDLEK	1	5	1	IPI00882501.1		0		46.04	0.00274894	2	1648.74	-0.334246	59.0711	0
	High	SEADAEKNLEEK	1	4	1	IPI00882501.1		0		45.86	0.00247485	2	1362.64	-0.0352531	25.4853	1
	High	VAISELFAK	1	2	1	IPI00882501.1		0		43.93	0.00065339	2	977.567	-0.0873403	52.6158	0
	High	SVSLYYTGEK	1	4	1	IPI00882501.1		0		42.56	0.00412919	2	1146.57	0.25246	39.7193	0
	High	ALELTGLK	1	5	1	IPI00882501.1		0		40.57	0.0024556	2	844.514	0.0133559	43.6063	0
	High	KATTTPAK	1	6	1	IPI00882501.1		0		40.15	0.00341016	2	817.478	-0.29926	13.1194	1
	High	NDLAAVDVR	1	4	1	IPI00882501.1		0		39.25	0.00653676	2	972.511	0.220766	37.9977	0
	High	IEGSEPTTPFNLFIGNLNPNK	2	2	1	IPI00882501.1		0		36.89	0.0180701	3	2302.17	0.154992	71.1818	0
IPI00471873.1	Leucine-rich repeat flightless-interacting protein 1	412.909	23.04	2	10	11	13	DNA binding; protein binding	nucleus; cytoplasm; membrane	metabolic process; regulation of biological process	Pf09738	367314	[GO:0003677]; GO:0003676; GO:0097159; GO:1901363; GO:0005488; GO:0003674 [GO:0005634]; GO:0043231; GO:0043227; GO:0043229; GO:0043226; GO:0044424; GO:0005575; GO:0005622; GO:0044464; GO:0005623 [GO:0005737]; GO:0044424; GO:0005622; GO:0044464; GO:0005575; GO:0005623 [GO:0005886]; GO:0016020; GO:0044464; GO:0071944; GO:0005575; GO:0005623 [GO:0006351]; GO:0010467; GO:0032774; GO:0034645; GO:004317…	738	79.9706	4.77979
	A2	Sequence	# PSMs	# Proteins	# Protein Groups	Protein Group Accessions	Modifications	ΔCn	phosphoRS Site Probabilities	IonScore	Exp Value	Charge	MH+ [Da]	ΔM [ppm]	RT [min]	# Missed Cleavages
	High	GGLDSEVSGPTALGIK	1	1	1	IPI00471873.1		0		62.67	4.03403e-05	2	1500.79	0.293081	50.3205	0
	High	SEQQAEALDSPQK	1	2	1	IPI00471873.1		0		56.14	0.000248206	2	1430.68	-0.520645	28.9461	0
	High	ETLQDSEQEQPK	1	2	1	IPI00471873.1		0		55.9	0.000297138	2	1431.66	0.75784	28.2741	0
	High	SEQQAEALDSPQKK	1	2	1	IPI00471873.1		0		51.54	0.00066989	2	1558.77	-1.02559	24.061	1
	High	HGIILNSEIATNGETSDTVNDVGYQAPTK	1	4	2	IPI00471873.1;IPI00565165.2		0		50.31	0.00138409	3	3044.48	-0.769445	49.3628	0
	High	AKSEQQAEALDSPQKK	2	2	1	IPI00471873.1		0		49.01	0.00111535	3	1757.9	0.53555	21.2653	2
	High	SPEQIESHEVTNK	2	2	1	IPI00471873.1		0		48.87	0.00125762	2	1497.72	-0.384902	26.1963	0
	High	DASQIGGEEGLVPSQHPGQADEK	1	1	1	IPI00471873.1		0		48.69	0.00247091	3	2349.09	-1.12116	41.2395	0
	High	GIEGHSVDNSDLSGELGGFNSESGEQAR	1	1	1	IPI00471873.1		0		48.49	0.00270771	3	2848.26	0.386283	47.883	0
	High	AENQRPVEDSALsPGPLAGAK	1	2	1	IPI00471873.1	S13(Phospho)	0	S(10): 0.0; S(13): 100.0	45.31	0.00446963	3	2187.04	0.0893654	45.165	1
	High	EIKDSLAEVEEK	1	2	1	IPI00471873.1		0		42.67	0.00442878	2	1389.71	0.894021	37.3323	1
IPI00188921.1	Collagen alpha-2(I) chain	400.428	10.71	1	10	10	13	structural molecule activity; protein binding; metal ion binding	extracellular	development; cell communication; regulation of biological process; response to stimulus; cell organization and biogenesis	Pf01391; Pf01410	84352	[GO:0001501]; GO:0048731; GO:0007275; GO:0048856; GO:0044707; GO:0044767; GO:0032502; GO:0032501; GO:0044699; GO:0008150 [GO:0001568]; GO:0001944; GO:0044767; GO:0048856; GO:0048731; GO:0072358; GO:0032502; GO:0044699; GO:0007275; GO:0072359; GO:0008150; GO:0044707; GO:0032501 [GO:0003674] [GO:0005201]; GO:0005198; GO:0003674 [GO:0005576]; GO:0005575 [GO:0005578]; GO:0031012; GO:0044421; GO:00055…	1372	129.486	9.33447
	A2	Sequence	# PSMs	# Proteins	# Protein Groups	Protein Group Accessions	Modifications	ΔCn	phosphoRS Site Probabilities	IonScore	Exp Value	Charge	MH+ [Da]	ΔM [ppm]	RT [min]	# Missed Cleavages
	High	GEPGPAGSVGPVGAVGPR	1	1	1	IPI00188921.1		0		73.09	3.65481e-06	2	1560.81	-1.14458	42.1712	0
	High	VGAPGPAGAR	1	1	1	IPI00188921.1		0		53.18	0.000164447	2	852.468	-0.591286	24.693	0
	High	DGNPGSDGPPGR	1	1	1	IPI00188921.1		0		50.93	0.000581209	2	1125.49	0.415764	25.421	0
	High	GAPGAIGAPGPAGASGDRGEAGAAGPSGPAGPR	2	1	1	IPI00188921.1		0		50.4	0.00124626	4	2711.33	1.07108	37.2324	1
	High	NSIAYLDEETGR	1	1	1	IPI00188921.1		0		49.06	0.00128821	2	1367.64	0.39002	42.9401	0
	High	GPSGPQGIR	1	1	1	IPI00188921.1		0		46.58	0.000909914	2	868.463	-0.400593	25.1182	0
	High	LPFLDIAPLDIGGTNQEFR	3	1	1	IPI00188921.1		0		42.11	0.00388177	2	2116.11	-0.332804	76.1834	0
	High	GIPGPVGAAGATGPR	1	1	1	IPI00188921.1		0		38.79	0.00749835	2	1277.7	0.145075	39.1128	0
	High	GPAGPSGPIGK	1	1	1	IPI00188921.1		0		36.65	0.00859681	2	937.51	-0.0446558	28.0323	0
	High	GDQGPVGR	1	1	1	IPI00188921.1		0		33.9	0.0135861	2	785.391	1.1287	20.5811	0
IPI00421345.1	LMO7b	399.007	12.04	3	11	11	11	protein binding; metal ion binding	membrane		Pf00307; Pf00412; Pf00595	361084	[GO:0005515]; GO:0005488; GO:0003674 [GO:0005913]; GO:0005911; GO:0005912; GO:0030054; GO:0070161; GO:0005575 [GO:0008022]; GO:0005515; GO:0005488; GO:0003674 [GO:0008270]; GO:0046914; GO:0046872; GO:0043169; GO:0043167; GO:0005488; GO:0003674 [GO:0016324]; GO:0005886; GO:0045177; GO:0098590; GO:0016020; GO:0044464; GO:0071944; GO:0044459; GO:0098589; GO:0005575; GO:0005623; GO:0044425 [GO:001633…	1395	156.553	6.21436
	A2	Sequence	# PSMs	# Proteins	# Protein Groups	Protein Group Accessions	Modifications	ΔCn	phosphoRS Site Probabilities	IonScore	Exp Value	Charge	MH+ [Da]	ΔM [ppm]	RT [min]	# Missed Cleavages
	High	ATFSSTSGLDSVSDSGEGR	1	3	1	IPI00421345.1		0		85.79	3.33232e-07	2	1859.83	1.20604	42.9118	0
	High	SLSDVSAEDVQSLR	1	3	1	IPI00421345.1		0		69.16	1.0969e-05	2	1505.74	-0.9403	47.011	0
	High	WIDTTSGIYSTEK	1	3	1	IPI00421345.1		0		58.55	0.000153112	2	1500.72	-0.233371	47.2029	0
	High	GSPAEFSQLQVDDEILAINNTK	1	3	1	IPI00421345.1		0		55.27	0.000365515	2	2389.19	-1.22258	63.6281	0
	High	AEAQAQAEAEAR	1	3	1	IPI00421345.1		0		54.41	0.000290157	2	1244.59	-0.331082	24.6991	0
	High	sWASPVYTETEGTFSR	1	1	1	IPI00421345.1	S1(Phospho)	0	S(1): 100.0; S(4): 0.0; Y(7): 0.0; T(8): 0.0; T(10): 0.0; T(13): 0.0; S(15): 0.0	47.26	0.00238015	2	1897.8	-1.15762	61.0401	0
	High	AGDEDRGQLEDDAVYEDQSQK	1	3	1	IPI00421345.1		0		46.5	0.00380918	3	2368.02	-0.0495368	37.2142	1
	High	IGTTSFSQR	1	3	1	IPI00421345.1		0		39.13	0.00670157	2	996.511	0.0517724	31.2438	0
	High	ESVTASWEPSWSEGSK	1	3	1	IPI00421345.1		0		38.67	0.0172506	2	1766.78	-1.83631	51.6219	0
	High	NPSSAVPPLAGSVK	1	3	1	IPI00421345.1		0		37.48	0.00758364	2	1323.73	2.28342	40.7486	0
	High	STTELNDPLIEK	1	3	1	IPI00421345.1		0		36.29	0.0182919	2	1359.7	0.0762532	44.6729	0
IPI00392181.4	Uncharacterized protein	398.963	10.22	6	12	12	12	protein binding	membrane	cellular component movement			[GO:0007018]; GO:0006928; GO:0007017; GO:0044763; GO:0009987; GO:0044699; GO:0008150 [GO:0016021]; GO:0031224; GO:0044425; GO:0005575; GO:0016020 [GO:0019894]; GO:0008092; GO:0005515; GO:0005488; GO:0003674	1272	145.66	6.12549
	A2	Sequence	# PSMs	# Proteins	# Protein Groups	Protein Group Accessions	Modifications	ΔCn	phosphoRS Site Probabilities	IonScore	Exp Value	Charge	MH+ [Da]	ΔM [ppm]	RT [min]	# Missed Cleavages
	High	DAVSNTTNQLESK	1	6	1	IPI00392181.4		0		67.42	1.6293e-05	2	1406.68	-0.34886	36.5248	0
	High	SVLAETEGILQK	1	6	1	IPI00392181.4		0		67.17	8.7971e-06	2	1287.72	0.648351	50.3924	0
	High	AQQSLNFIHSK	1	6	1	IPI00392181.4		0		60.4	5.88703e-05	2	1272.67	-1.30201	33.5511	0
	High	QQQVEAVELESK	1	6	1	IPI00392181.4		0		54.81	0.0002638	2	1387.71	0.0412171	36.9029	0
	High	SVEELLEVELLK	1	6	1	IPI00392181.4		0		51.46	0.000252574	2	1400.79	0.0116912	67.9553	0
	High	AALEDLTGR	1	6	1	IPI00392181.4		0		48.29	0.000793888	2	945.5	-0.0578915	40.6456	0
	High	EQAAAAHEVEK	1	6	1	IPI00392181.4		0		45.4	0.00246008	2	1182.57	-0.415036	19.3031	0
	High	DVQNVNFLLK	1	6	1	IPI00392181.4		0		45.24	0.00134203	2	1189.66	0.648501	56.0341	0
	High	EITDLcNELESLK	1	6	1	IPI00392181.4	C6(Carbamidomethyl)	0		43.18	0.00524355	2	1563.76	-0.941622	60.1954	0
	High	ALQLEVQK	1	6	1	IPI00392181.4		0		39.57	0.00354961	2	928.546	-0.657415	36.8085	0
	High	WEEVQSYIR	1	6	1	IPI00392181.4		0		36.09	0.0223032	2	1209.59	-0.210065	46.4582	0
	High	VIHEKDGQIK	1	6	1	IPI00392181.4		0		32.09	0.0187568	2	1166.65	-0.603515	18.4115	1
IPI00199861.1	Decorin	391.662	25.71	1	9	10	13	protein binding; RNA binding	extracellular	development; response to stimulus; metabolic process	Pf01462; Pf12799	29139	[GO:0001822]; GO:0044767; GO:0048513; GO:0072001; GO:0032502; GO:0044699; GO:0048731; GO:0048856; GO:0001655; GO:0008150; GO:0007275; GO:0044707; GO:0032501 [GO:0001890]; GO:0044767; GO:0048513; GO:0032502; GO:0044699; GO:0048731; GO:0048856; GO:0008150; GO:0007275; GO:0044707; GO:0032501 [GO:0005515]; GO:0005488; GO:0003674 [GO:0005518]; GO:0032403; GO:0005515; GO:0005488; GO:0003674 [GO:0005539…	354	39.7799	8.79248
	A2	Sequence	# PSMs	# Proteins	# Protein Groups	Protein Group Accessions	Modifications	ΔCn	phosphoRS Site Probabilities	IonScore	Exp Value	Charge	MH+ [Da]	ΔM [ppm]	RT [min]	# Missed Cleavages
	High	KTSYTAVSLYSNPVR	1	1	1	IPI00199861.1		0		81.03	5.16309e-07	2	1685.89	-0.411615	40.461	1
	High	NSGIENGALQGmK	1	1	1	IPI00199861.1	M12(Oxidation)	0		59.25	0.000115225	2	1334.64	0.490426	31.0668	0
	High	MIVIELGGNPLK	2	1	1	IPI00199861.1		0		53.55	0.000141523	2	1283.74	-1.09893	58.3636	0
	High	TSYTAVSLYSNPVR	1	1	1	IPI00199861.1		0		50.85	0.000774141	2	1557.79	-0.367552	47.637	0
	High	NSGIENGALQGMK	1	1	1	IPI00199861.1		0		48.59	0.00135451	2	1318.64	-0.860402	37.8342	0
	High	DLHTLILVNNK	1	1	1	IPI00199861.1		0		48.5	0.000275445	2	1279.74	-0.418505	47.3388	0
	High	ISPEAFKPLVK	1	1	1	IPI00199861.1		0		44.13	0.000857735	2	1228.73	-1.40976	42.223	1
	High	mIVIELGGNPLK	1	1	1	IPI00199861.1	M1(Oxidation)	0		42.88	0.00206349	2	1299.73	0.478951	54.6122	0
	High	IAKVDAASLK	1	1	1	IPI00199861.1		0		40.82	0.00208227	3	1015.61	-0.713882	29.1087	1
	High	ELHLDNNK	1	2	2	IPI00199861.1;IPI00191090.1		0		35.26	0.0183477	2	982.496	0.699182	23.2574	0
	High	NLKDLHTLILVNNK	1	1	1	IPI00199861.1		0		35.22	0.0018788	3	1634.96	-0.28938	44.7941	1
	High	ELPEKLPK	1	1	1	IPI00199861.1		0		30.72	0.00834519	2	953.566	-0.28156	30.7521	1
IPI00951875.1	Uncharacterized protein	371.718	9.04	2	10	10	10	protein binding	chromosome; cytoskeleton; cytoplasm; membrane	cell organization and biogenesis; cellular component movement; transport	Pf01302; Pf05622; Pf05667; Pf06160; Pf12128; Pf12455		[GO:0000226]; GO:0007010; GO:0007017; GO:1902589; GO:0006996; GO:0044763; GO:0009987; GO:0016043; GO:0044699; GO:0008150; GO:0071840 [GO:0000776]; GO:0000775; GO:0043232; GO:0043234; GO:0044427; GO:0032993; GO:0043228; GO:0043229; GO:0032991; GO:0005694; GO:0044446; GO:0043226; GO:0044424; GO:0005575; GO:0044422; GO:0005622; GO:0044464; GO:0005623 [GO:0000921]; GO:0031106; GO:0043623; GO:0070925;…	1239	136.926	5.45264
	A2	Sequence	# PSMs	# Proteins	# Protein Groups	Protein Group Accessions	Modifications	ΔCn	phosphoRS Site Probabilities	IonScore	Exp Value	Charge	MH+ [Da]	ΔM [ppm]	RT [min]	# Missed Cleavages
	High	AFLQGGQEATDIALLLR	1	2	1	IPI00951875.1		0		80.39	3.54676e-07	2	1816	0.114719	67.7601	0
	High	ELTNQQEASVER	1	2	1	IPI00951875.1		0		72.27	5.74841e-06	2	1403.68	-0.504862	29.8266	0
	High	AEITDAEGLGLK	1	2	1	IPI00951875.1		0		66.82	1.59513e-05	2	1216.64	-0.815763	46.451	0
	High	IKGEELSEANVR	1	2	1	IPI00951875.1		0		59.45	8.47286e-05	2	1344.71	-0.909052	30.2062	1
	High	IQLEQVQEWK	1	2	1	IPI00951875.1		0		58.38	9.11926e-05	2	1300.69	-0.00653956	47.6497	0
	High	MQEQQADLQR	1	2	1	IPI00951875.1		0		53.98	0.000337553	2	1246.58	-0.392534	27.7405	0
	High	GSDGAASSYQLK	1	2	1	IPI00951875.1		0		46.77	0.00179032	2	1183.56	-0.0978495	31.0766	0
	High	QQQPPPETFDFK	1	2	1	IPI00951875.1		0		41.66	0.00640716	2	1461.7	0.614712	44.519	0
	High	NQELEVVR	1	2	1	IPI00951875.1		0		36.47	0.0120038	2	986.527	0.635505	33.9021	0
	High	LKDALVR	1	2	1	IPI00951875.1		0		35.25	0.00800083	2	814.515	0.315288	25.0714	1
IPI00359323.1	Thyroid hormone receptor-associated protein 3	364.125	11.67	3	10	10	12	nucleotide binding; receptor activity; RNA binding; protein binding	nucleus; organelle lumen	metabolic process; regulation of biological process; cell communication; response to stimulus		313591	[GO:0000166]; GO:0036094; GO:1901265; GO:0005488; GO:0097159; GO:1901363; GO:0003674 [GO:0000381]; GO:0000380; GO:0048024; GO:0000398; GO:0043484; GO:0050684; GO:0000377; GO:0006397; GO:0008380; GO:0010468; GO:0051252; GO:0000375; GO:0006396; GO:0016071; GO:0010467; GO:0060255; GO:0016070; GO:0019219; GO:0043170; GO:0019222; GO:0044260; GO:0090304; GO:0006139; GO:0031323; GO:0051171; GO:0080090; …	951	108.188	10.1548
	A2	Sequence	# PSMs	# Proteins	# Protein Groups	Protein Group Accessions	Modifications	ΔCn	phosphoRS Site Probabilities	IonScore	Exp Value	Charge	MH+ [Da]	ΔM [ppm]	RT [min]	# Missed Cleavages
	High	ASVSDLSPR	1	1	1	IPI00359323.1		0		57.55	0.000108552	2	931.484	0.109861	33.3475	0
	High	SIFQHIQSAQSQR	1	1	1	IPI00359323.1		0		55.92	0.000201233	2	1529.78	0.0449218	35.3756	0
	High	ASVSDLsPR	1	1	1	IPI00359323.1	S7(Phospho)	0	S(2): 0.0; S(4): 0.0; S(7): 100.0	55.41	0.00016991	2	1011.45	0.984184	36.6773	0
	High	SPLQSVVVR	1	2	1	IPI00359323.1		0		54.22	7.72023e-05	2	984.584	0.0258972	39.2778	0
	High	GGFSDADVK	1	1	1	IPI00359323.1		0		53.17	0.000251095	2	895.416	-0.142272	30.0293	0
	High	TKKsPEIHR	2	3	1	IPI00359323.1	S4(Phospho)	0	T(1): 0.0; S(4): 100.0	49.43	0.000859178	3	1175.59	-0.308474	14.4573	2
	High	VIAGASKNQEEEK	1	3	1	IPI00359323.1		0		46.88	0.00164196	2	1402.72	-0.601003	19.3425	1
	High	DSRPSQAAGDNQGDEAK	1	1	1	IPI00359323.1		0		44.18	0.00487743	3	1745.77	-0.566526	20.9382	1
	High	DSRPSQAAGDNQGDEAKEQTFSGGTSQDIK	1	1	1	IPI00359323.1		0		44.02	0.008411	3	3124.41	0.115028	32.8639	2
	High	AEELEEEPFTER	1	1	1	IPI00359323.1		0		43.08	0.00505079	2	1478.66	0.232163	44.5907	0
	High	SDPFAPK	1	1	1	IPI00359323.1		0		34.08	0.0218285	2	761.382	-0.736184	31.2207	0
IPI00359426.7	Uncharacterized protein	362.385	13.38	1	11	11	12	catalytic activity; RNA binding		metabolic process	Pf02338	307774	[GO:0004843]; GO:0019783; GO:0036459; GO:0008234; GO:0016787; GO:0070011; GO:0003824; GO:0008233; GO:0003674 [GO:0044822]; GO:0003723; GO:0003676; GO:0097159; GO:1901363; GO:0005488; GO:0003674 [GO:0071108]; GO:0016579; GO:0070646; GO:0070647; GO:0006464; GO:0036211; GO:0044267; GO:0019538; GO:0043412; GO:0044260; GO:0043170; GO:0044238; GO:0044237; GO:0071704; GO:0008152; GO:0009987; GO:0008150	1106	122.771	6.75635
	A2	Sequence	# PSMs	# Proteins	# Protein Groups	Protein Group Accessions	Modifications	ΔCn	phosphoRS Site Probabilities	IonScore	Exp Value	Charge	MH+ [Da]	ΔM [ppm]	RT [min]	# Missed Cleavages
	High	TAADVLSSGANSVDR	1	1	1	IPI00359426.7		0		71.2	7.00926e-06	2	1462.71	1.08705	40.8637	0
	High	AVAEQVLHSQSR	1	1	1	IPI00359426.7		0		52.22	0.000397362	2	1324.7	-0.841695	28.9614	0
	High	QHALSSHSTGPQSQK	1	1	1	IPI00359426.7		0		49.51	0.00121515	2	1592.78	-0.898214	17.5895	0
	High	AIAPPYSLcQTGEDLPK	1	1	1	IPI00359426.7	C9(Carbamidomethyl)	0		49.14	0.00135734	2	1859.92	-0.738799	52.0959	0
	High	DSSAVcQSLLYELLYEK	1	1	1	IPI00359426.7	C6(Carbamidomethyl)	0		46.12	0.00314958	2	2017.98	1.18009	75.657	0
	High	ESYYFGLSPEER	1	1	1	IPI00359426.7		0		45.42	0.00320092	2	1476.67	1.51567	52.7581	0
	High	VEGAHSLSEASVSSK	2	1	1	IPI00359426.7		0		43.06	0.00454766	2	1487.73	-0.657165	28.1725	0
	High	NHGNSADLPLSR	1	1	1	IPI00359426.7		0		41.76	0.00609795	2	1280.63	-1.26917	29.6789	0
	High	NLKPPPPESWNTVSGK	1	1	1	IPI00359426.7		0		39.94	0.00727481	3	1750.91	-0.322109	39.3374	1
	High	AHPPTQILNR	1	1	1	IPI00359426.7		0		36.74	0.0102423	2	1146.64	-0.954924	29.6009	0
	High	RVDAEER	1	1	1	IPI00359426.7		0		34.75	0.0163128	2	874.437	-0.884018	15.0163	1
IPI00952317.1	Uncharacterized protein	361.655	12.33	2	9	9	10	protein binding		cell proliferation; regulation of biological process; cell organization and biogenesis; cell differentiation; development	Pf08043	100910104	[GO:0003779]; GO:0008092; GO:0005515; GO:0005488; GO:0003674 [GO:0005913]; GO:0005911; GO:0005912; GO:0030054; GO:0070161; GO:0005575 [GO:0005916]; GO:0005913; GO:0014704; GO:0005911; GO:0005912; GO:0044291; GO:0030054; GO:0070161; GO:0005575 [GO:0008285]; GO:0008283; GO:0042127; GO:0048523; GO:0044699; GO:0050794; GO:0009987; GO:0048519; GO:0008150; GO:0050789; GO:0065007 [GO:0014704]; GO:004429…	1127	122.388	5.22412
	A2	Sequence	# PSMs	# Proteins	# Protein Groups	Protein Group Accessions	Modifications	ΔCn	phosphoRS Site Probabilities	IonScore	Exp Value	Charge	MH+ [Da]	ΔM [ppm]	RT [min]	# Missed Cleavages
	High	TDVDQQGLLVQEDTAGQLR	2	2	1	IPI00952317.1		0		85.2	3.27514e-07	2	2086.04	-1.82172	51.7975	0
	High	NLEEAVAEDLAK	1	2	1	IPI00952317.1		0		62.55	4.98646e-05	2	1301.66	1.75225	53.056	0
	High	ETEAEAPAKEEVIPGDVR	1	2	1	IPI00952317.1		0		54.13	0.000424424	3	1939.95	-3.0161	38.5207	1
	High	QEVVAGDVGTTR	1	2	1	IPI00952317.1		0		52.92	0.00042474	2	1231.63	-0.130092	32.1526	0
	High	EQVVGGDVQGYK	1	2	1	IPI00952317.1		0		47.78	0.00147801	2	1278.63	-1.73207	35.1101	0
	High	WIFETQPLDAIR	1	2	1	IPI00952317.1		0		46.95	0.00139267	2	1488.78	-0.175945	63.794	0
	High	KQVDISHAGQK	1	2	1	IPI00952317.1		0		45.79	0.00144471	3	1210.65	-0.333908	18.6006	1
	High	GIsLEEGALPDVSATR	1	2	1	IPI00952317.1	S3(Phospho)	0	S(3): 100.0; S(13): 0.0; T(15): 0.0	45.03	0.00386126	2	1694.8	-0.0909573	61.7887	0
	High	WEPPTDSSSVPVTEETQRLPPTESIIR	1	2	1	IPI00952317.1		0		44.54	0.00386892	3	3051.52	-1.11962	54.5036	1
IPI00951128.1	Uncharacterized protein (Fragment)	292.553	7.02	3	7	7	8		cytoplasm; endoplasmic reticulum; nucleus; organelle lumen; membrane	metabolic process; regulation of biological process; transport	Pf00038; Pf03962; Pf04156; Pf07888; Pf08317; Pf09606; Pf12128		[GO:0001104]; GO:0001076; GO:0003712; GO:0000989; GO:0000988; GO:0003674 [GO:0005783]; GO:0012505; GO:0043231; GO:0044444; GO:0044464; GO:0043227; GO:0043229; GO:0005737; GO:0044424; GO:0005575; GO:0005623; GO:0043226; GO:0005622 [GO:0006357]; GO:0006355; GO:0006366; GO:0006351; GO:0010468; GO:2000112; GO:2001141; GO:0010467; GO:0032774; GO:0034645; GO:0060255; GO:0010556; GO:0031326; GO:0051252;…	1324	143.155	8.96826
	A2	Sequence	# PSMs	# Proteins	# Protein Groups	Protein Group Accessions	Modifications	ΔCn	phosphoRS Site Probabilities	IonScore	Exp Value	Charge	MH+ [Da]	ΔM [ppm]	RT [min]	# Missed Cleavages
	High	SIEALLEAGQAQDSQASR	2	3	1	IPI00951128.1		0		86.75	2.44108e-07	2	1873.92	-0.849441	53.5529	0
	High	KAEGTPAQGK	1	3	1	IPI00951128.1		0		59.97	5.74455e-05	2	986.526	-0.4264	13.3524	1
	High	QLLLDSQSQLEEAK	1	3	1	IPI00951128.1		0		59.42	7.58871e-05	2	1601.84	0.927626	47.7983	0
	High	KGEGLQNQGK	1	3	1	IPI00951128.1		0		42.58	0.00444974	2	1058.56	-1.21535	15.1562	1
	High	TLQEQLENGPNTQLAR	1	3	1	IPI00951128.1		0		39.51	0.00987904	2	1811.93	0.493071	45.1901	0
	High	KPPVSVEPSLDIVSK	1	3	1	IPI00951128.1		0		39.3	0.0022793	3	1594.9	-0.195618	45.3977	1
	High	KAEGAPNQGK	1	3	1	IPI00951128.1		0		34.65	0.0161615	2	999.521	-0.431603	13.2419	1
IPI00203577.1	Isoform 1 of Filamin-A-interacting protein 1	278.725	8.91	3	8	9	15		cytoplasm; Golgi; cytoskeleton; membrane	cell organization and biogenesis; transport	Pf04156; Pf04849; Pf05109; Pf06160; Pf08317; Pf09325; Pf09727; Pf09730; Pf09744; Pf09787; Pf12128	246776	[GO:0000921]; GO:0031106; GO:0043623; GO:0070925; GO:0032185; GO:0006461; GO:0034622; GO:0006996; GO:0022607; GO:0007010; GO:0065003; GO:0070271; GO:0071822; GO:0009987; GO:0016043; GO:0044085; GO:0043933; GO:0008150; GO:0071840 [GO:0005737]; GO:0044424; GO:0005622; GO:0044464; GO:0005575; GO:0005623 [GO:0005794]; GO:0012505; GO:0043231; GO:0044444; GO:0044464; GO:0043227; GO:0043229; GO:0005737;…	1212	137.667	8.11865
	A2	Sequence	# PSMs	# Proteins	# Protein Groups	Protein Group Accessions	Modifications	ΔCn	phosphoRS Site Probabilities	IonScore	Exp Value	Charge	MH+ [Da]	ΔM [ppm]	RT [min]	# Missed Cleavages
	High	KSAASSTAsLGGGKG	5	3	1	IPI00203577.1	S9(Phospho)	0	S(2): 0.0; S(5): 0.0; S(6): 0.9; T(7): 49.5; S(9): 49.5	78.09	1.41422e-06	2	1358.63	0.127301	22.8509	2
	High	SDDFTNLLEQER	1	1	1	IPI00203577.1		0		52.51	0.000568061	2	1466.68	-0.258177	56.4499	0
	High	SVELSKEDLIQLLSIMEGELQAR	1	1	1	IPI00203577.1		0		47.68	0.000764325	3	2601.39	2.22741	79.5831	1
	High	SFALmLVDER	1	1	1	IPI00203577.1	M5(Oxidation)	0		43.81	0.00348533	2	1196.6	0.419557	53.4331	0
	High	SFTVMLVDER	1	3	1	IPI00203577.1		0.0227		42.93	0.00426819	2	1196.6	0.423735	53.4331	0
	High	KSAASSTASLGGGKG	1	3	1	IPI00203577.1		0		42.04	0.00463253	2	1278.66	-1.27922	19.4556	2
	High	DLLNELEVVK	1	3	1	IPI00203577.1		0		41.21	0.00393932	2	1171.66	0.492466	63.6507	0
	High	SFALMLVDER	1	1	1	IPI00203577.1		0		40.52	0.00747429	2	1180.6	-0.779983	58.1673	0
	High	DLQAEVQALKEK	1	3	1	IPI00203577.1		0		38.17	0.00862614	2	1371.75	-0.296831	45.0711	1
	High	AEEELQELR	1	3	1	IPI00203577.1		0		36.03	0.0197322	2	1116.55	-0.484882	37.4394	0
	High	LVGLSQR	1	3	1	IPI00203577.1		0		35.67	0.0146215	2	772.467	-0.189619	32.0391	0
IPI00372458.3	Copa protein	272.295	8.66	2	8	8	8	structural molecule activity; protein binding	extracellular; cytoplasm; membrane; Golgi	transport	Pf00400; Pf04053; Pf06957	304978	[GO:0005198]; GO:0003674 [GO:0005515]; GO:0005488; GO:0003674 [GO:0005615]; GO:0044421; GO:0005575; GO:0005576 [GO:0005737]; GO:0044424; GO:0005622; GO:0044464; GO:0005575; GO:0005623 [GO:0006886]; GO:0015031; GO:0034613; GO:0046907; GO:0045184; GO:0071702; GO:0008104; GO:0070727; GO:0006810; GO:0051649; GO:0051234; GO:0033036; GO:0051641; GO:0008150; GO:0051179 [GO:0016192]; GO:0006810; GO:00512…	1224	138.273	7.57666
	A2	Sequence	# PSMs	# Proteins	# Protein Groups	Protein Group Accessions	Modifications	ΔCn	phosphoRS Site Probabilities	IonScore	Exp Value	Charge	MH+ [Da]	ΔM [ppm]	RT [min]	# Missed Cleavages
	High	GITGVDLFGTTDAVVK	1	1	1	IPI00372458.3		0		78.66	8.77451e-07	2	1592.85	-0.16982	60.9431	0
	High	DADSITLFDVQQK	1	1	1	IPI00372458.3		0		68.62	1.37816e-05	2	1479.73	-0.356846	59.2718	0
	High	SSGLTAVWVAR	1	1	1	IPI00372458.3		0		50.19	0.000561394	2	1146.63	-0.21884	49.0486	0
	High	LLELGPKPEVAQQTR	1	2	1	IPI00372458.3		0		50.05	0.000179422	3	1678.95	-0.198273	40.7195	1
	High	DADSQNPDAPEGK	1	1	1	IPI00372458.3		0		49.41	0.00078124	2	1343.57	-0.605306	24.9794	0
	High	VTTVTEIGKDVIGLR	1	2	1	IPI00372458.3		0		38.6	0.00197395	3	1600.92	-1.57391	51.8955	1
	High	ASNLENSTYDLYTIPK	1	1	1	IPI00372458.3		0		38.45	0.0170896	2	1828.89	-0.918796	53.0428	0
	High	TGVQTFR	1	1	1	IPI00372458.3		0		38.15	0.00793103	2	808.431	-0.467039	28.2076	0
IPI00914189.1	Eukaryotic translation initiation factor 3 subunit C	270.62	9.55	2	8	8	9	RNA binding; protein binding	cytoplasm	cell organization and biogenesis; metabolic process; regulation of biological process	Pf01399; Pf05470	293484	[GO:0001731]; GO:0006413; GO:0022618; GO:0006412; GO:0044237; GO:0022613; GO:0034622; GO:0071826; GO:0010467; GO:0034645; GO:0044267; GO:0008152; GO:0009987; GO:0044085; GO:0065003; GO:0043933; GO:0043170; GO:0009059; GO:0044249; GO:0044260; GO:0019538; GO:0008150; GO:0071840; GO:0022607; GO:0016043; GO:0071704; GO:1901576; GO:0009058; GO:0044238 [GO:0003723]; GO:0003676; GO:0097159; GO:1901363; …	911	105.369	5.78271
	A2	Sequence	# PSMs	# Proteins	# Protein Groups	Protein Group Accessions	Modifications	ΔCn	phosphoRS Site Probabilities	IonScore	Exp Value	Charge	MH+ [Da]	ΔM [ppm]	RT [min]	# Missed Cleavages
	High	TEPTAQQNLALQLAEK	1	2	1	IPI00914189.1		0		88.48	9.69216e-08	2	1754.93	-0.132835	48.5323	0
	High	LNEILQVR	1	1	1	IPI00914189.1		0		53.26	9.63009e-05	2	984.584	0.087888	42.771	0
	High	qPLLLsEDEEDTKR	1	1	1	IPI00914189.1	N-Term(Gln->pyro-Glu); S6(Phospho)	0	S(6): 100.0; T(12): 0.0	48.37	0.00183024	2	1735.78	0.521561	59.7423	1
	High	FEELTNLIR	1	1	1	IPI00914189.1		0		46.2	0.00121381	2	1134.62	0.647942	54.2983	0
	High	QPLLLsEDEEDTKR	1	1	1	IPI00914189.1	S6(Phospho)	0	S(6): 100.0; T(12): 0.0	43.05	0.00687933	2	1752.8	-0.492589	43.925	1
	High	KAPTTEEDKK	1	1	1	IPI00914189.1		0		41.13	0.00601305	3	1146.6	-0.043615	13.0581	2
	High	GTTEEIcQIYLR	1	1	1	IPI00914189.1	C7(Carbamidomethyl)	0		39.54	0.0116843	2	1482.72	-1.15239	49.4878	0
	High	cLEEFELLGK	1	1	1	IPI00914189.1	C1(Carbamidomethyl)	0		38.8	0.0126157	2	1237.61	-0.22672	56.8138	0
	High	KIQEESLR	1	2	1	IPI00914189.1		0		36.27	0.0137144	2	1002.56	-0.581238	23.0041	1
IPI00370472.4	Uncharacterized protein	269.017	5.07	4	4	4	6	nucleotide binding; catalytic activity; motor activity; protein binding	nucleus; organelle lumen; cytoplasm; Golgi; membrane; cytoskeleton	transport; cell communication; cell organization and biogenesis; development; response to stimulus; metabolic process; cell differentiation; regulation of biological process	Pf00063		[GO:0000166]; GO:0036094; GO:1901265; GO:0005488; GO:0097159; GO:1901363; GO:0003674 [GO:0001726]; GO:0031252; GO:0042995; GO:0044464; GO:0005575; GO:0005623 [GO:0003774]; GO:0017111; GO:0016462; GO:0016818; GO:0016817; GO:0016787; GO:0003824; GO:0003674 [GO:0005515]; GO:0005488; GO:0003674 [GO:0005524]; GO:0032550; GO:0032559; GO:0035639; GO:0001883; GO:0032549; GO:0030554; GO:0032555; GO:004316…	1262	145.684	8.39697
	A2	Sequence	# PSMs	# Proteins	# Protein Groups	Protein Group Accessions	Modifications	ΔCn	phosphoRS Site Probabilities	IonScore	Exp Value	Charge	MH+ [Da]	ΔM [ppm]	RT [min]	# Missed Cleavages
	High	YLTESYGTGQDIDDR	1	2	1	IPI00370472.4		0		77.34	2.28044e-06	2	1732.77	-0.458754	42.3907	0
	High	IAQNESELISDEAQGDTALR	3	4	1	IPI00370472.4		0		69.18	1.74046e-05	2	2160.04	-2.28358	49.191	0
	High	IVEANPLLEAFGNAK	1	3	1	IPI00370472.4		0		60.64	4.66008e-05	2	1585.86	-0.663254	61.6688	0
	High	cGGIQYLQSAIESR	1	4	1	IPI00370472.4	C1(Carbamidomethyl)	0		46.65	0.00247415	2	1581.77	-1.19351	53.4475	0
IPI00231136.5	Uncharacterized protein	251.863	5.46	2	5	5	6	metal ion binding; protein binding	extracellular; cell surface; membrane	regulation of biological process; cell organization and biogenesis; development	Pf00058; Pf00086; Pf06119; Pf06247; Pf07474; Pf07645; Pf12662; Pf12947	25494	[GO:0005509]; GO:0046872; GO:0043169; GO:0043167; GO:0005488; GO:0003674 [GO:0005515]; GO:0005488; GO:0003674 [GO:0005518]; GO:0032403; GO:0005515; GO:0005488; GO:0003674 [GO:0005578]; GO:0031012; GO:0044421; GO:0005575; GO:0005576 [GO:0005604]; GO:0005578; GO:0044420; GO:0044421; GO:0031012; GO:0005575; GO:0005576 [GO:0005605]; GO:0005604; GO:0044420; GO:0044421; GO:0005578; GO:0005575; GO:00310…	1246	136.952	5.46533
	A2	Sequence	# PSMs	# Proteins	# Protein Groups	Protein Group Accessions	Modifications	ΔCn	phosphoRS Site Probabilities	IonScore	Exp Value	Charge	MH+ [Da]	ΔM [ppm]	RT [min]	# Missed Cleavages
	High	VLFDTGLVNPR	1	2	1	IPI00231136.5		0		80.16	4.51072e-07	2	1230.68	-1.216	54.2433	0
	High	qDLGSPEGIALDHLGR	1	1	1	IPI00231136.5	N-Term(Gln->pyro-Glu)	0		59.32	0.000108705	2	1660.83	-0.358593	59.6614	0
	High	VLEGLQYPFAVTSYGK	1	2	1	IPI00231136.5		0		51.56	0.000507964	2	1771.93	1.23438	62.2936	0
	High	AcYDIDEcSEQPSR	1	2	1	IPI00231136.5	C2(Carbamidomethyl); C8(Carbamidomethyl)	0		49.59	0.00095119	2	1729.68	-0.165709	37.0444	0
	High	QDLGSPEGIALDHLGR	1	1	1	IPI00231136.5		0		45.53	0.00261845	3	1677.86	-0.180313	49.8911	0
	High	YALSNSIGPVR	1	2	1	IPI00231136.5		0		43.9	0.00263371	2	1176.64	0.365058	42.8178	0
IPI00778432.1	SWI/SNF-related matrix-associated actin-dependent regulator of chromatin c2 isoform 3	244.924	5.62	5	3	3	5	DNA binding; protein binding	chromosome; nucleus; organelle lumen	metabolic process; regulation of biological process; cell organization and biogenesis; cell differentiation; development	Pf04433	685179	[GO:0000122]; GO:0006357; GO:0006366; GO:0045892; GO:0006355; GO:0006351; GO:0010629; GO:1902679; GO:2000113; GO:0010468; GO:2000112; GO:2001141; GO:0010467; GO:0032774; GO:0034645; GO:0010605; GO:0010558; GO:0031327; GO:0051253; GO:0060255; GO:0010556; GO:0031326; GO:0051252; GO:0043170; GO:0009059; GO:0016070; GO:0034654; GO:0044249; GO:0044260; GO:0009892; GO:0009890; GO:0031324; GO:0045934; G…	1104	121.389	5.42725
	A2	Sequence	# PSMs	# Proteins	# Protein Groups	Protein Group Accessions	Modifications	ΔCn	phosphoRS Site Probabilities	IonScore	Exp Value	Charge	MH+ [Da]	ΔM [ppm]	RT [min]	# Missed Cleavages
	High	DIGEGNLSTAAAAALAAAAVK	2	5	1	IPI00778432.1		0		92.64	3.09005e-08	2	1885	-0.280374	69.4307	0
	High	ADPAFGLESSGIAGTASDEPERIEESGTEEAR	2	5	1	IPI00778432.1		0		82.42	1.23867e-06	3	3278.49	-0.0531099	53.9121	1
	High	KGPSTPYTK	1	5	1	IPI00778432.1		0		36.31	0.011051	2	978.525	-0.625832	20.2239	1
IPI00366038.4	Atxn2l protein	241.138	8.3	2	7	7	8	RNA binding	nucleus; organelle lumen; cytoplasm; membrane	metabolic process; cell organization and biogenesis; regulation of biological process	Pf03153; Pf06741; Pf09770	361649	[GO:0003674] [GO:0005575] [GO:0005672]; GO:0016591; GO:0044451; GO:0090575; GO:0055029; GO:0005654; GO:0044428; GO:0044798; GO:0000428; GO:0031981; GO:0005634; GO:0044446; GO:0005667; GO:0030880; GO:0070013; GO:0043231; GO:0043229; GO:0044422; GO:0044424; GO:0043234; GO:1990234; GO:0043233; GO:0043227; GO:0043226; GO:0005575; GO:0005622; GO:0044464; GO:0032991; GO:1902494; GO:0031974; GO:0005623 …	1072	112.784	8.5874
	A2	Sequence	# PSMs	# Proteins	# Protein Groups	Protein Group Accessions	Modifications	ΔCn	phosphoRS Site Probabilities	IonScore	Exp Value	Charge	MH+ [Da]	ΔM [ppm]	RT [min]	# Missed Cleavages
	High	LQPSSSSETGLDPFPSR	1	2	1	IPI00366038.4		0		78.38	1.75778e-06	2	1804.87	-0.472263	48.6536	0
	High	AEGLQVGQDAR	1	2	1	IPI00366038.4		0		67.85	1.23618e-05	2	1143.57	-0.40627	31.72	0
	High	SLEAQELAR	1	2	1	IPI00366038.4		0		48.21	0.000890192	2	1016.54	-0.29463	34.7987	0
	High	mLKPQPPQQTSQPQQPPPTQQAVAR	2	2	1	IPI00366038.4	N-Term(Acetyl); M1(Oxidation)	0		42.96	0.00442597	3	2839.45	-0.0862565	40.5922	1
	High	ASEPAGGPR	1	2	1	IPI00366038.4		0		37.97	0.00890501	2	841.416	-0.439909	19.5433	0
	High	FNEENYGVK	1	2	1	IPI00366038.4		0		36.61	0.0153119	2	1099.5	-2.07355	33.5885	0
	High	LSLAPTDVK	1	2	1	IPI00366038.4		0		32.18	0.0200065	2	943.546	-0.103158	40.377	0
IPI00205519.5	UDP-glucose:glycoprotein glucosyltransferase 1	238.486	6.71	1	7	7	7	catalytic activity; protein binding	cytoplasm; endoplasmic reticulum; organelle lumen; extracellular	metabolic process	Pf06427	171129	[GO:0003980]; GO:0035251; GO:0008194; GO:0046527; GO:0016757; GO:0016758; GO:0016740; GO:0003824; GO:0003674 [GO:0005515]; GO:0005488; GO:0003674 [GO:0005783]; GO:0012505; GO:0043231; GO:0044444; GO:0044464; GO:0043227; GO:0043229; GO:0005737; GO:0044424; GO:0005575; GO:0005623; GO:0043226; GO:0005622 [GO:0005788]; GO:0044432; GO:0070013; GO:0005783; GO:0044444; GO:0044446; GO:0043233; GO:0012505…	1551	176.32	5.65576
	A2	Sequence	# PSMs	# Proteins	# Protein Groups	Protein Group Accessions	Modifications	ΔCn	phosphoRS Site Probabilities	IonScore	Exp Value	Charge	MH+ [Da]	ΔM [ppm]	RT [min]	# Missed Cleavages
	High	SPAISWVNNLEVDSR	1	1	1	IPI00205519.5		0		63.25	4.57064e-05	2	1686.84	-0.361362	57.5051	0
	High	AIWAALQTQTSNSAK	1	1	1	IPI00205519.5		0		62.11	4.77992e-05	2	1589.83	-0.516486	48.0155	0
	High	VDALLSAQPK	1	1	1	IPI00205519.5		0		44.32	0.000963402	2	1041.59	-0.0207672	39.1194	0
	High	IYSHDGTDSPPDANDVVVILNNFK	1	1	1	IPI00205519.5		0		44.18	0.00566232	3	2630.28	1.53886	64.6489	0
	High	ILETTTFFQR	1	1	1	IPI00205519.5		0		42.36	0.00308096	2	1255.67	-0.115438	52.0762	0
	High	EGETYYDVVAVVDPVTR	1	1	1	IPI00205519.5		0		39.48	0.0138983	2	1911.93	-0.12875	64.2907	0
	High	LGIEGLSLHNILK	1	1	1	IPI00205519.5		0		32.64	0.00650681	3	1406.83	-1.75585	56.5717	0
IPI00768104.1	early endosome antigen 1	234.046	5.53	2	7	7	7	metal ion binding; protein binding	cytoplasm; endosome; cytosol; membrane; extracellular	transport; cell organization and biogenesis	Pf01363; Pf03961; Pf09726; Pf12128	314764	[GO:0005545]; GO:0035091; GO:0005543; GO:0008289; GO:0043168; GO:0005488; GO:0043167; GO:0003674 [GO:0005737]; GO:0044424; GO:0005622; GO:0044464; GO:0005575; GO:0005623 [GO:0005768]; GO:0012505; GO:0043231; GO:0044444; GO:0044464; GO:0043227; GO:0043229; GO:0005737; GO:0044424; GO:0005575; GO:0005623; GO:0043226; GO:0005622 [GO:0005769]; GO:0005768; GO:0012505; GO:0043231; GO:0044444; GO:0044464…	1411	161.173	5.87158
	A2	Sequence	# PSMs	# Proteins	# Protein Groups	Protein Group Accessions	Modifications	ΔCn	phosphoRS Site Probabilities	IonScore	Exp Value	Charge	MH+ [Da]	ΔM [ppm]	RT [min]	# Missed Cleavages
	High	IQNLEALLQK	1	2	1	IPI00768104.1		0		55.68	4.54265e-05	2	1169.69	-0.53115	52.0892	0
	High	KNTQAALHQR	1	2	1	IPI00768104.1		0		52.5	0.000183604	3	1166.64	0.757183	14.2132	1
	High	LALAQEDLISNR	1	1	1	IPI00768104.1		0		51.77	0.000328978	2	1342.73	-0.348571	48.7183	0
	High	LQQQAAQAAQELAVEK	1	1	1	IPI00768104.1		0		47.2	0.00129476	2	1725.92	1.23843	43.0169	0
	High	AAQLATEIADIK	1	2	1	IPI00768104.1		0		45.85	0.00136118	2	1243.69	-0.338451	48.0083	0
	High	VSDSLQTSR	1	1	1	IPI00768104.1		0		41.91	0.00486026	2	992.5	-0.709019	25.8867	0
	High	VSQLDIQIK	1	2	1	IPI00768104.1		0		35.4	0.0100797	2	1043.61	-0.386008	44.0448	0
IPI00949586.1	Myosin-10	231.081	4	3	3	7	7	catalytic activity; motor activity; nucleotide binding; protein binding; transporter activity	cytoskeleton; nucleus; cytoplasm; membrane; mitochondrion	cell organization and biogenesis; cell division; development; cell differentiation; cellular component movement; response to stimulus; metabolic process; transport; cell proliferation; regulation of biological process	Pf00063; Pf00769; Pf01496; Pf01576; Pf02736; Pf02841; Pf05622; Pf05667; Pf05911; Pf06637; Pf07888; Pf09726; Pf09731; Pf12128	79433	[GO:0000146]; GO:0003774; GO:0017111; GO:0016462; GO:0016818; GO:0016817; GO:0016787; GO:0003824; GO:0003674 [GO:0000166]; GO:0036094; GO:1901265; GO:0005488; GO:0097159; GO:1901363; GO:0003674 [GO:0000226]; GO:0007010; GO:0007017; GO:1902589; GO:0006996; GO:0044763; GO:0009987; GO:0016043; GO:0044699; GO:0008150; GO:0071840 [GO:0000281]; GO:0000278; GO:0000910; GO:1903047; GO:0007049; GO:0022402…	1976	228.824	5.60498
	A2	Sequence	# PSMs	# Proteins	# Protein Groups	Protein Group Accessions	Modifications	ΔCn	phosphoRS Site Probabilities	IonScore	Exp Value	Charge	MH+ [Da]	ΔM [ppm]	RT [min]	# Missed Cleavages
	High	TQLEELEDELQATEDAK	1	12	2	IPI00209113.3;IPI00949586.1		0		87.57	2.44366e-07	2	1961.92	0.09661	61.4152	0
	High	KFDQLLAEEK	1	14	2	IPI00209113.3;IPI00949586.1		0		49.35	0.000811853	2	1220.65	-0.23613	37.8133	1
	High	qLLQANPILESFGNAK	1	3	1	IPI00949586.1	N-Term(Gln->pyro-Glu)	0		47.82	0.00107212	2	1725.92	0.0403012	78.3568	0
	High	cNGVLEGIR	1	28	4	IPI00189811.1;IPI00189809.2;IPI00209113.3;IPI00949586.1	C1(Carbamidomethyl)	0		44.47	0.00267597	2	1017.51	-0.190075	38.4654	0
	High	LDPHLVLDQLR	1	4	2	IPI00209113.3;IPI00949586.1		0		37.7	0.00572308	3	1318.75	-0.358442	53.8971	0
	High	IVFQEFR	1	11	1	IPI00949586.1		0		36.9	0.0090449	2	938.509	-0.67622	46.1736	0
	High	VKPLLQVTR	1	9	1	IPI00949586.1		0		33.52	0.00217869	3	1053.68	-1.32249	33.508	1
IPI00373233.4	Atpase, class I, type 8B, member 2	228.369	9.23	2	7	7	7	protein binding; RNA binding	nucleus; organelle lumen	reproduction	Pf12478	361984	[GO:0005515]; GO:0005488; GO:0003674 [GO:0005671]; GO:0000123; GO:0031248; GO:0044451; GO:0044424; GO:1902493; GO:0005654; GO:0044428; GO:0005622; GO:0044464; GO:1990234; GO:0031981; GO:0005634; GO:0044446; GO:0005575; GO:0005623; GO:1902494; GO:0070013; GO:0043231; GO:0043229; GO:0044422; GO:0043234; GO:0043233; GO:0043227; GO:0043226; GO:0032991; GO:0031974 [GO:0007339]; GO:0035036; GO:0007338;…	1105	116.791	6.53662
	A2	Sequence	# PSMs	# Proteins	# Protein Groups	Protein Group Accessions	Modifications	ΔCn	phosphoRS Site Probabilities	IonScore	Exp Value	Charge	MH+ [Da]	ΔM [ppm]	RT [min]	# Missed Cleavages
	High	TATEEWGTEDWNEDLSETK	1	2	1	IPI00373233.4		0		66.02	3.65801e-05	2	2240.95	-0.702981	54.9196	0
	High	DGSLASNPYSGDLTK	1	1	1	IPI00373233.4		0		56.18	0.000265451	2	1524.72	-0.962263	46.0206	0
	High	IDLAVLLGK	1	1	1	IPI00373233.4		0		53.07	4.68515e-05	2	941.602	-0.623096	63.5564	0
	High	NGFSSVQATQLQTTQSVEGATGSAVK	1	1	1	IPI00373233.4		0		42.38	0.00672904	3	2596.28	-0.287497	48.7462	0
	High	RYPSSISSSPQK	1	2	1	IPI00373233.4		0		41.33	0.00598904	2	1336.68	-0.728211	25.0368	1
	High	LDFIGVEGSNYPR	1	1	1	IPI00373233.4		0		39.98	0.00999593	2	1466.73	0.0718342	54.0797	0
	High	QLIDITGK	1	2	1	IPI00373233.4		0		35.73	0.012229	2	887.52	-0.13797	43.2204	0
IPI00947663.1	Uncharacterized protein	227.586	8.18	2	7	7	7	nucleotide binding; protein binding; RNA binding; catalytic activity	nucleus; organelle lumen; cytoskeleton; membrane; cytoplasm	cell differentiation; metabolic process; response to stimulus; regulation of biological process	Pf00035; Pf00270; Pf00271; Pf04408; Pf07717	304859	[GO:0000166]; GO:0036094; GO:1901265; GO:0005488; GO:0097159; GO:1901363; GO:0003674 [GO:0001085]; GO:0008134; GO:0005515; GO:0005488; GO:0003674 [GO:0001649]; GO:0001503; GO:0030154; GO:0044707; GO:0048869; GO:0032501; GO:0044699; GO:0044763; GO:0044767; GO:0008150; GO:0009987; GO:0032502 [GO:0003674] [GO:0003676]; GO:0097159; GO:1901363; GO:0005488; GO:0003674 [GO:0003725]; GO:0003723; GO:00036…	1174	131.647	6.354
	A2	Sequence	# PSMs	# Proteins	# Protein Groups	Protein Group Accessions	Modifications	ΔCn	phosphoRS Site Probabilities	IonScore	Exp Value	Charge	MH+ [Da]	ΔM [ppm]	RT [min]	# Missed Cleavages
	High	LAAQScALSLVR	1	2	1	IPI00947663.1	C6(Carbamidomethyl)	0		65.92	1.46223e-05	2	1288.7	-0.642941	46.0901	0
	High	VILSTNIAETSITINDVVYVIDScK	1	2	1	IPI00947663.1	C24(Carbamidomethyl)	0		54.12	0.00023584	3	2767.45	0.624866	79.2219	0
	High	ELDALDANDELTPLGR	1	2	1	IPI00947663.1		0		51.15	0.000804579	2	1741.86	0.360656	59.5902	0
	High	LGGIGQFLAK	1	2	1	IPI00947663.1		0		45.11	0.000564223	2	1003.59	-0.241116	50.7621	0
	High	DVVLAYPEVR	1	2	1	IPI00947663.1		0		42.54	0.00358828	2	1160.63	-0.0191757	52.2638	0
	High	YQILPLHSQIPR	1	2	1	IPI00947663.1		0		35.45	0.00721308	3	1464.83	-0.134441	45.4687	0
	High	TPLHEIALSIK	1	2	1	IPI00947663.1		0		30.16	0.0142647	3	1221.72	0.0889985	43.8362	0
IPI00207068.1	Golgi apparatus protein 1	224.076	4.78	1	5	5	5	protein binding	cytoplasm; Golgi; membrane; extracellular	transport; metabolic process; regulation of biological process; cell communication; response to stimulus; cell differentiation; development	Pf00839	29476	[GO:0000139]; GO:0044431; GO:0098588; GO:0005794; GO:0044444; GO:0044446; GO:0031090; GO:0012505; GO:0043231; GO:0005737; GO:0044424; GO:0043229; GO:0044422; GO:0016020; GO:0043227; GO:0044464; GO:0005622; GO:0043226; GO:0005575; GO:0005623 [GO:0005794]; GO:0012505; GO:0043231; GO:0044444; GO:0044464; GO:0043227; GO:0043229; GO:0005737; GO:0044424; GO:0005575; GO:0005623; GO:0043226; GO:0005622 […	1171	133.469	6.90283
	A2	Sequence	# PSMs	# Proteins	# Protein Groups	Protein Group Accessions	Modifications	ΔCn	phosphoRS Site Probabilities	IonScore	Exp Value	Charge	MH+ [Da]	ΔM [ppm]	RT [min]	# Missed Cleavages
	High	ALNEAcESVIQTAcK	1	1	1	IPI00207068.1	C6(Carbamidomethyl); C14(Carbamidomethyl)	0		96.74	2.34079e-08	2	1693.79	0.0959491	41.8414	0
	High	LSSDcEDQIR	1	1	1	IPI00207068.1	C5(Carbamidomethyl)	0		64.15	2.95943e-05	2	1222.54	-0.884309	30.0882	0
	High	MTAIIFSDYR	1	1	1	IPI00207068.1		0		51.28	0.000684781	2	1216.61	2.57065	53.8859	0
	High	FcENTQAGEGR	1	1	1	IPI00207068.1	C2(Carbamidomethyl)	0		49.88	0.00078489	2	1268.53	-0.358903	25.5918	0
	High	LLELQYFISR	1	1	1	IPI00207068.1		0		38.36	0.0041795	2	1281.72	-0.039734	63.9143	0
IPI00765662.1	hypothetical protein	211.422	3	2	5	5	6				Pf11229; Pf12530	313346	[GO:0005488]; GO:0003674 [GO:0005925]; GO:0005924; GO:0005912; GO:0030055; GO:0070161; GO:0030054; GO:0005575	1798	198.311	6.7417
	A2	Sequence	# PSMs	# Proteins	# Protein Groups	Protein Group Accessions	Modifications	ΔCn	phosphoRS Site Probabilities	IonScore	Exp Value	Charge	MH+ [Da]	ΔM [ppm]	RT [min]	# Missed Cleavages
	High	SYSGENTASAIAR	2	2	1	IPI00765662.1		0		79.83	9.79085e-07	2	1326.63	-0.19589	32.0493	0
	High	AAIGFFITGGK	1	2	1	IPI00765662.1		0		41.3	0.00227582	2	1081.6	0.0483313	55.6133	0
	High	DLQDLYSIR	1	1	1	IPI00765662.1		0		39.96	0.00730699	2	1122.58	0.349197	56.1735	0
	High	VIQLLGTTPR	1	2	1	IPI00765662.1		0		32.39	0.00640211	2	1097.67	0.112036	46.5077	0
	High	TVAGIPNFILK	1	2	1	IPI00765662.1		0		32.17	0.0105875	2	1172.7	0.0628638	58.7498	0
IPI00382153.4	Keratin, type II cytoskeletal 5	196.715	5.56	4	1	3	5	catalytic activity; motor activity; structural molecule activity; protein binding	nucleus; cytoplasm; mitochondrion; cytoskeleton; membrane; extracellular		Pf00038; Pf01576; Pf03961; Pf05701; Pf05957; Pf09728	369017	[GO:0003674] [GO:0003774]; GO:0017111; GO:0016462; GO:0016818; GO:0016817; GO:0016787; GO:0003824; GO:0003674 [GO:0005198]; GO:0003674 [GO:0005634]; GO:0043231; GO:0043227; GO:0043229; GO:0043226; GO:0044424; GO:0005575; GO:0005622; GO:0044464; GO:0005623 [GO:0005737]; GO:0044424; GO:0005622; GO:0044464; GO:0005575; GO:0005623 [GO:0005739]; GO:0043231; GO:0044444; GO:0043227; GO:0043229; GO:00057…	576	61.7877	7.79639
	A2	Sequence	# PSMs	# Proteins	# Protein Groups	Protein Group Accessions	Modifications	ΔCn	phosphoRS Site Probabilities	IonScore	Exp Value	Charge	MH+ [Da]	ΔM [ppm]	RT [min]	# Missed Cleavages
	High	SLDLDSIIAEVK	2	7	2	IPI00382153.4;IPI00393340.2		0		75.78	1.38594e-06	2	1302.72	0.706794	67.5329	0
	High	YEELQQTAGR	1	1	1	IPI00382153.4		0		52.6	0.000443479	2	1194.57	-0.598499	30.3621	0
	High	NKYEDEINKR	2	5	2	IPI00389571.6;IPI00382153.4		0		40.34	0.00874302	2	1308.66	0.592666	24.4133	2
IPI00199867.2	Uncharacterized protein	196.613	8.33	2	5	5	6	protein binding; structural molecule activity	extracellular	regulation of biological process; cell organization and biogenesis	Pf00386	298845	[GO:0005515]; GO:0005488; GO:0003674 [GO:0005576]; GO:0005575 [GO:0005578]; GO:0031012; GO:0044421; GO:0005575; GO:0005576 [GO:0005581]; GO:0043234; GO:0032991; GO:0005575 [GO:0010811]; GO:0010810; GO:0031589; GO:0045785; GO:0030155; GO:0007155; GO:0048522; GO:0050794; GO:0022610; GO:0009987; GO:0048518; GO:0050789; GO:0008150; GO:0065007 [GO:0030023]; GO:0005201; GO:0097493; GO:0005198; GO:00036…	900	94.4468	4.98291
	A2	Sequence	# PSMs	# Proteins	# Protein Groups	Protein Group Accessions	Modifications	ΔCn	phosphoRS Site Probabilities	IonScore	Exp Value	Charge	MH+ [Da]	ΔM [ppm]	RT [min]	# Missed Cleavages
	High	VAFSAALSLPR	1	1	1	IPI00199867.2		0		58.07	5.17771e-05	2	1131.65	0.445534	53.9733	0
	High	AGPPGPPGLQGPPGPAGPPGPPGKDGQR	2	1	1	IPI00199867.2		0		51.41	0.000633508	3	2510.28	-2.76307	42.5431	1
	High	DSIISEINR	1	2	1	IPI00199867.2		0		45.18	0.00194928	2	1046.55	-0.170417	47.6191	0
	High	LLGGQAGLGR	1	2	1	IPI00199867.2		0		40.82	0.00169314	2	941.553	0.745641	36.5487	0
	High	ASAPVPVPSGPSEELLR	1	2	1	IPI00199867.2		0		38.06	0.00946486	2	1705.91	-1.42317	52.8589	0
IPI00210090.3	SP120	178.853	5.64	1	4	4	5	transporter activity; protein binding; RNA binding	nucleus; membrane; cytoplasm; spliceosomal complex	cell differentiation; transport; metabolic process; regulation of biological process	Pf00622	117280	[GO:0001649]; GO:0001503; GO:0030154; GO:0044707; GO:0048869; GO:0032501; GO:0044699; GO:0044763; GO:0044767; GO:0008150; GO:0009987; GO:0032502 [GO:0003676]; GO:0097159; GO:1901363; GO:0005488; GO:0003674 [GO:0005215]; GO:0003674 [GO:0005515]; GO:0005488; GO:0003674 [GO:0005634]; GO:0043231; GO:0043227; GO:0043229; GO:0043226; GO:0044424; GO:0005575; GO:0005622; GO:0044464; GO:0005623 [GO:000681…	798	87.6936	6.23975
	A2	Sequence	# PSMs	# Proteins	# Protein Groups	Protein Group Accessions	Modifications	ΔCn	phosphoRS Site Probabilities	IonScore	Exp Value	Charge	MH+ [Da]	ΔM [ppm]	RT [min]	# Missed Cleavages
	High	NFILDQTNVSAAAQR	2	1	1	IPI00210090.3		0		90.95	6.88622e-08	2	1647.84	-0.27386	49.9514	0
	High	NGQDLGVAFK	1	1	1	IPI00210090.3		0		47.36	0.00113774	2	1048.54	-0.0757656	41.0951	0
	High	GYFEYIEENKYSR	1	1	1	IPI00210090.3		0		43.48	0.00565419	2	1697.78	-0.674267	46.4106	1
	High	LNTLLQR	1	1	1	IPI00210090.3		0		38.36	0.00475573	2	857.52	-0.556577	36.3401	0
IPI00393340.2	Keratin, type II cytoskeletal 6A	168.387	3.99	4	1	2	3	catalytic activity; motor activity; structural molecule activity	cytoskeleton		Pf00038; Pf01576; Pf04156; Pf05701; Pf05957; Pf12128	683313	[GO:0003774]; GO:0017111; GO:0016462; GO:0016818; GO:0016817; GO:0016787; GO:0003824; GO:0003674 [GO:0005198]; GO:0003674 [GO:0005882]; GO:0043234; GO:0044430; GO:0045111; GO:0032991; GO:0005856; GO:0044446; GO:0005575; GO:0043232; GO:0043229; GO:0044422; GO:0044424; GO:0043228; GO:0043226; GO:0005622; GO:0044464; GO:0005623 [GO:0016459]; GO:0015629; GO:0043234; GO:0044430; GO:0005856; GO:0032991…	552	59.2127	7.94287
	A2	Sequence	# PSMs	# Proteins	# Protein Groups	Protein Group Accessions	Modifications	ΔCn	phosphoRS Site Probabilities	IonScore	Exp Value	Charge	MH+ [Da]	ΔM [ppm]	RT [min]	# Missed Cleavages
	High	SLDLDSIIAEVK	2	7	2	IPI00382153.4;IPI00393340.2		0		75.78	1.38594e-06	2	1302.72	0.706794	67.5329	0
	High	YEELQITAGR	1	3	1	IPI00393340.2		0		64.91	2.68126e-05	2	1179.6	-0.379888	41.6247	0
IPI00421857.1	Keratin, type II cytoskeletal 1	167.237	5.76	1	4	4	4	structural molecule activity; transporter activity	extracellular; nucleus; cytoskeleton; membrane	defense response; metabolic process; regulation of biological process; response to stimulus; transport; development	Pf00038; Pf01496	300250	[GO:0001867]; GO:0006956; GO:0045087; GO:0002252; GO:0002253; GO:0006959; GO:0072376; GO:0006952; GO:0006955; GO:0002376; GO:0050778; GO:0019538; GO:0044710; GO:0050896; GO:0006950; GO:0008150; GO:0002684; GO:0048584; GO:0050776; GO:0043170; GO:0044238; GO:0008152; GO:0044699; GO:0002682; GO:0048518; GO:0048583; GO:0071704; GO:0050789; GO:0065007 [GO:0001895]; GO:0001894; GO:0048871; GO:0060249; …	625	64.7911	7.86963
	A2	Sequence	# PSMs	# Proteins	# Protein Groups	Protein Group Accessions	Modifications	ΔCn	phosphoRS Site Probabilities	IonScore	Exp Value	Charge	MH+ [Da]	ΔM [ppm]	RT [min]	# Missed Cleavages
	High	WELLQQVDTSTR	1	1	1	IPI00421857.1		0		76.71	1.79496e-06	2	1475.75	0.253347	54.2881	0
	High	FLEQQNQVLQTK	1	3	1	IPI00421857.1		0		58.19	0.000108773	2	1475.78	-1.56847	41.3896	0
	High	TNAENEFVTIKK	1	1	1	IPI00421857.1		0		55.43	0.000203786	2	1393.73	-0.354622	33.8557	1
	High	TNAENEFVTIK	1	1	1	IPI00421857.1		0		37.73	0.0157271	2	1265.64	-0.969768	41.8139	0
IPI00958562.1	Uncharacterized protein	165.127	5.27	3	5	5	5	protein binding	cytoplasm; membrane	cell organization and biogenesis	Pf12807		[GO:0005515]; GO:0005488; GO:0003674 [GO:0005737]; GO:0044424; GO:0005622; GO:0044464; GO:0005575; GO:0005623 [GO:0007005]; GO:0006996; GO:0009987; GO:0016043; GO:0008150; GO:0071840 [GO:0016021]; GO:0031224; GO:0044425; GO:0005575; GO:0016020 [GO:0048312]; GO:0048311; GO:0007005; GO:0051646; GO:1902580; GO:1902589; GO:0006996; GO:0051640; GO:0051641; GO:1902578; GO:0044763; GO:0009987; GO:001604…	1348	150.946	6.34131
	A2	Sequence	# PSMs	# Proteins	# Protein Groups	Protein Group Accessions	Modifications	ΔCn	phosphoRS Site Probabilities	IonScore	Exp Value	Charge	MH+ [Da]	ΔM [ppm]	RT [min]	# Missed Cleavages
	High	SVEGLQEGSVLR	1	3	1	IPI00958562.1		0		69.95	7.13164e-06	2	1273.67	-0.568046	42.2682	0
	High	SLDPSDAFNGVDcNSLSFLSVFTDGDLGDSGKR	1	3	1	IPI00958562.1	C13(Carbamidomethyl)	0		49.6	0.00241225	3	3492.59	2.44643	78.9366	1
	High	IGIGELITR	1	3	1	IPI00958562.1		0		44.15	0.000826872	2	971.588	-0.0986325	52.1393	0
	High	VLDLVLR	1	2	1	IPI00958562.1		0		43.04	0.00057853	2	827.535	-0.22319	51.2605	0
	High	DWNEELQTTR	1	3	1	IPI00958562.1		0		37.63	0.0137981	2	1291.59	0.838907	45.3297	0
IPI00950614.1	Uncharacterized protein	164.671	2.77	4	2	2	3	protein binding			Pf02373		[GO:0005515]; GO:0005488; GO:0003674	976	106.606	9.34912
	A2	Sequence	# PSMs	# Proteins	# Protein Groups	Protein Group Accessions	Modifications	ΔCn	phosphoRS Site Probabilities	IonScore	Exp Value	Charge	MH+ [Da]	ΔM [ppm]	RT [min]	# Missed Cleavages
	High	VLNVTNLEFSDTR	2	2	1	IPI00950614.1		0		71.04	6.51674e-06	2	1507.78	1.55999	53.7196	0
	High	VASIETGLAAAAAK	1	4	1	IPI00950614.1		0		67.33	7.60049e-06	2	1272.71	-1.34545	44.0677	0
IPI00203214.6	Elongation factor 2	161.15	6.53	1	4	4	4	nucleotide binding; RNA binding; catalytic activity; translation regulator activity; protein binding	nucleus; cytoplasm; extracellular	cell differentiation; development; metabolic process; regulation of biological process	Pf00009; Pf00679; Pf03144; Pf03764	29565	[GO:0000166]; GO:0036094; GO:1901265; GO:0005488; GO:0097159; GO:1901363; GO:0003674 [GO:0002244]; GO:0030097; GO:0030154; GO:0048534; GO:0048869; GO:0002520; GO:0044767; GO:0048513; GO:0044763; GO:0002376; GO:0048731; GO:0032502; GO:0044699; GO:0048856; GO:0009987; GO:0008150; GO:0007275; GO:0044707; GO:0032501 [GO:0003746]; GO:0008135; GO:0003723; GO:0003676; GO:0097159; GO:1901363; GO:0005488;…	858	95.2229	6.82959
	A2	Sequence	# PSMs	# Proteins	# Protein Groups	Protein Group Accessions	Modifications	ΔCn	phosphoRS Site Probabilities	IonScore	Exp Value	Charge	MH+ [Da]	ΔM [ppm]	RT [min]	# Missed Cleavages
	High	ETVSEESNVLcLSK	1	1	1	IPI00203214.6	C11(Carbamidomethyl)	0		60.71	8.92489e-05	2	1594.76	-0.815809	46.4477	0
	High	STAISLFYELSENDLNFIK	1	1	1	IPI00203214.6		0		54.46	0.000362215	2	2204.11	-1.60206	79.3106	0
	High	EGIPALDNFLDKL	1	1	1	IPI00203214.6		0		51.21	0.000518052	2	1444.77	-0.0451454	75.8779	1
	High	STLTDSLVcK	1	1	1	IPI00203214.6	C9(Carbamidomethyl)	0		42.49	0.00491492	2	1123.57	-0.599763	41.6037	0
IPI00231045.5	Uncharacterized protein	160.172	3.8	5	3	3	3	nucleotide binding; catalytic activity; motor activity; protein binding	cytoskeleton	metabolic process	Pf00063; Pf06017		[GO:0000166]; GO:0036094; GO:1901265; GO:0005488; GO:0097159; GO:1901363; GO:0003674 [GO:0003774]; GO:0017111; GO:0016462; GO:0016818; GO:0016817; GO:0016787; GO:0003824; GO:0003674 [GO:0005515]; GO:0005488; GO:0003674 [GO:0005524]; GO:0032550; GO:0032559; GO:0035639; GO:0001883; GO:0032549; GO:0030554; GO:0032555; GO:0043168; GO:1901265; GO:0001882; GO:0017076; GO:0032553; GO:0043167; GO:0097159…	1079	124.989	9.20264
	A2	Sequence	# PSMs	# Proteins	# Protein Groups	Protein Group Accessions	Modifications	ΔCn	phosphoRS Site Probabilities	IonScore	Exp Value	Charge	MH+ [Da]	ΔM [ppm]	RT [min]	# Missed Cleavages
	High	IFLLTNNNLLLADQK	1	5	1	IPI00231045.5		0		86.83	3.91121e-08	2	1729.99	0.43349	64.6845	0
	High	EQLLQSTPVLEAFGNAK	1	5	1	IPI00231045.5		0		64.98	2.14121e-05	2	1844.97	-0.900224	61.5964	0
	High	IIIAEVVNK	1	5	1	IPI00231045.5		0		39.05	0.00108273	2	998.625	0.659275	44.5157	0
IPI00421941.1	Ubiquitin carboxyl-terminal hydrolase 19	156.541	3.54	1	3	3	3	catalytic activity; metal ion binding	cytoplasm; endoplasmic reticulum; membrane; cytosol	metabolic process; response to stimulus; regulation of biological process; development	Pf00443; Pf01753; Pf08959	361190	[GO:0004221]; GO:0016790; GO:0036459; GO:0016788; GO:0016787; GO:0003824; GO:0003674 [GO:0004843]; GO:0019783; GO:0036459; GO:0008234; GO:0016787; GO:0070011; GO:0003824; GO:0008233; GO:0003674 [GO:0005783]; GO:0012505; GO:0043231; GO:0044444; GO:0044464; GO:0043227; GO:0043229; GO:0005737; GO:0044424; GO:0005575; GO:0005623; GO:0043226; GO:0005622 [GO:0005789]; GO:0042175; GO:0044432; GO:0098588…	1357	150.208	6.80029
	A2	Sequence	# PSMs	# Proteins	# Protein Groups	Protein Group Accessions	Modifications	ΔCn	phosphoRS Site Probabilities	IonScore	Exp Value	Charge	MH+ [Da]	ΔM [ppm]	RT [min]	# Missed Cleavages
	High	LFDDSTVTTVDESQVVTR	1	1	1	IPI00421941.1		0		68.16	1.93543e-05	2	2011.98	0.0804991	54.3932	0
	High	GEVGSGASPGAQAGPSAK	1	1	1	IPI00421941.1		0		67.48	1.79631e-05	2	1527.74	0.668324	27.2396	0
	High	SEDSGLDGVVAR	1	1	1	IPI00421941.1		0		59.18	0.000102423	2	1204.58	0.405881	39.6763	0
IPI00209618.2	Scaffold attachment factor B1	155.953	4.73	2	4	4	4	nucleotide binding; DNA binding; RNA binding; protein binding	nucleus; organelle lumen	metabolic process; regulation of biological process; cell communication; response to stimulus	Pf00076; Pf02037	64196	[GO:0000166]; GO:0036094; GO:1901265; GO:0005488; GO:0097159; GO:1901363; GO:0003674 [GO:0001047]; GO:0044212; GO:0000975; GO:0001067; GO:0003677; GO:0003676; GO:0097159; GO:1901363; GO:0005488; GO:0003674 [GO:0003676]; GO:0097159; GO:1901363; GO:0005488; GO:0003674 [GO:0003677]; GO:0003676; GO:0097159; GO:1901363; GO:0005488; GO:0003674 [GO:0003682]; GO:0005488; GO:0003674 [GO:0003723]; GO:00036…	931	104.504	5.35107
	A2	Sequence	# PSMs	# Proteins	# Protein Groups	Protein Group Accessions	Modifications	ΔCn	phosphoRS Site Probabilities	IonScore	Exp Value	Charge	MH+ [Da]	ΔM [ppm]	RT [min]	# Missed Cleavages
	High	AIEEEGGNPDEIEVISEGNK	1	1	1	IPI00209618.2		0		63.57	6.97333e-05	2	2128.98	-4.28834	49.1155	0
	High	APTAAPsPEPR	1	2	1	IPI00209618.2	S7(Phospho)	0	T(3): 0.0; S(7): 100.0	57.52	0.000139396	2	1173.53	-1.4268	32.1865	0
	High	NFWVSGLSSTTR	1	1	1	IPI00209618.2		0		45.8	0.0022423	2	1354.68	0.311025	52.0386	0
	High	AIEEEGGNPDEIEVISEGNKK	1	1	1	IPI00209618.2		0		42.19	0.00880859	3	2257.08	-1.67094	42.7502	1
IPI00200455.1	Actin, gamma-enteric smooth muscle	152.791	16.22	13	5	5	5	nucleotide binding	extracellular; cytoplasm; cytoskeleton		Pf00022	25365	[GO:0000166]; GO:0036094; GO:1901265; GO:0005488; GO:0097159; GO:1901363; GO:0003674 [GO:0005524]; GO:0032550; GO:0032559; GO:0035639; GO:0001883; GO:0032549; GO:0030554; GO:0032555; GO:0043168; GO:1901265; GO:0001882; GO:0017076; GO:0032553; GO:0043167; GO:0097159; GO:1901363; GO:0036094; GO:0097367; GO:0000166; GO:0005488; GO:0003674 [GO:0005615]; GO:0044421; GO:0005575; GO:0005576 [GO:0005737]…	376	41.8498	5.47803
	A2	Sequence	# PSMs	# Proteins	# Protein Groups	Protein Group Accessions	Modifications	ΔCn	phosphoRS Site Probabilities	IonScore	Exp Value	Charge	MH+ [Da]	ΔM [ppm]	RT [min]	# Missed Cleavages
	High	SYELPDGQVITIGNER	1	12	1	IPI00200455.1		0		61.25	8.02012e-05	2	1790.89	0.217927	56.9209	0
	High	AGFAGDDAPR	1	10	1	IPI00200455.1		0		50.15	0.000518286	2	976.448	-0.438041	30.2028	0
	High	GYSFVTTAER	1	5	1	IPI00200455.1		0		45.09	0.00210779	2	1130.55	0.714886	40.3279	0
	High	VAPEEHPTLLTEAPLNPK	1	5	1	IPI00200455.1		0		40.25	0.00506961	3	1956.04	-0.0132798	45.7049	0
	High	IIAPPER	1	10	1	IPI00200455.1		0		28.72	0.0175231	2	795.472	-0.106474	31.2895	0
IPI00231369.5	Isoform SERCA2A of Sarcoplasmic/endoplasmic reticulum calcium ATPase 2	142.069	4.11	8	3	3	3	nucleotide binding; catalytic activity; transporter activity; metal ion binding; protein binding	cytoplasm; endoplasmic reticulum; membrane	regulation of biological process; metabolic process; transport; cellular homeostasis; cell communication; response to stimulus	Pf00122; Pf00689; Pf00690; Pf00702; Pf08282; Pf12710	29693	[GO:0000166]; GO:0036094; GO:1901265; GO:0005488; GO:0097159; GO:1901363; GO:0003674 [GO:0002026]; GO:0008016; GO:0065008; GO:0044057; GO:0060047; GO:0065007; GO:0003008; GO:0051239; GO:0003015; GO:0008015; GO:0008150; GO:0044707; GO:0050789; GO:0003013; GO:0032501; GO:0044699 [GO:0003824]; GO:0003674 [GO:0005388]; GO:0015085; GO:0015662; GO:0019829; GO:0046873; GO:0072509; GO:0042625; GO:0008324…	997	109.61	5.36377
	A2	Sequence	# PSMs	# Proteins	# Protein Groups	Protein Group Accessions	Modifications	ΔCn	phosphoRS Site Probabilities	IonScore	Exp Value	Charge	MH+ [Da]	ΔM [ppm]	RT [min]	# Missed Cleavages
	High	VGEATETALTcLVEK	1	7	1	IPI00231369.5	C11(Carbamidomethyl)	0		87.28	1.92961e-07	2	1620.81	-0.83234	53.0709	0
	High	VDQSILTGESVSVIK	1	5	1	IPI00231369.5		0		49.87	0.000391032	2	1574.86	0.0277863	53.6277	0
	High	EFDELSPSAQR	1	4	1	IPI00231369.5		0		38.67	0.0116136	2	1278.6	1.61179	41.1257	0
IPI00389571.6	Keratin, type II cytoskeletal 8	141.991	6.21	7	2	3	5	catalytic activity; motor activity; structural molecule activity; protein binding	nucleus; organelle lumen; cytoplasm; cytoskeleton; membrane; extracellular	cell death; metabolic process; regulation of biological process; cell communication; response to stimulus; cell differentiation; cell organization and biogenesis; development	Pf00038; Pf01576; Pf05701; Pf10186; Pf12137	25626	[GO:0003774]; GO:0017111; GO:0016462; GO:0016818; GO:0016817; GO:0016787; GO:0003824; GO:0003674 [GO:0005198]; GO:0003674 [GO:0005515]; GO:0005488; GO:0003674 [GO:0005634]; GO:0043231; GO:0043227; GO:0043229; GO:0043226; GO:0044424; GO:0005575; GO:0005622; GO:0044464; GO:0005623 [GO:0005654]; GO:0031981; GO:0044428; GO:0070013; GO:0005634; GO:0044446; GO:0043233; GO:0043231; GO:0043229; GO:004442…	483	53.9853	5.99854
	A2	Sequence	# PSMs	# Proteins	# Protein Groups	Protein Group Accessions	Modifications	ΔCn	phosphoRS Site Probabilities	IonScore	Exp Value	Charge	MH+ [Da]	ΔM [ppm]	RT [min]	# Missed Cleavages
	High	LALDIEIATYR	2	8	1	IPI00389571.6		0		53.51	0.00018673	2	1277.71	-0.0178161	59.7218	0
	High	AQYEEIANR	1	2	1	IPI00389571.6		0		45.24	0.00208112	2	1093.53	-0.0292828	31.2796	0
	High	NKYEDEINKR	2	5	2	IPI00389571.6;IPI00382153.4		0		40.34	0.00874302	2	1308.66	0.592666	24.4133	2
IPI00566166.1	Uncharacterized protein	141.606	9.07	4	5	5	6							750	86.1063	10.0815
	A2	Sequence	# PSMs	# Proteins	# Protein Groups	Protein Group Accessions	Modifications	ΔCn	phosphoRS Site Probabilities	IonScore	Exp Value	Charge	MH+ [Da]	ΔM [ppm]	RT [min]	# Missed Cleavages
	High	SSFYPDGGGDQETAK	1	4	1	IPI00566166.1		0		56.76	0.000192412	2	1558.66	-1.3149	36.6257	0
	High	IDIsPSALR	1	3	1	IPI00566166.1	S4(Phospho)	0	S(4): 92.5; S(6): 7.5	46.17	0.0017971	2	1051.52	-0.27417	54.2773	0
	High	GRTDGDWDDQEVLDYFsDKESAK	2	4	1	IPI00566166.1	S17(Phospho)	0	T(3): 0.0; Y(15): 0.1; S(17): 97.7; S(21): 2.3	42.4	0.0101421	3	2756.13	-0.72382	56.1923	2
	High	KAEGEPQEEsPLKSK	1	4	1	IPI00566166.1	S10(Phospho)	0	S(10): 100.0; S(14): 0.0	38.19	0.0191755	3	1736.81	-1.08101	24.8198	2
	High	VFLLDR	1	4	1	IPI00566166.1		0		31.27	0.0206766	2	762.45	-0.77035	47.1551	0
IPI00190431.5	Uncharacterized protein	135.247	4.34	2	3	3	3	protein binding			Pf00627; Pf12478		[GO:0005515]; GO:0005488; GO:0003674	1129	117.535	7.69385
	A2	Sequence	# PSMs	# Proteins	# Protein Groups	Protein Group Accessions	Modifications	ΔCn	phosphoRS Site Probabilities	IonScore	Exp Value	Charge	MH+ [Da]	ΔM [ppm]	RT [min]	# Missed Cleavages
	High	NSVEEWTAEDWTEDLSETK	1	1	1	IPI00190431.5		0		67.72	3.07914e-05	2	2268.98	-0.393534	62.919	0
	High	DGNLANNPYSGDVTK	1	1	1	IPI00190431.5		0		53.39	0.000440503	2	1564.72	-0.81134	40.9483	0
	High	SQPEPSPVLSQLSQR	1	2	1	IPI00190431.5		0		41.61	0.00553227	2	1652.86	-0.00859665	46.5861	0
IPI00566234.3	Uncharacterized protein	134.886	3.29	2	3	3	4		membrane		Pf08166; Pf08167		[GO:0005488]; GO:0003674 [GO:0016021]; GO:0031224; GO:0044425; GO:0005575; GO:0016020	1125	118.633	4.32275
	A2	Sequence	# PSMs	# Proteins	# Protein Groups	Protein Group Accessions	Modifications	ΔCn	phosphoRS Site Probabilities	IonScore	Exp Value	Charge	MH+ [Da]	ΔM [ppm]	RT [min]	# Missed Cleavages
	High	NANSDVcAAALR	1	1	1	IPI00566234.3	C7(Carbamidomethyl)	0		71.64	6.22081e-06	2	1261.6	0.354705	33.8458	0
	High	NINLLGDGPLR	1	2	1	IPI00566234.3		0		39.88	0.00362376	2	1181.66	-0.221343	53.6244	0
	High	LLLLESVSGLLQPR	2	2	1	IPI00566234.3		0		39.45	0.000429603	3	1537.93	-0.418823	72.4546	0
IPI00231984.2	Uncharacterized protein	131.957	2.08	5	3	3	3	protein binding; structural molecule activity; enzyme regulator activity; metal ion binding	extracellular; cytoplasm; membrane	development; response to stimulus; defense response; cell organization and biogenesis; cell differentiation; cellular component movement; regulation of biological process; metabolic process; cell death; cell growth; cellular homeostasis	Pf00039; Pf00040; Pf00041	25661	[GO:0001503]; GO:0044707; GO:0032501; GO:0044699; GO:0008150 [GO:0001525]; GO:0044767; GO:0048514; GO:0048646; GO:0032502; GO:0044699; GO:0001568; GO:0009653; GO:0008150; GO:0001944; GO:0048856; GO:0048731; GO:0072358; GO:0007275; GO:0072359; GO:0044707; GO:0032501 [GO:0001775]; GO:0044763; GO:0009987; GO:0044699; GO:0008150 [GO:0002020]; GO:0019899; GO:0005515; GO:0005488; GO:0003674 [GO:0002931…	2361	259.873	5.97314
	A2	Sequence	# PSMs	# Proteins	# Protein Groups	Protein Group Accessions	Modifications	ΔCn	phosphoRS Site Probabilities	IonScore	Exp Value	Charge	MH+ [Da]	ΔM [ppm]	RT [min]	# Missed Cleavages
	High	DLQFVEVTDVK	1	5	1	IPI00231984.2		0		58.41	9.62612e-05	2	1292.67	0.712194	57.0142	0
	High	FTQVSPTTLTAQWTAPSVK	1	5	1	IPI00231984.2		0		57.12	0.000133921	2	2063.08	0.471822	57.8827	0
	High	SSPVVIDASTAIDAPSNLR	1	5	1	IPI00231984.2		0		47.9	0.00104039	2	1913	2.39492	54.8865	0
IPI00896772.1	splicing factor 3b, subunit 1	131.815	3.68	1	4	4	4	DNA binding; receptor activity; signal transducer activity; RNA binding	nucleus; spliceosomal complex; organelle lumen	metabolic process; regulation of biological process; development; cell communication; response to stimulus	Pf02161; Pf05109; Pf08920; Pf12815	84486	[GO:0003677]; GO:0003676; GO:0097159; GO:1901363; GO:0005488; GO:0003674 [GO:0003682]; GO:0005488; GO:0003674 [GO:0003707]; GO:0038023; GO:0004871; GO:0004872; GO:0060089; GO:0003674 [GO:0005488]; GO:0003674 [GO:0005496]; GO:0008289; GO:0097159; GO:0005488; GO:0003674 [GO:0005634]; GO:0043231; GO:0043227; GO:0043229; GO:0043226; GO:0044424; GO:0005575; GO:0005622; GO:0044464; GO:0005623 [GO:00056…	1304	145.738	7.09326
	A2	Sequence	# PSMs	# Proteins	# Protein Groups	Protein Group Accessions	Modifications	ΔCn	phosphoRS Site Probabilities	IonScore	Exp Value	Charge	MH+ [Da]	ΔM [ppm]	RT [min]	# Missed Cleavages
	High	VQENcIDLVGR	1	1	1	IPI00896772.1	C5(Carbamidomethyl)	0		68.99	1.16467e-05	2	1302.65	-0.642897	42.2265	0
	High	VGAAEIISR	1	1	1	IPI00896772.1		0		42.79	0.00276685	2	915.526	0.337888	36.7753	0
	High	VLPPPAGYVPIR	1	1	1	IPI00896772.1		0		40.93	0.00105344	2	1278.76	0.153569	51.0863	0
	High	AIGPHDVLATLLNNLK	1	1	1	IPI00896772.1		0		32.99	0.008791	3	1688.97	0.610926	73.9465	0
IPI00950839.1	Uncharacterized protein	130.68	9.05	10	3	4	4	structural molecule activity	cytoskeleton		Pf00038		[GO:0005198]; GO:0003674 [GO:0005882]; GO:0043234; GO:0044430; GO:0045111; GO:0032991; GO:0005856; GO:0044446; GO:0005575; GO:0043232; GO:0043229; GO:0044422; GO:0044424; GO:0043228; GO:0043226; GO:0005622; GO:0044464; GO:0005623	464	49.657	5.10986
	A2	Sequence	# PSMs	# Proteins	# Protein Groups	Protein Group Accessions	Modifications	ΔCn	phosphoRS Site Probabilities	IonScore	Exp Value	Charge	MH+ [Da]	ΔM [ppm]	RT [min]	# Missed Cleavages
	High	QSLEASLAETEGR	1	5	1	IPI00950839.1		0		68.72	1.25414e-05	2	1390.68	0.280951	42.7471	0
	High	VTmQNLNDR	1	12	2	IPI00950740.1;IPI00950839.1	M3(Oxidation)	0		43.11	0.00392388	2	1106.53	0.211785	23.6441	0
	High	DAEAWFNEK	1	5	1	IPI00950839.1		0		39.7	0.00664342	2	1109.49	-0.40002	48.7792	0
	High	QSVEADINGLR	1	6	1	IPI00950839.1		0		39.07	0.00810792	2	1201.62	-1.29252	42.0136	0
IPI00944216.1	plectin isoform 1hij	123.298	1.03	16	3	3	3	protein binding; structural molecule activity; RNA binding	cytoplasm; cytoskeleton; membrane; extracellular	reproduction; response to stimulus; cell differentiation; cell organization and biogenesis	Pf00307; Pf00681; Pf07812; Pf11971	64204	[GO:0003779]; GO:0008092; GO:0005515; GO:0005488; GO:0003674 [GO:0005200]; GO:0005198; GO:0003674 [GO:0005515]; GO:0005488; GO:0003674 [GO:0005737]; GO:0044424; GO:0005622; GO:0044464; GO:0005575; GO:0005623 [GO:0005856]; GO:0043232; GO:0043228; GO:0043229; GO:0043226; GO:0044424; GO:0005575; GO:0005622; GO:0044464; GO:0005623 [GO:0005925]; GO:0005924; GO:0005912; GO:0030055; GO:0070161; GO:00300…	4387	498.927	5.65576
	A2	Sequence	# PSMs	# Proteins	# Protein Groups	Protein Group Accessions	Modifications	ΔCn	phosphoRS Site Probabilities	IonScore	Exp Value	Charge	MH+ [Da]	ΔM [ppm]	RT [min]	# Missed Cleavages
	High	LLDAQLSTGGIVDPSK	1	16	1	IPI00944216.1		0		62.25	2.87109e-05	2	1613.88	1.43589	53.7486	0
	High	ESADPLSSWLQDAK	1	16	1	IPI00944216.1		0		53.89	0.000439352	2	1546.74	-0.789458	63.2955	0
	High	LLDPEDVDVPQPDEK	1	15	1	IPI00944216.1		0		40.77	0.0101467	2	1708.83	2.57342	51.9057	0
IPI00960103.1	YTH domain containing 2-like	120.93	2.86	2	4	4	4	catalytic activity; protein binding; nucleotide binding; RNA binding	cytoplasm; endoplasmic reticulum; membrane	metabolic process; response to stimulus; regulation of biological process	Pf00271; Pf01424; Pf04146; Pf04408; Pf07717; Pf12796	307446	[GO:0003676]; GO:0097159; GO:1901363; GO:0005488; GO:0003674 [GO:0004386]; GO:0017111; GO:0016462; GO:0016818; GO:0016817; GO:0016787; GO:0003824; GO:0003674 [GO:0005515]; GO:0005488; GO:0003674 [GO:0005524]; GO:0032550; GO:0032559; GO:0035639; GO:0001883; GO:0032549; GO:0030554; GO:0032555; GO:0043168; GO:1901265; GO:0001882; GO:0017076; GO:0032553; GO:0043167; GO:0097159; GO:1901363; GO:0036094…	1434	160.386	8.51416
	A2	Sequence	# PSMs	# Proteins	# Protein Groups	Protein Group Accessions	Modifications	ΔCn	phosphoRS Site Probabilities	IonScore	Exp Value	Charge	MH+ [Da]	ΔM [ppm]	RT [min]	# Missed Cleavages
	High	IGQTIGYQIR	1	2	1	IPI00960103.1		0		45.92	0.00123452	2	1148.64	-0.0102618	41.0561	0
	High	IAVNIALER	1	2	1	IPI00960103.1		0		45.29	0.000556106	2	998.599	-0.37624	46.1946	0
	High	GNVFAVEAENR	1	2	1	IPI00960103.1		0		43.61	0.00335562	2	1205.59	-1.31739	40.0341	0
	High	APEPPPALIVR	1	1	1	IPI00960103.1		0		36.83	0.00427432	2	1159.68	-0.459068	45.8944	0
IPI00950740.1	Uncharacterized protein	112.316	6.46	11	2	3	3	structural molecule activity	cytoskeleton; cytoplasm; membrane	cell organization and biogenesis	Pf00038; Pf06160; Pf12128		[GO:0000921]; GO:0031106; GO:0043623; GO:0070925; GO:0032185; GO:0006461; GO:0034622; GO:0006996; GO:0022607; GO:0007010; GO:0065003; GO:0070271; GO:0071822; GO:0009987; GO:0016043; GO:0044085; GO:0043933; GO:0008150; GO:0071840 [GO:0005198]; GO:0003674 [GO:0005882]; GO:0043234; GO:0044430; GO:0045111; GO:0032991; GO:0005856; GO:0044446; GO:0005575; GO:0043232; GO:0043229; GO:0044422; GO:0044424;…	480	52.3097	5.16064
	A2	Sequence	# PSMs	# Proteins	# Protein Groups	Protein Group Accessions	Modifications	ΔCn	phosphoRS Site Probabilities	IonScore	Exp Value	Charge	MH+ [Da]	ΔM [ppm]	RT [min]	# Missed Cleavages
	High	EVATNSELVQSGK	1	3	1	IPI00950740.1		0		63.08	4.12821e-05	2	1361.69	-0.567159	32.4536	0
	High	VLDELTLAR	1	7	1	IPI00950740.1		0		45.11	0.00131344	2	1029.59	-0.139571	48.9247	0
	High	VTmQNLNDR	1	12	2	IPI00950740.1;IPI00950839.1	M3(Oxidation)	0		43.11	0.00392388	2	1106.53	0.211785	23.6441	0
IPI00951246.1	Uncharacterized protein (Fragment)	111.671	3.09	2	2	2	2	metal ion binding	membrane	response to stimulus; reproduction; regulation of biological process; cell communication	Pf00028; Pf01049		[GO:0005509]; GO:0046872; GO:0043169; GO:0043167; GO:0005488; GO:0003674 [GO:0005886]; GO:0016020; GO:0044464; GO:0071944; GO:0005575; GO:0005623 [GO:0007155]; GO:0022610; GO:0008150 [GO:0007156]; GO:0098609; GO:0007155; GO:0022610; GO:0008150 [GO:0016020]; GO:0005575 [GO:0016021]; GO:0031224; GO:0044425; GO:0005575; GO:0016020 [GO:0016324]; GO:0005886; GO:0045177; GO:0098590; GO:0016020; GO:0044…	1101	119.679	5.18604
	A2	Sequence	# PSMs	# Proteins	# Protein Groups	Protein Group Accessions	Modifications	ΔCn	phosphoRS Site Probabilities	IonScore	Exp Value	Charge	MH+ [Da]	ΔM [ppm]	RT [min]	# Missed Cleavages
	High	ITATDADDPQTLNSK	1	2	1	IPI00951246.1		0		72.81	5.846e-06	2	1589.77	0.100158	35.9421	0
	High	NSGPFTFSIIDQPPGTAQK	1	2	1	IPI00951246.1		0		56.57	0.000228443	2	2005	-0.187748	60.2046	0
IPI00231650.7	Histone H1.2	107.204	13.7	4	3	3	3	DNA binding; RNA binding	chromosome; nucleus; organelle lumen; extracellular	cell organization and biogenesis; metabolic process	Pf00538	201097	[GO:0000785]; GO:0044427; GO:0005694; GO:0044446; GO:0043232; GO:0043229; GO:0044422; GO:0044424; GO:0043228; GO:0043226; GO:0005575; GO:0005622; GO:0044464; GO:0005623 [GO:0000786]; GO:0000785; GO:0044427; GO:0044815; GO:1990104; GO:0005694; GO:0044446; GO:0032993; GO:0043234; GO:0043232; GO:0043229; GO:0044422; GO:0044424; GO:0032991; GO:0043228; GO:0043226; GO:0005575; GO:0005622; GO:0044464; …	219	21.974	11.1069
	A2	Sequence	# PSMs	# Proteins	# Protein Groups	Protein Group Accessions	Modifications	ΔCn	phosphoRS Site Probabilities	IonScore	Exp Value	Charge	MH+ [Da]	ΔM [ppm]	RT [min]	# Missed Cleavages
	High	ASGPPVSELITK	1	3	1	IPI00231650.7		0		54.4	0.000175367	2	1198.67	-0.261317	44.3157	0
	High	KATGTATPK	1	1	1	IPI00231650.7		0		45.72	0.00132351	2	874.499	-0.682076	13.2913	1
	High	SGVSLAALK	1	4	1	IPI00231650.7		0		42.8	0.0017135	2	845.51	0.43376	40.4147	0
IPI00230917.7	60S ribosomal protein L18	100.098	11.7	2	2	2	2	structural molecule activity	nucleus; organelle lumen; cytoplasm; ribosome; cytosol	metabolic process	Pf00828	81766	[GO:0003735]; GO:0005198; GO:0003674 [GO:0005622]; GO:0044464; GO:0005575; GO:0005623 [GO:0005634]; GO:0043231; GO:0043227; GO:0043229; GO:0043226; GO:0044424; GO:0005575; GO:0005622; GO:0044464; GO:0005623 [GO:0005730]; GO:0031981; GO:0043232; GO:0044428; GO:0070013; GO:0043228; GO:0043229; GO:0005634; GO:0044446; GO:0043233; GO:0043226; GO:0044424; GO:0043231; GO:0044422; GO:0031974; GO:0005575…	188	21.6452	11.7808
	A2	Sequence	# PSMs	# Proteins	# Protein Groups	Protein Group Accessions	Modifications	ΔCn	phosphoRS Site Probabilities	IonScore	Exp Value	Charge	MH+ [Da]	ΔM [ppm]	RT [min]	# Missed Cleavages
	High	ILTFDQLALESPK	1	2	1	IPI00230917.7		0		89.35	5.6098e-08	2	1474.82	-0.00552908	60.9062	0
	High	GTVLLSGPR	1	1	1	IPI00230917.7		0		34.06	0.0134481	2	899.531	-0.214576	37.0372	0
IPI00476804.3	Uncharacterized protein	94.591	2.37	2	2	2	2	structural molecule activity; protein binding			Pf00093; Pf01391; Pf01410		[GO:0005201]; GO:0005198; GO:0003674 [GO:0005515]; GO:0005488; GO:0003674 [GO:0005581]; GO:0043234; GO:0032991; GO:0005575	1226	117.792	5.79541
	A2	Sequence	# PSMs	# Proteins	# Protein Groups	Protein Group Accessions	Modifications	ΔCn	phosphoRS Site Probabilities	IonScore	Exp Value	Charge	MH+ [Da]	ΔM [ppm]	RT [min]	# Missed Cleavages
	High	GPSGPQGPSGAPGPK	1	2	1	IPI00476804.3		0		61.04	6.59544e-05	2	1290.64	-0.225534	27.6457	0
	High	GLTGSPGSPGPDGK	1	2	1	IPI00476804.3		0		49.76	0.000864477	2	1226.6	-0.288295	29.7399	0
IPI00372789.3	Uncharacterized protein	92.081	1.76	1	2	2	2					295707	[GO:0030014]; GO:0043234; GO:0044424; GO:0032991; GO:0005622; GO:0044464; GO:0005575; GO:0005623	1705	179.904	4.79248
	A2	Sequence	# PSMs	# Proteins	# Protein Groups	Protein Group Accessions	Modifications	ΔCn	phosphoRS Site Probabilities	IonScore	Exp Value	Charge	MH+ [Da]	ΔM [ppm]	RT [min]	# Missed Cleavages
	High	GVGQADWTPDLGLR	1	1	1	IPI00372789.3		0		57.8	0.00015069	2	1484.75	0.420427	56.6387	0
	High	ELGVGQVDWGDNLGLR	1	1	1	IPI00372789.3		0		52.49	0.000553774	2	1727.87	-0.0462715	62.915	0
IPI00565165.2	Uncharacterized protein	91.8755	7.01	2	1	2	2				Pf09738			628	71.2902	5.93506
	A2	Sequence	# PSMs	# Proteins	# Protein Groups	Protein Group Accessions	Modifications	ΔCn	phosphoRS Site Probabilities	IonScore	Exp Value	Charge	MH+ [Da]	ΔM [ppm]	RT [min]	# Missed Cleavages
	High	ELNELKDQIQDVEGK	1	2	1	IPI00565165.2		0		54.67	0.000333345	2	1757.89	-1.40142	45.5556	1
	High	HGIILNSEIATNGETSDTVNDVGYQAPTK	1	4	2	IPI00471873.1;IPI00565165.2		0		50.31	0.00138409	3	3044.48	-0.769445	49.3628	0
IPI00968501.1	Ig gamma-2A chain C region	89.1748	3.11	11	1	1	2	protein binding			Pf07654	679045	[GO:0003823]; GO:0005488; GO:0003674 [GO:0005515]; GO:0005488; GO:0003674	322	35.1634	7.6792
	A2	Sequence	# PSMs	# Proteins	# Protein Groups	Protein Group Accessions	Modifications	ΔCn	phosphoRS Site Probabilities	IonScore	Exp Value	Charge	MH+ [Da]	ΔM [ppm]	RT [min]	# Missed Cleavages
	High	DVLTITLTPK	2	11	1	IPI00968501.1		0		61.15	1.91073e-05	2	1100.66	0.198399	58.0818	0
IPI00371545.7	Uncharacterized protein	87.991	1.68	2	2	2	2		membrane	metabolic process; regulation of biological process			[GO:0016021]; GO:0031224; GO:0044425; GO:0005575; GO:0016020 [GO:0043087]; GO:0033124; GO:0051336; GO:0006184; GO:0009118; GO:0033121; GO:0050790; GO:0009154; GO:0009207; GO:0046039; GO:1901069; GO:0009116; GO:0019219; GO:0006195; GO:0030811; GO:1900542; GO:0019222; GO:0065009; GO:0009150; GO:0009261; GO:0009146; GO:0009203; GO:0009205; GO:1901068; GO:0046130; GO:0055086; GO:1901135; GO:1901564; …	1367	152.065	6.15088
	A2	Sequence	# PSMs	# Proteins	# Protein Groups	Protein Group Accessions	Modifications	ΔCn	phosphoRS Site Probabilities	IonScore	Exp Value	Charge	MH+ [Da]	ΔM [ppm]	RT [min]	# Missed Cleavages
	High	FSEDADGVLPVK	1	2	1	IPI00371545.7		0		62.68	4.55886e-05	2	1276.64	0.656851	47.8376	0
	High	ASSPQTEPLPR	1	2	1	IPI00371545.7		0		42.52	0.00375597	2	1182.61	-0.52082	31.3648	0
IPI00203181.2	Isoform 2 of Large proline-rich protein BAG6	83.2855	2.65	3	2	2	2	protein binding	nucleus; cytoplasm; cytosol	development; metabolic process; transport; cell division; cell organization and biogenesis; reproduction; cell differentiation; regulation of biological process; cell proliferation; cell communication; cell death; response to stimulus	Pf00240; Pf11976; Pf12057	94342	[GO:0001822]; GO:0044767; GO:0048513; GO:0072001; GO:0032502; GO:0044699; GO:0048731; GO:0048856; GO:0001655; GO:0008150; GO:0007275; GO:0044707; GO:0032501 [GO:0002376]; GO:0008150 [GO:0005515]; GO:0005488; GO:0003674 [GO:0005622]; GO:0044464; GO:0005575; GO:0005623 [GO:0005634]; GO:0043231; GO:0043227; GO:0043229; GO:0043226; GO:0044424; GO:0005575; GO:0005622; GO:0044464; GO:0005623 [GO:000573…	1096	114.576	5.74463
	A2	Sequence	# PSMs	# Proteins	# Protein Groups	Protein Group Accessions	Modifications	ΔCn	phosphoRS Site Probabilities	IonScore	Exp Value	Charge	MH+ [Da]	ΔM [ppm]	RT [min]	# Missed Cleavages
	High	ESFSLVQVQPGVDIIR	1	3	1	IPI00203181.2		0		60.82	3.58913e-05	2	1786.97	0.975906	63.1619	0
	High	AGSSESIAAFIQR	1	3	1	IPI00203181.2		0		38.07	0.0134199	2	1336.69	-0.385362	50.1493	0
IPI00365783.5	Uncharacterized protein	82.318	2.45	1	3	3	3	nucleotide binding; catalytic activity	nucleus; cytoplasm; membrane	metabolic process; regulation of biological process	Pf00133; Pf01406; Pf08264; Pf09334		[GO:0000166]; GO:0036094; GO:1901265; GO:0005488; GO:0097159; GO:1901363; GO:0003674 [GO:0002161]; GO:0052689; GO:0016788; GO:0016787; GO:0003824; GO:0003674 [GO:0004812]; GO:0016876; GO:0016875; GO:0016874; GO:0003824; GO:0003674 [GO:0004822]; GO:0004812; GO:0016876; GO:0016875; GO:0016874; GO:0003824; GO:0003674 [GO:0005524]; GO:0032550; GO:0032559; GO:0035639; GO:0001883; GO:0032549; GO:003055…	1263	144.35	6.3667
	A2	Sequence	# PSMs	# Proteins	# Protein Groups	Protein Group Accessions	Modifications	ΔCn	phosphoRS Site Probabilities	IonScore	Exp Value	Charge	MH+ [Da]	ΔM [ppm]	RT [min]	# Missed Cleavages
	High	LYLINSPVVR	1	1	1	IPI00365783.5		0		41.46	0.00100029	2	1173.7	-1.48938	51.5881	0
	High	QLSNEELEQFQK	1	1	1	IPI00365783.5		0		39.78	0.00995156	2	1492.73	-0.681344	43.3046	0
	High	YIIEELNVR	1	1	1	IPI00365783.5		0		34.69	0.013602	2	1148.63	-1.81734	51.1251	0
IPI00371062.2	Uncharacterized protein	82.291	1.79	1	2	2	2	nucleotide binding; RNA binding; metal ion binding	nucleus		Pf01585	315997	[GO:0000166]; GO:0036094; GO:1901265; GO:0005488; GO:0097159; GO:1901363; GO:0003674 [GO:0003676]; GO:0097159; GO:1901363; GO:0005488; GO:0003674 [GO:0003723]; GO:0003676; GO:0097159; GO:1901363; GO:0005488; GO:0003674 [GO:0005634]; GO:0043231; GO:0043227; GO:0043229; GO:0043226; GO:0044424; GO:0005575; GO:0005622; GO:0044464; GO:0005623 [GO:0008270]; GO:0046914; GO:0046872; GO:0043169; GO:004316…	1119	128.216	6.20166
	A2	Sequence	# PSMs	# Proteins	# Protein Groups	Protein Group Accessions	Modifications	ΔCn	phosphoRS Site Probabilities	IonScore	Exp Value	Charge	MH+ [Da]	ΔM [ppm]	RT [min]	# Missed Cleavages
	High	DAQQDLQDQDYR	1	1	1	IPI00371062.2		0		64	3.37197e-05	2	1494.64	-0.43237	37.0881	0
	High	DSAQLDFR	1	1	1	IPI00371062.2		0		38.5	0.00865179	2	951.453	-0.0323417	41.0666	0
IPI00950516.1	Uncharacterized protein	80.9019	1.91	2	2	2	3	protein binding	membrane		Pf00092; Pf02743; Pf08269; Pf08399; Pf08473		[GO:0005515]; GO:0005488; GO:0003674 [GO:0016021]; GO:0031224; GO:0044425; GO:0005575; GO:0016020	1151	130.066	5.61768
	A2	Sequence	# PSMs	# Proteins	# Protein Groups	Protein Group Accessions	Modifications	ΔCn	phosphoRS Site Probabilities	IonScore	Exp Value	Charge	MH+ [Da]	ΔM [ppm]	RT [min]	# Missed Cleavages
	High	LADAAENFQK	1	2	1	IPI00950516.1		0		46.53	0.0015074	2	1106.55	-0.832113	33.4161	0
	High	NLFDVQENEPQK	2	2	1	IPI00950516.1		0		39.38	0.0114538	2	1460.7	-0.135336	45.5432	0
IPI00331753.1	Desmuslin	79.217	1.51	3	2	2	2	structural molecule activity; protein binding	cytoskeleton; membrane; cytoplasm	cell organization and biogenesis	Pf00038	308709	[GO:0005198]; GO:0003674 [GO:0005200]; GO:0005198; GO:0003674 [GO:0005882]; GO:0043234; GO:0044430; GO:0045111; GO:0032991; GO:0005856; GO:0044446; GO:0005575; GO:0043232; GO:0043229; GO:0044422; GO:0044424; GO:0043228; GO:0043226; GO:0005622; GO:0044464; GO:0005623 [GO:0005912]; GO:0070161; GO:0030054; GO:0005575 [GO:0008307]; GO:0005198; GO:0003674 [GO:0016020]; GO:0005575 [GO:0017166]; GO:0008…	1255	140.648	5.12256
	A2	Sequence	# PSMs	# Proteins	# Protein Groups	Protein Group Accessions	Modifications	ΔCn	phosphoRS Site Probabilities	IonScore	Exp Value	Charge	MH+ [Da]	ΔM [ppm]	RT [min]	# Missed Cleavages
	High	AALEALLGR	1	2	1	IPI00331753.1		0		58.37	3.95157e-05	2	913.547	0.351705	51.4547	0
	High	EVPISLEVSR	1	2	1	IPI00331753.1		0		38.73	0.00824571	2	1128.63	0.154995	48.0314	0
IPI00949657.1	Uncharacterized protein	77.62	1.23	2	1	1	1	RNA binding	nucleus; organelle lumen	metabolic process	Pf03178; Pf10433	366952	[GO:0003676]; GO:0097159; GO:1901363; GO:0005488; GO:0003674 [GO:0003730]; GO:0003729; GO:0044822; GO:0003723; GO:0003676; GO:0097159; GO:1901363; GO:0005488; GO:0003674 [GO:0005634]; GO:0043231; GO:0043227; GO:0043229; GO:0043226; GO:0044424; GO:0005575; GO:0005622; GO:0044464; GO:0005623 [GO:0005847]; GO:0005849; GO:0043234; GO:0044451; GO:0032991; GO:0005654; GO:0044428; GO:0005575; GO:0031981…	1386	154.783	6.30322
	A2	Sequence	# PSMs	# Proteins	# Protein Groups	Protein Group Accessions	Modifications	ΔCn	phosphoRS Site Probabilities	IonScore	Exp Value	Charge	MH+ [Da]	ΔM [ppm]	RT [min]	# Missed Cleavages
	High	VLVDSSFGQPTTQGEVR	1	2	1	IPI00949657.1		0		77.62	1.73328e-06	2	1819.92	-0.0927186	46.6489	0
IPI00213008.3	Uncharacterized protein	76.711	1.55	3	2	2	2	protein binding; metal ion binding			Pf00412; Pf00880		[GO:0003779]; GO:0008092; GO:0005515; GO:0005488; GO:0003674 [GO:0008270]; GO:0046914; GO:0046872; GO:0043169; GO:0043167; GO:0005488; GO:0003674	1484	167.763	9.23193
	A2	Sequence	# PSMs	# Proteins	# Protein Groups	Protein Group Accessions	Modifications	ΔCn	phosphoRS Site Probabilities	IonScore	Exp Value	Charge	MH+ [Da]	ΔM [ppm]	RT [min]	# Missed Cleavages
	High	VGSLASNVAYK	1	3	1	IPI00213008.3		0		51.47	0.000305814	2	1108.6	-0.0760656	35.5806	0
	High	ANAAQLSETLYK	1	3	1	IPI00213008.3		0		42.45	0.00448256	2	1308.68	-1.08903	42.0457	0
IPI00950102.1	Uncharacterized protein	75.3255	1.02	5	2	2	2		membrane		Pf07001		[GO:0016021]; GO:0031224; GO:0044425; GO:0005575; GO:0016020	2747	300.442	8.95361
	A2	Sequence	# PSMs	# Proteins	# Protein Groups	Protein Group Accessions	Modifications	ΔCn	phosphoRS Site Probabilities	IonScore	Exp Value	Charge	MH+ [Da]	ΔM [ppm]	RT [min]	# Missed Cleavages
	High	LPDLSLVENK	1	4	1	IPI00950102.1		0		45.54	0.00136974	2	1127.63	-0.0518493	52.2325	0
	High	AFGSGIDIKPGtPPIGGR	1	5	1	IPI00950102.1	T12(Phospho)	0	S(4): 0.0; T(12): 100.0	43.89	0.00453643	3	1819.91	-0.212119	51.9803	1
IPI00777031.2	Uncharacterized protein (Fragment)	75.02	13	15	1	1	1	protein binding			Pf07686		[GO:0005515]; GO:0005488; GO:0003674	100	10.8994	8.03076
	A2	Sequence	# PSMs	# Proteins	# Protein Groups	Protein Group Accessions	Modifications	ΔCn	phosphoRS Site Probabilities	IonScore	Exp Value	Charge	MH+ [Da]	ΔM [ppm]	RT [min]	# Missed Cleavages
	High	FSGSGSGTDFTLK	1	15	1	IPI00777031.2		0		75.02	3.06433e-06	2	1303.62	0.165323	42.5539	0
IPI00559533.2	Keratin, type II cytoskeletal 2 epidermal	73.34	2.04	2	1	1	1	structural molecule activity	extracellular; nucleus; cytoplasm; Golgi; cytoskeleton	development; cell differentiation; cell proliferation; cellular component movement	Pf00038; Pf05701	406228	[GO:0003674] [GO:0005198]; GO:0003674 [GO:0005575] [GO:0005615]; GO:0044421; GO:0005575; GO:0005576 [GO:0005634]; GO:0043231; GO:0043227; GO:0043229; GO:0043226; GO:0044424; GO:0005575; GO:0005622; GO:0044464; GO:0005623 [GO:0005737]; GO:0044424; GO:0005622; GO:0044464; GO:0005575; GO:0005623 [GO:0005794]; GO:0012505; GO:0043231; GO:0044444; GO:0044464; GO:0043227; GO:0043229; GO:0005737; GO:0044…	685	69.0852	7.69385
	A2	Sequence	# PSMs	# Proteins	# Protein Groups	Protein Group Accessions	Modifications	ΔCn	phosphoRS Site Probabilities	IonScore	Exp Value	Charge	MH+ [Da]	ΔM [ppm]	RT [min]	# Missed Cleavages
	High	GFSSGSAVVSGGSR	1	2	1	IPI00559533.2		0		73.34	4.38189e-06	2	1254.61	0.564738	32.5625	0
IPI00191090.1	Biglycan	71.63	10.84	1	2	3	3	protein binding	extracellular; cell surface; cytoplasm; membrane	metabolic process	Pf01462	25181	[GO:0001974]; GO:0048771; GO:0044707; GO:0032501; GO:0044699; GO:0008150 [GO:0005515]; GO:0005488; GO:0003674 [GO:0005539]; GO:0097367; GO:0005488; GO:0003674 [GO:0005576]; GO:0005575 [GO:0005578]; GO:0031012; GO:0044421; GO:0005575; GO:0005576 [GO:0005622]; GO:0044464; GO:0005575; GO:0005623 [GO:0009986]; GO:0044464; GO:0005575; GO:0005623 [GO:0019800]; GO:0018149; GO:0018209; GO:0030204; GO:000…	369	41.6797	7.51807
	A2	Sequence	# PSMs	# Proteins	# Protein Groups	Protein Group Accessions	Modifications	ΔCn	phosphoRS Site Probabilities	IonScore	Exp Value	Charge	MH+ [Da]	ΔM [ppm]	RT [min]	# Missed Cleavages
	High	IQAIELEDLLR	1	1	1	IPI00191090.1		0		38.65	0.00486474	2	1312.75	0.338902	64.8447	0
	High	EISPDTTLLDLQNNDISELRK	1	1	1	IPI00191090.1		0		38.29	0.0121937	3	2414.24	-0.771011	58.2824	1
	High	ELHLDNNK	1	2	2	IPI00199861.1;IPI00191090.1		0		35.26	0.0183477	2	982.496	0.699182	23.2574	0
IPI00393123.1	Uncharacterized protein	69.1116	4.12	7	1	1	2	catalytic activity		metabolic process	Pf00089		[GO:0003824]; GO:0003674 [GO:0004252]; GO:0004175; GO:0008236; GO:0070011; GO:0017171; GO:0008233; GO:0016787; GO:0003824; GO:0003674 [GO:0006508]; GO:0019538; GO:0043170; GO:0044238; GO:0071704; GO:0008152; GO:0008150 [GO:0008233]; GO:0016787; GO:0003824; GO:0003674 [GO:0008236]; GO:0017171; GO:0070011; GO:0016787; GO:0008233; GO:0003824; GO:0003674 [GO:0016787]; GO:0003824; GO:0003674	243	25.8377	5.03369
	A2	Sequence	# PSMs	# Proteins	# Protein Groups	Protein Group Accessions	Modifications	ΔCn	phosphoRS Site Probabilities	IonScore	Exp Value	Charge	MH+ [Da]	ΔM [ppm]	RT [min]	# Missed Cleavages
	High	TLNNDIMLIK	1	7	1	IPI00393123.1		0		53.09	0.000218699	2	1174.65	-0.735351	50.5714	0
	High	TLNNDImLIK	1	7	1	IPI00393123.1	M7(Oxidation)	0		38.98	0.00609603	2	1190.64	-0.863233	46.2545	0
IPI00565862.4	Rho-associated protein kinase 2	67.31	1.01	2	1	1	1	nucleotide binding; catalytic activity; motor activity; protein binding; RNA binding; metal ion binding	nucleus; cytoplasm; cytoskeleton; membrane; mitochondrion	cell organization and biogenesis; cell division; development; metabolic process; cell communication; regulation of biological process; response to stimulus; cell death; cell differentiation	Pf00038; Pf00069; Pf00130; Pf01576; Pf01636; Pf02463; Pf05557; Pf05622; Pf05667; Pf06160; Pf07714; Pf07888; Pf08912; Pf09726; Pf09731; Pf11559; Pf12128; Pf12718; Pf12795	25537	[GO:0000166]; GO:0036094; GO:1901265; GO:0005488; GO:0097159; GO:1901363; GO:0003674 [GO:0000226]; GO:0007010; GO:0007017; GO:1902589; GO:0006996; GO:0044763; GO:0009987; GO:0016043; GO:0044699; GO:0008150; GO:0071840 [GO:0000910]; GO:0022402; GO:0051301; GO:0007049; GO:0044763; GO:0009987; GO:0044699; GO:0008150 [GO:0000921]; GO:0031106; GO:0043623; GO:0070925; GO:0032185; GO:0006461; GO:0034622…	1388	160.287	5.92236
	A2	Sequence	# PSMs	# Proteins	# Protein Groups	Protein Group Accessions	Modifications	ΔCn	phosphoRS Site Probabilities	IonScore	Exp Value	Charge	MH+ [Da]	ΔM [ppm]	RT [min]	# Missed Cleavages
	High	NLLLLANSTEEQQK	1	2	1	IPI00565862.4		0		67.31	1.20386e-05	2	1600.85	-0.361105	50.0694	0
IPI00971322.1	Uncharacterized protein (Fragment)	63.86	2.88	2	1	1	1	catalytic activity; nucleotide binding	membrane		Pf00350; Pf01926		[GO:0003924]; GO:0017111; GO:0016462; GO:0016818; GO:0016817; GO:0016787; GO:0003824; GO:0003674 [GO:0005525]; GO:0032550; GO:0032561; GO:0035639; GO:0001883; GO:0032549; GO:0019001; GO:0032555; GO:0043168; GO:1901265; GO:0001882; GO:0017076; GO:0032553; GO:0043167; GO:0097159; GO:1901363; GO:0036094; GO:0097367; GO:0000166; GO:0005488; GO:0003674 [GO:0016021]; GO:0031224; GO:0044425; GO:0005575;…	452	52.181	6.48096
	A2	Sequence	# PSMs	# Proteins	# Protein Groups	Protein Group Accessions	Modifications	ΔCn	phosphoRS Site Probabilities	IonScore	Exp Value	Charge	MH+ [Da]	ΔM [ppm]	RT [min]	# Missed Cleavages
	High	VTFVDTPGIIENR	1	2	1	IPI00971322.1		0		63.86	3.10829e-05	2	1460.77	0.18107	53.1159	0
IPI00949133.1	Uncharacterized protein	63.2466	1	5	2	2	2	protein binding	membrane		Pf00307; Pf00630		[GO:0003779]; GO:0008092; GO:0005515; GO:0005488; GO:0003674 [GO:0005515]; GO:0005488; GO:0003674 [GO:0016021]; GO:0031224; GO:0044425; GO:0005575; GO:0016020	2607	276.83	6.03662
	A2	Sequence	# PSMs	# Proteins	# Protein Groups	Protein Group Accessions	Modifications	ΔCn	phosphoRS Site Probabilities	IonScore	Exp Value	Charge	MH+ [Da]	ΔM [ppm]	RT [min]	# Missed Cleavages
	High	AGGPGLER	1	5	1	IPI00949133.1		0		46.56	0.000663505	2	756.399	-1.02435	23.7766	0
	High	GAGTGGLGLAVEGPSEAK	1	3	1	IPI00949133.1		0		36.29	0.0186208	2	1570.81	-0.112595	44.8669	0
IPI00869870.1	Uncharacterized protein	62.181	2.1	1	2	2	2	nucleotide binding; RNA binding	nucleus		Pf00557; Pf08512; Pf08644	305851	[GO:0005525]; GO:0032550; GO:0032561; GO:0035639; GO:0001883; GO:0032549; GO:0019001; GO:0032555; GO:0043168; GO:1901265; GO:0001882; GO:0017076; GO:0032553; GO:0043167; GO:0097159; GO:1901363; GO:0036094; GO:0097367; GO:0000166; GO:0005488; GO:0003674 [GO:0005634]; GO:0043231; GO:0043227; GO:0043229; GO:0043226; GO:0044424; GO:0005575; GO:0005622; GO:0044464; GO:0005623 [GO:0009987]; GO:0008150 …	1047	119.79	5.65576
	A2	Sequence	# PSMs	# Proteins	# Protein Groups	Protein Group Accessions	Modifications	ΔCn	phosphoRS Site Probabilities	IonScore	Exp Value	Charge	MH+ [Da]	ΔM [ppm]	RT [min]	# Missed Cleavages
	High	aVTLDKDAYYR	1	1	1	IPI00869870.1	N-Term(Acetyl)	0		44.31	0.00336022	2	1356.68	0.482803	46.8489	1
	High	AASITSEVFNK	1	1	1	IPI00869870.1		0		38.58	0.00917339	2	1166.61	0.767526	42.4076	0
IPI00763824.2	DNA topoisomerase 2	62	0.74	1	1	1	1	nucleotide binding; DNA binding; catalytic activity; protein binding	chromosome; nucleus; organelle lumen; cytoplasm; cytosol	cell division; cell organization and biogenesis; metabolic process; reproduction; cell differentiation; cellular component movement; development	Pf00204; Pf00521; Pf02518; Pf08070	361100	[GO:0000166]; GO:0036094; GO:1901265; GO:0005488; GO:0097159; GO:1901363; GO:0003674 [GO:0000712]; GO:0007131; GO:0051307; GO:0007127; GO:0035825; GO:0044710; GO:1903046; GO:0045132; GO:0051304; GO:0007126; GO:1902589; GO:0006310; GO:0008152; GO:0044699; GO:0022402; GO:0048610; GO:0051321; GO:0007059; GO:0000280; GO:0006996; GO:0044763; GO:0006259; GO:0008150; GO:0007049; GO:0000003; GO:0009987; …	1614	181.852	7.94287
	A2	Sequence	# PSMs	# Proteins	# Protein Groups	Protein Group Accessions	Modifications	ΔCn	phosphoRS Site Probabilities	IonScore	Exp Value	Charge	MH+ [Da]	ΔM [ppm]	RT [min]	# Missed Cleavages
	High	SLAVSGLGVIGR	1	1	1	IPI00763824.2		0		62	1.94335e-05	2	1128.67	-1.16286	51.9727	0
IPI00215107.3	40S ribosomal protein SA	61.63	5.76	1	1	1	1	structural molecule activity; receptor activity; protein binding; RNA binding	extracellular; nucleus; cytoplasm; cytosol; ribosome; membrane	cell organization and biogenesis; metabolic process; transport; cell differentiation	Pf00318	29236	[GO:0000028]; GO:0022618; GO:0042255; GO:0042274; GO:0022613; GO:0034622; GO:0071826; GO:0042254; GO:0070925; GO:0044085; GO:0065003; GO:0043933; GO:0006996; GO:0022607; GO:0071840; GO:0016043; GO:0009987; GO:0008150 [GO:0000447]; GO:0000462; GO:0000466; GO:0000479; GO:0030490; GO:0000460; GO:0000478; GO:0006364; GO:0042274; GO:0000469; GO:0090502; GO:0016072; GO:0034470; GO:0042254; GO:0022613; …	295	32.8034	4.86865
	A2	Sequence	# PSMs	# Proteins	# Protein Groups	Protein Group Accessions	Modifications	ΔCn	phosphoRS Site Probabilities	IonScore	Exp Value	Charge	MH+ [Da]	ΔM [ppm]	RT [min]	# Missed Cleavages
	High	AIVAIENPADVSVISSR	1	1	1	IPI00215107.3		0		61.63	3.03684e-05	2	1740.95	-0.693717	56.5587	0
IPI00421517.7	Desmin	57.16	5.54	1	1	1	1	structural molecule activity; protein binding	cytoplasm; cytoskeleton; membrane		Pf00038; Pf03962; Pf04732	64362	[GO:0005198]; GO:0003674 [GO:0005622]; GO:0044464; GO:0005575; GO:0005623 [GO:0005737]; GO:0044424; GO:0005622; GO:0044464; GO:0005575; GO:0005623 [GO:0005856]; GO:0043232; GO:0043228; GO:0043229; GO:0043226; GO:0044424; GO:0005575; GO:0005622; GO:0044464; GO:0005623 [GO:0005882]; GO:0043234; GO:0044430; GO:0045111; GO:0032991; GO:0005856; GO:0044446; GO:0005575; GO:0043232; GO:0043229; GO:004442…	469	53.424	5.2749
	A2	Sequence	# PSMs	# Proteins	# Protein Groups	Protein Group Accessions	Modifications	ΔCn	phosphoRS Site Probabilities	IonScore	Exp Value	Charge	MH+ [Da]	ΔM [ppm]	RT [min]	# Missed Cleavages
	High	APSYGAGELLDFSLADAVNQEFLATR	1	1	1	IPI00421517.7		0		57.16	0.000259137	3	2755.36	1.20916	79.5331	0
IPI00209018.1	Structural maintenance of chromosomes protein 1A	56.081	1.46	1	2	2	2	nucleotide binding; protein binding; RNA binding	chromosome; nucleus; organelle lumen; cytoplasm; membrane	metabolic process; response to stimulus; cell organization and biogenesis; cell division; regulation of biological process; reproduction; cell differentiation; cell communication	Pf02463; Pf05262; Pf05557; Pf06470; Pf08317; Pf09726; Pf10186; Pf12128	63996	[GO:0000075]; GO:0022402; GO:0007049; GO:0044763; GO:0009987; GO:0044699; GO:0008150 [GO:0000166]; GO:0036094; GO:1901265; GO:0005488; GO:0097159; GO:1901363; GO:0003674 [GO:0000776]; GO:0000775; GO:0043232; GO:0043234; GO:0044427; GO:0032993; GO:0043228; GO:0043229; GO:0032991; GO:0005694; GO:0044446; GO:0043226; GO:0044424; GO:0005575; GO:0044422; GO:0005622; GO:0044464; GO:0005623 [GO:0003682]…	1233	143.116	7.63525
	A2	Sequence	# PSMs	# Proteins	# Protein Groups	Protein Group Accessions	Modifications	ΔCn	phosphoRS Site Probabilities	IonScore	Exp Value	Charge	MH+ [Da]	ΔM [ppm]	RT [min]	# Missed Cleavages
	High	LNEQQSVLQR	1	1	1	IPI00209018.1		0		43.64	0.00306004	2	1214.65	-0.678783	32.8109	0
	High	HNLLQAcK	1	1	1	IPI00209018.1	C7(Carbamidomethyl)	0		33.15	0.0202384	2	983.509	-0.251755	24.9078	0
IPI00778692.2	Uncharacterized protein	55.36	3.49	3	1	1	1	protein binding	membrane		Pf00092; Pf08487		[GO:0005515]; GO:0005488; GO:0003674 [GO:0016021]; GO:0031224; GO:0044425; GO:0005575; GO:0016020	430	48.5288	6.48096
	A2	Sequence	# PSMs	# Proteins	# Protein Groups	Protein Group Accessions	Modifications	ΔCn	phosphoRS Site Probabilities	IonScore	Exp Value	Charge	MH+ [Da]	ΔM [ppm]	RT [min]	# Missed Cleavages
	High	IQPSGGTNINEALLR	1	3	1	IPI00778692.2		0		55.36	0.000150921	2	1582.85	-0.409213	46.3522	0
IPI00566161.3	Uncharacterized protein	55.19	0.72	1	1	1	1	catalytic activity	membrane	metabolic process	Pf06427		[GO:0003980]; GO:0035251; GO:0008194; GO:0046527; GO:0016757; GO:0016758; GO:0016740; GO:0003824; GO:0003674 [GO:0006486]; GO:0006464; GO:0009101; GO:0043413; GO:0044763; GO:0036211; GO:0044267; GO:0009100; GO:0034645; GO:1901137; GO:0043412; GO:0070085; GO:0009987; GO:0044699; GO:0019538; GO:0044260; GO:1901135; GO:0009059; GO:0044249; GO:1901576; GO:0043170; GO:0044723; GO:0008150; GO:0044238; …	1521	173.025	7.81104
	A2	Sequence	# PSMs	# Proteins	# Protein Groups	Protein Group Accessions	Modifications	ΔCn	phosphoRS Site Probabilities	IonScore	Exp Value	Charge	MH+ [Da]	ΔM [ppm]	RT [min]	# Missed Cleavages
	High	IDVLTSSLPVR	1	1	1	IPI00566161.3		0		55.19	0.000108666	2	1199.7	0.439669	53.8512	0
IPI00197864.3	Melanoma-associated antigen MG50 (Fragment)	54.9846	7.59	1	2	2	2	antioxidant activity; catalytic activity		response to stimulus; metabolic process	Pf03098	314016	[GO:0004601]; GO:0016209; GO:0016684; GO:0003674; GO:0016491; GO:0003824 [GO:0006979]; GO:0006950; GO:0050896; GO:0008150 [GO:0020037]; GO:0046906; GO:0097159; GO:1901363; GO:0005488; GO:0003674 [GO:0055114]; GO:0044710; GO:0008152; GO:0044699; GO:0008150	224	25.5927	8.52881
	A2	Sequence	# PSMs	# Proteins	# Protein Groups	Protein Group Accessions	Modifications	ΔCn	phosphoRS Site Probabilities	IonScore	Exp Value	Charge	MH+ [Da]	ΔM [ppm]	RT [min]	# Missed Cleavages
	High	VWQDccEDcR	1	1	1	IPI00197864.3	C5(Carbamidomethyl); C6(Carbamidomethyl); C9(Carbamidomethyl)	0		38.16	0.00602625	2	1427.51	0.0688218	31.4876	0
	High	VQHDVFR	1	3	1	IPI00197864.3		0		37.1	0.00798461	2	900.469	0.42249	24.2866	0
IPI00957230.3	Uncharacterized protein	51.73	1.53	2	1	1	1		cytoplasm; membrane				[GO:0005737]; GO:0044424; GO:0005622; GO:0044464; GO:0005575; GO:0005623 [GO:0016021]; GO:0031224; GO:0044425; GO:0005575; GO:0016020	1112	121.666	8.88037
	A2	Sequence	# PSMs	# Proteins	# Protein Groups	Protein Group Accessions	Modifications	ΔCn	phosphoRS Site Probabilities	IonScore	Exp Value	Charge	MH+ [Da]	ΔM [ppm]	RT [min]	# Missed Cleavages
	High	VEGSSTASSGSQLAEGK	1	2	1	IPI00957230.3		0		51.73	0.000731186	2	1594.76	0.369846	28.7247	0
IPI00230804.4	Eukaryotic translation initiation factor 2-alpha kinase 3	51.17	2.71	1	1	1	1	nucleotide binding; catalytic activity; protein binding	cytoplasm; endoplasmic reticulum; membrane	development; cell differentiation; metabolic process; regulation of biological process; cell death; response to stimulus; cell communication; cell organization and biogenesis; reproduction; transport	Pf00069; Pf07714	29702	[GO:0000166]; GO:0036094; GO:1901265; GO:0005488; GO:0097159; GO:1901363; GO:0003674 [GO:0001501]; GO:0048731; GO:0007275; GO:0048856; GO:0044707; GO:0044767; GO:0032502; GO:0032501; GO:0044699; GO:0008150 [GO:0001503]; GO:0044707; GO:0032501; GO:0044699; GO:0008150 [GO:0002063]; GO:0002062; GO:0048468; GO:0030154; GO:0051216; GO:0048856; GO:0048869; GO:0001501; GO:0048513; GO:0061448; GO:0032502…	1108	124.692	5.46533
	A2	Sequence	# PSMs	# Proteins	# Protein Groups	Protein Group Accessions	Modifications	ΔCn	phosphoRS Site Probabilities	IonScore	Exp Value	Charge	MH+ [Da]	ΔM [ppm]	RT [min]	# Missed Cleavages
	High	VIPISLFDDTSYTANEEVLEDEEDIVEAAR	1	1	1	IPI00230804.4		0		51.17	0.00139476	3	3382.6	-1.08766	79.5473	0
IPI00567805.3	Uncharacterized protein	50.7941	1.52	3	2	2	2	catalytic activity; nucleotide binding; metal ion binding	cytoplasm; Golgi; membrane; nucleus	metabolic process; response to stimulus; transport	Pf04423; Pf09730; Pf12128		[GO:0004518]; GO:0016788; GO:0016787; GO:0003824; GO:0003674 [GO:0005524]; GO:0032550; GO:0032559; GO:0035639; GO:0001883; GO:0032549; GO:0030554; GO:0032555; GO:0043168; GO:1901265; GO:0001882; GO:0017076; GO:0032553; GO:0043167; GO:0097159; GO:1901363; GO:0036094; GO:0097367; GO:0000166; GO:0005488; GO:0003674 [GO:0005794]; GO:0012505; GO:0043231; GO:0044444; GO:0044464; GO:0043227; GO:0043229;…	1251	146.553	7.09326
	A2	Sequence	# PSMs	# Proteins	# Protein Groups	Protein Group Accessions	Modifications	ΔCn	phosphoRS Site Probabilities	IonScore	Exp Value	Charge	MH+ [Da]	ΔM [ppm]	RT [min]	# Missed Cleavages
	High	ILELDQELTK	1	3	1	IPI00567805.3		0		38.8	0.00686812	2	1201.67	0.0222753	50.2948	0
	High	LQIATNLQR	1	3	1	IPI00567805.3		0		35.32	0.00938579	2	1056.62	0.0711384	39.3444	0
IPI00768509.2	arsenate resistance protein 2-like	50.78	1.71	1	1	1	1				Pf04959; Pf12066	686980		762	87.4744	5.59229
	A2	Sequence	# PSMs	# Proteins	# Protein Groups	Protein Group Accessions	Modifications	ΔCn	phosphoRS Site Probabilities	IonScore	Exp Value	Charge	MH+ [Da]	ΔM [ppm]	RT [min]	# Missed Cleavages
	High	ILEQEEEEEQAGK	1	1	1	IPI00768509.2		0		50.78	0.000891171	2	1531.71	-0.859301	33.2578	0
IPI00480780.1	Isoform 2 of General transcription factor II-I	48.31	0.99	6	1	1	1	DNA binding; protein binding	nucleus; organelle lumen; cytoplasm	metabolic process; regulation of biological process; development; response to stimulus; cellular homeostasis	Pf02946	353256	[GO:0003674] [GO:0003677]; GO:0003676; GO:0097159; GO:1901363; GO:0005488; GO:0003674 [GO:0005575] [GO:0005634]; GO:0043231; GO:0043227; GO:0043229; GO:0043226; GO:0044424; GO:0005575; GO:0005622; GO:0044464; GO:0005623 [GO:0005730]; GO:0031981; GO:0043232; GO:0044428; GO:0070013; GO:0043228; GO:0043229; GO:0005634; GO:0044446; GO:0043233; GO:0043226; GO:0044424; GO:0043231; GO:0044422; GO:003197…	913	102.961	8.76318
	A2	Sequence	# PSMs	# Proteins	# Protein Groups	Protein Group Accessions	Modifications	ΔCn	phosphoRS Site Probabilities	IonScore	Exp Value	Charge	MH+ [Da]	ΔM [ppm]	RT [min]	# Missed Cleavages
	High	SPTWFGIPR	1	6	1	IPI00480780.1		0		48.31	0.000978393	2	1060.56	-0.411921	54.3711	0
IPI00778833.2	Uncharacterized protein (Fragment)	46.98	25	3	1	1	1	protein binding			Pf00041		[GO:0005515]; GO:0005488; GO:0003674	48	5.08869	8.67529
	A2	Sequence	# PSMs	# Proteins	# Protein Groups	Protein Group Accessions	Modifications	ΔCn	phosphoRS Site Probabilities	IonScore	Exp Value	Charge	MH+ [Da]	ΔM [ppm]	RT [min]	# Missed Cleavages
	High	GLGEISAATEFK	1	3	1	IPI00778833.2		0		46.98	0.00159356	2	1222.63	1.34377	48.1514	0
IPI00196639.3	Uncharacterized protein (Fragment)	46.75	3.99	1	1	1	1	nucleotide binding			Pf00076		[GO:0000166]; GO:0036094; GO:1901265; GO:0005488; GO:0097159; GO:1901363; GO:0003674 [GO:0003676]; GO:0097159; GO:1901363; GO:0005488; GO:0003674	376	39.3702	5.59229
	A2	Sequence	# PSMs	# Proteins	# Protein Groups	Protein Group Accessions	Modifications	ΔCn	phosphoRS Site Probabilities	IonScore	Exp Value	Charge	MH+ [Da]	ΔM [ppm]	RT [min]	# Missed Cleavages
	High	DGQDAIAQsPEKEAK	1	1	1	IPI00196639.3	S9(Phospho)	0	S(9): 100.0	46.75	0.0025066	2	1666.73	-0.860296	32.2804	1
IPI00767058.1	Uncharacterized protein	45.86	1.72	3	1	1	1		cytoplasm; cytoskeleton	cell organization and biogenesis		681287	[GO:0000226]; GO:0007010; GO:0007017; GO:1902589; GO:0006996; GO:0044763; GO:0009987; GO:0016043; GO:0044699; GO:0008150; GO:0071840 [GO:0005737]; GO:0044424; GO:0005622; GO:0044464; GO:0005575; GO:0005623 [GO:0005874]; GO:0015630; GO:0043234; GO:0044430; GO:0005856; GO:0032991; GO:0044446; GO:0043232; GO:0005575; GO:0043229; GO:0044422; GO:0044424; GO:0043228; GO:0043226; GO:0005622; GO:0044464;…	812	89.5825	10.0376
	A2	Sequence	# PSMs	# Proteins	# Protein Groups	Protein Group Accessions	Modifications	ΔCn	phosphoRS Site Probabilities	IonScore	Exp Value	Charge	MH+ [Da]	ΔM [ppm]	RT [min]	# Missed Cleavages
	High	VEPGPGAPAAVLAR	1	3	1	IPI00767058.1		0		45.86	0.00109993	2	1304.73	-0.917178	43.3758	0
IPI00395285.3	60S ribosomal protein L3	45.55	2.98	1	1	1	1	structural molecule activity; RNA binding	nucleus; organelle lumen; cytoplasm; ribosome; cytosol; extracellular	metabolic process; response to stimulus	Pf00297	300079	[GO:0003735]; GO:0005198; GO:0003674 [GO:0005622]; GO:0044464; GO:0005575; GO:0005623 [GO:0005634]; GO:0043231; GO:0043227; GO:0043229; GO:0043226; GO:0044424; GO:0005575; GO:0005622; GO:0044464; GO:0005623 [GO:0005730]; GO:0031981; GO:0043232; GO:0044428; GO:0070013; GO:0043228; GO:0043229; GO:0005634; GO:0044446; GO:0043233; GO:0043226; GO:0044424; GO:0043231; GO:0044422; GO:0031974; GO:0005575…	403	46.1068	10.2134
	A2	Sequence	# PSMs	# Proteins	# Protein Groups	Protein Group Accessions	Modifications	ΔCn	phosphoRS Site Probabilities	IonScore	Exp Value	Charge	MH+ [Da]	ΔM [ppm]	RT [min]	# Missed Cleavages
	High	NNASTDYDLSDK	1	1	1	IPI00395285.3		0		45.55	0.00197536	2	1342.58	-0.484486	32.9418	0
IPI00392548.3	Uncharacterized protein	43.29	1.05	2	1	1	1	catalytic activity; motor activity; protein binding; transporter activity	cytoplasm; membrane; cytoskeleton	cell organization and biogenesis; metabolic process; regulation of biological process; transport	Pf00023; Pf01496; Pf01576; Pf02463; Pf05622; Pf07888; Pf09726; Pf12796		[GO:0000226]; GO:0007010; GO:0007017; GO:1902589; GO:0006996; GO:0044763; GO:0009987; GO:0016043; GO:0044699; GO:0008150; GO:0071840 [GO:0003774]; GO:0017111; GO:0016462; GO:0016818; GO:0016817; GO:0016787; GO:0003824; GO:0003674 [GO:0005515]; GO:0005488; GO:0003674 [GO:0005737]; GO:0044424; GO:0005622; GO:0044464; GO:0005575; GO:0005623 [GO:0008017]; GO:0015631; GO:0032403; GO:0008092; GO:000551…	1140	129.908	6.84424
	A2	Sequence	# PSMs	# Proteins	# Protein Groups	Protein Group Accessions	Modifications	ΔCn	phosphoRS Site Probabilities	IonScore	Exp Value	Charge	MH+ [Da]	ΔM [ppm]	RT [min]	# Missed Cleavages
	High	IGDNLDILNLLK	1	2	1	IPI00392548.3		0		43.29	0.00114859	2	1340.78	0.749746	72.1978	0
IPI00561560.1	Uncharacterized protein	43.21	1.27	2	1	1	1	metal ion binding; protein binding	cell surface; membrane		Pf00057; Pf00058; Pf06247; Pf08450; Pf12662		[GO:0005509]; GO:0046872; GO:0043169; GO:0043167; GO:0005488; GO:0003674 [GO:0005515]; GO:0005488; GO:0003674 [GO:0009986]; GO:0044464; GO:0005575; GO:0005623 [GO:0016020]; GO:0005575	863	94.7241	4.97021
	A2	Sequence	# PSMs	# Proteins	# Protein Groups	Protein Group Accessions	Modifications	ΔCn	phosphoRS Site Probabilities	IonScore	Exp Value	Charge	MH+ [Da]	ΔM [ppm]	RT [min]	# Missed Cleavages
	High	LTGSDVNLVAK	1	2	1	IPI00561560.1		0		43.21	0.00197936	2	1116.63	-0.171301	39.2398	0
IPI00391734.3	Zinc finger and BTB domain containing 11	43.15	1.05	1	1	1	1	protein binding; metal ion binding	nucleus; organelle lumen		Pf00651	304010	[GO:0003676]; GO:0097159; GO:1901363; GO:0005488; GO:0003674 [GO:0005515]; GO:0005488; GO:0003674 [GO:0005634]; GO:0043231; GO:0043227; GO:0043229; GO:0043226; GO:0044424; GO:0005575; GO:0005622; GO:0044464; GO:0005623 [GO:0005730]; GO:0031981; GO:0043232; GO:0044428; GO:0070013; GO:0043228; GO:0043229; GO:0005634; GO:0044446; GO:0043233; GO:0043226; GO:0044424; GO:0043231; GO:0044422; GO:0031974…	1052	118.634	8.19189
	A2	Sequence	# PSMs	# Proteins	# Protein Groups	Protein Group Accessions	Modifications	ΔCn	phosphoRS Site Probabilities	IonScore	Exp Value	Charge	MH+ [Da]	ΔM [ppm]	RT [min]	# Missed Cleavages
	High	SVLSANSEYFR	1	1	1	IPI00391734.3		0		43.15	0.00404284	2	1272.62	-0.141126	45.5513	0
IPI00212776.1	40S ribosomal protein S3	43.09	5.35	1	1	1	1	DNA binding; RNA binding; structural molecule activity; catalytic activity; protein binding	nucleus; cytoplasm; cytosol; ribosome; membrane; extracellular	metabolic process; response to stimulus; cell death; regulation of biological process; cell communication	Pf00189; Pf07650	140654	[GO:0000737]; GO:0006308; GO:0090305; GO:0006259; GO:0034655; GO:0044265; GO:0090304; GO:0044260; GO:0006139; GO:0019439; GO:0044270; GO:0046700; GO:1901361; GO:0009057; GO:0044248; GO:0043170; GO:0044237; GO:0006725; GO:0034641; GO:0044238; GO:0046483; GO:1901360; GO:1901575; GO:0009056; GO:0071704; GO:0008152; GO:0009987; GO:0006807; GO:0008150 [GO:0002181]; GO:0006412; GO:0010467; GO:0034645; …	243	26.6574	9.65674
	A2	Sequence	# PSMs	# Proteins	# Protein Groups	Protein Group Accessions	Modifications	ΔCn	phosphoRS Site Probabilities	IonScore	Exp Value	Charge	MH+ [Da]	ΔM [ppm]	RT [min]	# Missed Cleavages
	High	ELAEDGYSGVEVR	1	1	1	IPI00212776.1		0		43.09	0.00482317	2	1423.67	2.87184	42.5956	0
IPI00951772.1	Uncharacterized protein	40.86	0.67	6	1	1	1	catalytic activity; metal ion binding; protein binding		metabolic process; cell communication; regulation of biological process; response to stimulus	Pf00168; Pf00387; Pf00388; Pf09279		[GO:0004435]; GO:0004629; GO:0004620; GO:0008081; GO:0016298; GO:0042578; GO:0016788; GO:0016787; GO:0003824; GO:0003674 [GO:0004629]; GO:0004620; GO:0008081; GO:0016298; GO:0042578; GO:0016788; GO:0016787; GO:0003824; GO:0003674 [GO:0005509]; GO:0046872; GO:0043169; GO:0043167; GO:0005488; GO:0003674 [GO:0005515]; GO:0005488; GO:0003674 [GO:0006629]; GO:0044238; GO:0044710; GO:0071704; GO:000815…	892	101.524	5.46533
	A2	Sequence	# PSMs	# Proteins	# Protein Groups	Protein Group Accessions	Modifications	ΔCn	phosphoRS Site Probabilities	IonScore	Exp Value	Charge	MH+ [Da]	ΔM [ppm]	RT [min]	# Missed Cleavages
	High	PEVEKK	1	6	1	IPI00951772.1		0		40.86	0.00358494	2	729.414	-0.167582	13.1161	1
IPI00421328.1	Uncharacterized protein	40.76	1.23	3	1	1	1	nucleotide binding; metal ion binding; catalytic activity		metabolic process	Pf00107; Pf08240	316599	[GO:0000166]; GO:0036094; GO:1901265; GO:0005488; GO:0097159; GO:1901363; GO:0003674 [GO:0008270]; GO:0046914; GO:0046872; GO:0043169; GO:0043167; GO:0005488; GO:0003674 [GO:0016491]; GO:0003824; GO:0003674 [GO:0055114]; GO:0044710; GO:0008152; GO:0044699; GO:0008150	810	89.548	6.69775
	A2	Sequence	# PSMs	# Proteins	# Protein Groups	Protein Group Accessions	Modifications	ΔCn	phosphoRS Site Probabilities	IonScore	Exp Value	Charge	MH+ [Da]	ΔM [ppm]	RT [min]	# Missed Cleavages
	High	LAVQSTSLLR	1	3	1	IPI00421328.1		0		40.76	0.00141449	2	1087.65	0.102078	43.2672	0
IPI00231768.1	Isoform 2 of Serine/arginine-rich splicing factor 5	40.31	7.26	6	1	1	1	nucleotide binding			Pf00076		[GO:0000166]; GO:0036094; GO:1901265; GO:0005488; GO:0097159; GO:1901363; GO:0003674 [GO:0003676]; GO:0097159; GO:1901363; GO:0005488; GO:0003674	124	14.4283	10.0815
	A2	Sequence	# PSMs	# Proteins	# Protein Groups	Protein Group Accessions	Modifications	ΔCn	phosphoRS Site Probabilities	IonScore	Exp Value	Charge	MH+ [Da]	ΔM [ppm]	RT [min]	# Missed Cleavages
	High	LIVENLSSR	1	6	1	IPI00231768.1		0		40.31	0.00410153	2	1030.59	0.333632	41.4026	0
IPI00557792.1	Uncharacterized protein	39.68	7.26	2	1	1	1	nucleotide binding			Pf00076		[GO:0000166]; GO:0036094; GO:1901265; GO:0005488; GO:0097159; GO:1901363; GO:0003674 [GO:0003676]; GO:0097159; GO:1901363; GO:0005488; GO:0003674	124	14.1942	10.0815
	A2	Sequence	# PSMs	# Proteins	# Protein Groups	Protein Group Accessions	Modifications	ΔCn	phosphoRS Site Probabilities	IonScore	Exp Value	Charge	MH+ [Da]	ΔM [ppm]	RT [min]	# Missed Cleavages
	High	AFGYYGPLR	1	2	1	IPI00557792.1		0		39.68	0.00687861	2	1043.53	-0.575224	47.3692	0
IPI00364046.2	Tubulin alpha-1C chain	39.27	4.45	4	1	1	1	nucleotide binding; catalytic activity; structural molecule activity	nucleus; cytoplasm; cytoskeleton	metabolic process; cellular component movement; cell organization and biogenesis	Pf00091; Pf03953	300218	[GO:0000166]; GO:0036094; GO:1901265; GO:0005488; GO:0097159; GO:1901363; GO:0003674 [GO:0003924]; GO:0017111; GO:0016462; GO:0016818; GO:0016817; GO:0016787; GO:0003824; GO:0003674 [GO:0005198]; GO:0003674 [GO:0005200]; GO:0005198; GO:0003674 [GO:0005525]; GO:0032550; GO:0032561; GO:0035639; GO:0001883; GO:0032549; GO:0019001; GO:0032555; GO:0043168; GO:1901265; GO:0001882; GO:0017076; GO:003255…	449	49.9055	5.09717
	A2	Sequence	# PSMs	# Proteins	# Protein Groups	Protein Group Accessions	Modifications	ΔCn	phosphoRS Site Probabilities	IonScore	Exp Value	Charge	MH+ [Da]	ΔM [ppm]	RT [min]	# Missed Cleavages
	High	TIGGGDDSFNTFFSETGAGK	1	4	1	IPI00364046.2		0		39.27	0.019254	2	2007.88	-5.05962	60.3905	0
IPI00191737.6	Serum albumin	38.95	2.14	1	1	1	1	DNA binding; metal ion binding; protein binding	extracellular; nucleus; cytoplasm	transport; response to stimulus; cell communication; cell death; regulation of biological process	Pf00273	24186	[GO:0001895]; GO:0001894; GO:0048871; GO:0060249; GO:0042592; GO:0044707; GO:0065008; GO:0032501; GO:0044699; GO:0065007; GO:0008150 [GO:0003677]; GO:0003676; GO:0097159; GO:1901363; GO:0005488; GO:0003674 [GO:0005504]; GO:0008289; GO:0033293; GO:0005488; GO:0031406; GO:0003674; GO:0043168; GO:0043177; GO:0043167; GO:0036094 [GO:0005576]; GO:0005575 [GO:0005604]; GO:0005578; GO:0044420; GO:004442…	608	68.6861	6.48096
	A2	Sequence	# PSMs	# Proteins	# Protein Groups	Protein Group Accessions	Modifications	ΔCn	phosphoRS Site Probabilities	IonScore	Exp Value	Charge	MH+ [Da]	ΔM [ppm]	RT [min]	# Missed Cleavages
	High	LcVLHEKTPVSEK	1	1	1	IPI00191737.6	C2(Carbamidomethyl)	0		38.95	0.00760281	3	1539.82	-0.65035	30.2939	1
IPI00202512.7	60S ribosomal protein L4	38.94	2.85	1	1	1	1	structural molecule activity; protein binding; RNA binding	nucleus; organelle lumen; cytoplasm; ribosome; cytosol; extracellular	metabolic process	Pf00573	64302	[GO:0003735]; GO:0005198; GO:0003674 [GO:0005515]; GO:0005488; GO:0003674 [GO:0005634]; GO:0043231; GO:0043227; GO:0043229; GO:0043226; GO:0044424; GO:0005575; GO:0005622; GO:0044464; GO:0005623 [GO:0005730]; GO:0031981; GO:0043232; GO:0044428; GO:0070013; GO:0043228; GO:0043229; GO:0005634; GO:0044446; GO:0043233; GO:0043226; GO:0044424; GO:0043231; GO:0044422; GO:0031974; GO:0005575; GO:0005622…	421	47.227	10.9165
	A2	Sequence	# PSMs	# Proteins	# Protein Groups	Protein Group Accessions	Modifications	ΔCn	phosphoRS Site Probabilities	IonScore	Exp Value	Charge	MH+ [Da]	ΔM [ppm]	RT [min]	# Missed Cleavages
	High	NIPGITLLNVSK	1	1	1	IPI00202512.7		0		38.94	0.00183807	2	1268.76	-0.826097	57.6411	0
IPI00359825.4	Ubiquitin carboxyl-terminal hydrolase 10	37.69	1.51	2	1	1	1	protein binding; catalytic activity; RNA binding	nucleus; cytoplasm; endosome; cytoskeleton	metabolic process; response to stimulus; regulation of biological process; cell communication	Pf00443	307905	[GO:0002039]; GO:0005515; GO:0005488; GO:0003674 [GO:0004197]; GO:0004175; GO:0008234; GO:0070011; GO:0008233; GO:0016787; GO:0003824; GO:0003674 [GO:0004221]; GO:0016790; GO:0036459; GO:0016788; GO:0016787; GO:0003824; GO:0003674 [GO:0004843]; GO:0019783; GO:0036459; GO:0008234; GO:0016787; GO:0070011; GO:0003824; GO:0008233; GO:0003674 [GO:0005634]; GO:0043231; GO:0043227; GO:0043229; GO:004322…	794	87.2568	5.17334
	A2	Sequence	# PSMs	# Proteins	# Protein Groups	Protein Group Accessions	Modifications	ΔCn	phosphoRS Site Probabilities	IonScore	Exp Value	Charge	MH+ [Da]	ΔM [ppm]	RT [min]	# Missed Cleavages
	High	TVQDALESLVAR	1	2	1	IPI00359825.4		0		37.69	0.0107321	2	1301.71	0.24977	59.8857	0
IPI00557280.2	Uncharacterized protein	35.24	0.56	2	1	1	1	protein binding; RNA binding		metabolic process; regulation of biological process	Pf00397; Pf01846; Pf02463	307474	[GO:0000122]; GO:0006357; GO:0006366; GO:0045892; GO:0006355; GO:0006351; GO:0010629; GO:1902679; GO:2000113; GO:0010468; GO:2000112; GO:2001141; GO:0010467; GO:0032774; GO:0034645; GO:0010605; GO:0010558; GO:0031327; GO:0051253; GO:0060255; GO:0010556; GO:0031326; GO:0051252; GO:0043170; GO:0009059; GO:0016070; GO:0034654; GO:0044249; GO:0044260; GO:0009892; GO:0009890; GO:0031324; GO:0045934; G…	1077	121.671	8.88037
	A2	Sequence	# PSMs	# Proteins	# Protein Groups	Protein Group Accessions	Modifications	ΔCn	phosphoRS Site Probabilities	IonScore	Exp Value	Charge	MH+ [Da]	ΔM [ppm]	RT [min]	# Missed Cleavages
	High	IEASLR	1	2	1	IPI00557280.2		0		35.24	0.02129	2	688.398	-0.531961	28.5429	0
