# Supplementary material for: MAP4K4 expression in cardiomyocytes: multiple isoforms, multiple phosphorylations and interactions with striatins
Source: Biochem J. 2021 Jun 11;478(11):2121–43. doi: 10.1042/BCJ20210003 (PMC8203206; doi:10.1042/BCJ20210003)
Supplement: Supplementary Spreadsheet 5 [file BCJ-478-2121-s6.xlsx]

## Sheet: SS5 Data
Accession	Description	Score	Coverage	# Proteins	# Unique Peptides	# Peptides	# PSMs	Molecular Function	Cellular Component	Biological Process	Pfam IDs	Gene IDs	GO Terms	# AAs	MW [kDa]	calc. pI
Ratprotein	Ratprotein	25051.2	82.4	1	171	171	2227				Protein not found	Protein not found	Protein not found	1244	141.981	7.2251
	A2	Sequence	# PSMs	# Proteins	# Protein Groups	Protein Group Accessions	Modifications	ΔCn	phosphoRS Site Probabilities	IonScore	Exp Value	Charge	MH+ [Da]	ΔM [ppm]	RT [min]	# Missed Cleavages
	High	FQQmDVLEGLNVLVTISGK	13	1	1	Ratprotein	M4(Oxidation)	0		114.51	7.06247e-11	2	2107.11	-1.0794	78.781	0
	High	DSPLQGSGQQNSQAGQR	6	1	1	Ratprotein		0		94.23	7.5328e-09	2	1757.81	-1.80077	28.9814	0
	High	SFGELVHKPLLVDLTVEEGQR	43	1	1	Ratprotein		0		84.01	7.92422e-08	3	2366.27	-0.2202	66.8863	1
	High	RDSPLQGSGQQNSQAGQR	3	1	1	Ratprotein		0		81.98	1.26461e-07	2	1913.91	-1.7416	23.4106	1
	High	KGsVVNVNPTNTR	3	1	1	Ratprotein	S3(Phospho)	0	S(3): 100.0; T(10): 0.0; T(12): 0.0	78.39	2.89039e-07	2	1465.72	-0.633739	31.6993	1
	High	mDYKDDDDKGTMANDSPAK	6	1	1	Ratprotein	N-Term(Acetyl); M1(Oxidation)	0		77.23	3.77534e-07	2	2174.88	-0.593364	31.4839	2
	High	SGGSSQVYFMTLGR	6	1	1	Ratprotein		0		76.45	4.51811e-07	2	1489.71	0.849977	52.5545	0
	High	LVDFGVSAQLDR	37	1	1	Ratprotein		0		75.5	5.62285e-07	2	1319.7	1.0333	54.1081	0
	High	TmIVHDDVESEPAMTPSK	4	1	1	Ratprotein	M2(Oxidation)	0		74.14	7.69054e-07	2	2002.91	-0.736717	36.7351	0
	High	FQQMDVLEGLNVLVTISGK	9	1	1	Ratprotein		0		72.78	1.05186e-06	2	2091.11	-0.600584	80.0222	0
	High	DVVLQWGEmPTSVAYIR	10	1	1	Ratprotein	M9(Oxidation)	0		72.42	1.14276e-06	2	1979.99	0.582808	64.271	0
	High	SGGSSQVYFmTLGR	7	1	1	Ratprotein	M10(Oxidation)	0		71.92	1.2822e-06	2	1505.7	-1.45693	46.2512	0
	High	TMIVHDDVESEPAMTPSK	3	1	1	Ratprotein		0		70.39	1.82371e-06	2	1986.91	-0.475784	39.809	0
	High	DVVLQWGEmPTSVAYIR	6	1	1	Ratprotein	M9(Dioxidation)	0		69.93	2.02748e-06	2	1995.99	0.679936	65.4883	0
	High	AAsSLNLSNGETESVK	8	1	1	Ratprotein	S3(Phospho)	0	S(3): 99.2; S(4): 0.8; S(8): 0.0; T(12): 0.0; S(14): 0.0	69.77	2.10357e-06	2	1686.76	0.696432	45.1427	0
	High	SQDPcPPsRSEGLSQSSDSK	14	1	1	Ratprotein	C5(Carbamidomethyl); S8(Phospho)	0	S(1): 0.0; S(8): 99.9; S(10): 0.1; S(14): 0.0; S(16): 0.0; S(17): 0.0; S(19): 0.0	69.76	2.10842e-06	2	2228.91	-0.215049	31.3109	1
	High	GNTLKEDWIAYISR	33	1	1	Ratprotein		0		68.51	2.81162e-06	2	1665.86	-0.596205	58.692	1
	High	LVPRPGSGSSSGSSNSGSQPGSHPGSQsGSGER	37	1	1	Ratprotein	S28(Phospho)	0.1067	S(7): 0.0; S(9): 0.0; S(10): 0.0; S(11): 0.0; S(13): 0.0; S(14): 0.0; S(16): 0.0; S(18): 0.0; S(22): 0.2; S(26): 10.7; S(28): 78.4; S(30): 10.7	67.37	3.65558e-06	4	3148.36	-0.893616	26.3043	1
	High	SLVDIDLSSLR	1	1	1	Ratprotein		0		64.72	6.72909e-06	2	1217.67	-0.417188	61.5222	0
	High	GQNVLLTENAEVK	33	1	1	Ratprotein		0		64.54	7.01385e-06	2	1414.75	0.092227	41.0922	0
	High	EVFRPLKPAGEVDLTALAK	62	1	1	Ratprotein		0		63.62	8.66875e-06	3	2054.16	-0.231066	50.889	2
	High	PGSGSSSGSSNSGSQPGSHPGSQSGSGER	1	1	1	Ratprotein		0		63.18	9.59305e-06	3	2603.09	-0.815443	19.3629	0
	High	mDYKDDDDKGtMANDSPAK	3	1	1	Ratprotein	N-Term(Acetyl); T11(Phospho)	0	Y(3): 0.0; T(11): 100.0; S(16): 0.0	62.78	1.05186e-05	2	2238.86	-0.567679	39.9084	2
	High	SEGLSQSSDSK	3	1	1	Ratprotein		0		62.55	1.10906e-05	2	1124.51	-0.20991	20.5576	0
	High	RQQLLQEQQLR	6	1	1	Ratprotein		0		62.48	1.12708e-05	2	1439.81	0.420826	31.9201	1
	High	SGGSSQVYFMtLGR	5	1	1	Ratprotein	T11(Phospho)	0	S(1): 0.0; S(4): 0.0; S(5): 0.0; Y(8): 0.0; T(11): 100.0	61.08	1.55581e-05	2	1569.68	0.0924914	59.3927	0
	High	QGWTTVGDLEGcVHYK	13	1	1	Ratprotein	C12(Carbamidomethyl)	0		60.02	1.9859e-05	2	1849.85	-0.273652	48.4653	0
	High	LLQISPSSGTTVTSVVGFScDGLRPEAIR	41	1	1	Ratprotein	C20(Carbamidomethyl)	0		58.96	2.53488e-05	3	3047.58	-0.0972707	67.0181	1
	High	PGSGSSSGSSNSGSQPGSHPGSQSGsGERFR	36	1	1	Ratprotein	S26(Phospho)	0	S(3): 0.0; S(5): 0.0; S(6): 0.0; S(7): 0.0; S(9): 0.0; S(10): 0.0; S(12): 0.0; S(14): 0.0; S(18): 0.1; S(22): 8.0; S(24): 46.0; S(26): 46.0	58.13	3.06872e-05	4	2986.23	0.406556	24.9042	1
	High	RNtFIGTPYWMAPEVIAcDENPDATYDYR	24	1	1	Ratprotein	T3(Phospho); C18(Carbamidomethyl)	0	T(3): 98.8; T(7): 1.2; Y(9): 0.0; T(25): 0.0; Y(26): 0.0; Y(28): 0.0	58.05	3.12577e-05	3	3545.52	-0.584976	71.0886	1
	High	SEGLSQSSDSKSEVPEPTQK	8	1	1	Ratprotein		0		57.85	3.27308e-05	2	2120	-0.105851	30.8193	1
	High	DIKGQNVLLTENAEVK	9	1	1	Ratprotein		0		57.32	3.69791e-05	2	1770.96	-1.26838	43.2904	1
	High	SPPGHDDQLWLVMEFcGAGSITDLVK	5	1	1	Ratprotein	C16(Carbamidomethyl)	0		57.27	3.74073e-05	3	2872.37	0.538831	73.8537	0
	High	NTFIGTPYWmAPEVIAcDENPDATYDYR	4	1	1	Ratprotein	M10(Oxidation); C17(Carbamidomethyl)	0		57.08	3.90802e-05	3	3325.44	-0.212012	68.1142	0
	High	LLQISPSSGTTVtSVVGFScDGLRPEAIR	86	1	1	Ratprotein	T13(Phospho); C20(Carbamidomethyl)	0	S(5): 0.0; S(7): 0.0; S(8): 0.0; T(10): 0.2; T(11): 1.5; T(13): 87.3; S(14): 11.1; S(19): 0.0	56.37	4.60211e-05	3	3127.55	-0.375163	66.1748	1
	High	qQLLQEQQLR	3	1	1	Ratprotein	N-Term(Gln->pyro-Glu)	0		55.72	5.34511e-05	2	1266.68	0.46528	53.1667	0
	High	EVQWSHLAsLK	7	1	1	Ratprotein	S9(Phospho)	0	S(5): 0.0; S(9): 100.0	55.48	5.6488e-05	2	1377.66	-0.527797	51.4211	0
	High	GNtLKEDWIAYISR	1	1	1	Ratprotein	T3(Phospho)	0	T(3): 100.0; Y(11): 0.0; S(13): 0.0	53.53	8.85027e-05	2	1745.82	-0.721573	62.2004	1
	High	RFQQMDVLEGLNVLVTISGK	8	1	1	Ratprotein		0		53.38	9.16129e-05	3	2247.22	0.772796	77.6256	1
	High	SDSDEVPPRVPVR	9	1	1	Ratprotein		0		53.35	9.22479e-05	3	1452.74	0.247949	34.6178	1
	High	DVVLQWGEMPTSVAYIR	4	1	1	Ratprotein		0		52.54	0.000111162	2	1963.99	-0.136933	69.9403	0
	High	qQLLQEQQLREQEEYK	2	1	1	Ratprotein	N-Term(Gln->pyro-Glu)	0		52.5	0.000112191	2	2073.02	-1.21943	47.3601	1
	High	SVETGHLDGVFMHK	3	1	1	Ratprotein		0		52.37	0.0001156	2	1556.75	0.359805	38.1757	0
	High	DSPLQGSGQQNsQAGQR	11	1	1	Ratprotein	S12(Phospho)	0	S(2): 0.0; S(7): 0.5; S(12): 99.5	52.33	0.000116669	2	1837.78	0.0588058	35.6315	0
	High	qGWTTVGDLEGcVHYK	4	1	1	Ratprotein	N-Term(Gln->pyro-Glu); C12(Carbamidomethyl)	0		50.92	0.00016142	2	1832.83	-0.643212	57.4477	0
	High	mDYKDDDDKGtMANDSPAK	8	1	1	Ratprotein	N-Term(Acetyl); M1(Oxidation); T11(Phospho)	0	Y(3): 0.0; T(11): 100.0; S(16): 0.0	50.75	0.000167864	2	2254.85	-0.907079	34.1534	2
	High	NDKVFFAsVR	2	1	1	Ratprotein	S8(Phospho)	0	S(8): 100.0	50.06	0.000196769	3	1262.59	-0.39633	46.407	1
	High	TMIVHDDVESEPAMTPsKEGTLIVR	26	1	1	Ratprotein	S17(Phospho)	0	T(1): 0.0; S(10): 0.0; T(15): 0.0; S(17): 90.5; T(21): 9.5	49.94	0.000202282	3	2835.33	-1.51843	48.9177	1
	High	VMDVTEDEEEEIK	1	1	1	Ratprotein		0		49.44	0.000226964	2	1565.69	-0.0990417	43.1039	0
	High	SPPGHDDQLWLVmEFcGAGSITDLVK	12	1	1	Ratprotein	M13(Oxidation); C16(Carbamidomethyl)	0		49.29	0.00023494	3	2888.36	0.817162	76.0131	0
	High	FQQmDVLEGLNVLVTISGKK	3	1	1	Ratprotein	M4(Oxidation)	0		49.26	0.000236568	3	2235.2	-0.504419	69.7388	1
	High	ITKDVVLQWGEMPTSVAYIR	9	1	1	Ratprotein		0		49.16	0.000242079	3	2306.22	-1.03763	60.2817	1
	High	HLEILQQQLLQEQAMLLHDHR	34	1	1	Ratprotein		0		48.55	0.000278584	3	2593.37	-0.0690084	68.2593	0
	High	TMIVHDDVESEPAmTPSKEGtLIVR	22	1	1	Ratprotein	M14(Oxidation); T21(Phospho)	0	T(1): 0.0; S(10): 0.0; T(15): 0.0; S(17): 12.1; T(21): 87.9	48.45	0.000285073	3	2851.33	0.316285	45.2135	1
	High	RNtFIGTPYWmAPEVIAcDENPDATYDYR	18	1	1	Ratprotein	T3(Phospho); M11(Oxidation); C18(Carbamidomethyl)	0	T(3): 100.0; T(7): 0.0; Y(9): 0.0; T(25): 0.0; Y(26): 0.0; Y(28): 0.0	47.67	0.000341159	3	3561.51	-0.457029	69.225	1
	High	NIATYYGAFIK	9	1	1	Ratprotein		0		47.14	0.00038544	2	1260.66	0.152209	56.2227	0
	High	NDKVFFASVR	4	1	1	Ratprotein		0		47.12	0.000387219	2	1182.63	-0.00573908	38.9188	1
	High	ITKDVVLQWGEmPTSVAYIR	8	1	1	Ratprotein	M12(Oxidation)	0		46.88	0.00040922	3	2322.21	-0.917135	58.1705	1
	High	RIEQQKEQR	3	1	1	Ratprotein		0		46.71	0.000425556	2	1214.66	0.117357	13.335	2
	High	KFFSFIEGcLVK	16	1	1	Ratprotein	C9(Carbamidomethyl)	0		46.55	0.000441526	3	1474.78	-0.113633	57.2608	1
	High	FQQMDVLEGLNVLVTISGKK	10	1	1	Ratprotein		0		46.51	0.000445612	3	2219.21	0.693483	77.0247	1
	High	VmDVTEDEEEEIKLEINmLK	7	1	1	Ratprotein	M2(Oxidation); M18(Oxidation)	0		46.43	0.000453896	3	2439.15	0.270042	58.8619	1
	High	SDLWScGITAIEMAEGAPPLcDMHPMR	4	1	1	Ratprotein	C6(Carbamidomethyl); C21(Carbamidomethyl)	0		46.35	0.000462335	3	3045.34	0.209134	75.9396	0
	High	vEKLVPRPGSGSSSGSSNSGSQPGSHPGsQSGSGER	10	1	1	Ratprotein	N-Term(Acetyl); S29(Phospho)	0	S(10): 0.0; S(12): 0.0; S(13): 0.0; S(14): 0.0; S(16): 0.0; S(17): 0.0; S(19): 0.0; S(21): 0.0; S(25): 0.1; S(29): 74.3; S(31): 12.8; S(33): 12.8	46.31	0.000466613	4	3546.59	1.95961	28.237	2
	High	EVQWSHLASLK	4	1	1	Ratprotein		0		46.19	0.000479685	2	1297.69	-0.0727179	44.2758	0
	High	SVETGHLDGVFmHK	3	1	1	Ratprotein	M12(Oxidation)	0		45.7	0.000536978	2	1572.75	-0.524305	35.2193	0
	High	VYYLSWLR	5	1	1	Ratprotein		0		45.4	0.000575382	2	1099.59	0.149354	62.0217	0
	High	SVETGHLDGVFMHKR	3	1	1	Ratprotein		0		45.35	0.000582045	3	1712.85	-0.277702	34.3124	1
	High	ILHNDPEVEKK	4	1	1	Ratprotein		0		45.29	0.000590142	3	1321.71	-0.282806	22.338	1
	High	RLEELER	4	1	1	Ratprotein		0		44.79	0.00066215	2	944.515	-1.14463	25.8701	1
	High	AREVQWSHLAsLK	5	1	1	Ratprotein	S11(Phospho)	0	S(7): 0.0; S(11): 100.0	44.67	0.000680701	2	1604.79	-0.488243	43.294	1
	High	RFQQmDVLEGLNVLVTISGK	5	1	1	Ratprotein	M5(Oxidation)	0		44.26	0.000748095	3	2263.21	-0.168127	66.2227	1
	High	FFSFIEGcLVK	20	1	1	Ratprotein	C8(Carbamidomethyl)	0		44.22	0.000755017	2	1346.68	-0.13764	65.537	0
	High	RDSPLQGSGQQNsQAGQR	13	1	1	Ratprotein	S13(Phospho)	0	S(3): 0.0; S(8): 0.0; S(13): 100.0	43.41	0.000909822	3	1993.89	1.34078	26.6674	1
	High	PLKPAGEVDLTALAK	1	1	1	Ratprotein		0		43.39	0.000914022	3	1522.88	-0.404057	46.6895	1
	High	AASSLNLSNGETESVK	5	1	1	Ratprotein		0		43.35	0.000922479	2	1606.79	-0.698421	36.9607	0
	High	sSSKSEGSPSQR	29	1	1	Ratprotein	S1(Phospho)	0.1224	S(1): 92.2; S(2): 7.1; S(3): 0.6; S(5): 0.1; S(8): 0.0; S(10): 0.0	43.15	0.000965954	2	1316.55	0.955197	14.8099	1
	High	SDsDEVPPRVPVR	20	1	1	Ratprotein	S3(Phospho)	0	S(1): 0.1; S(3): 99.9	43.03	0.000993017	3	1532.71	0.977005	40.8545	1
	High	IQLKDHIDR	5	1	1	Ratprotein		0		42.6	0.00109637	3	1137.64	1.38133	26.6876	1
	High	SSSSFTPFIDPR	10	1	1	Ratprotein		0		42.26	0.00118565	2	1340.65	0.514683	52.0859	0
	High	NSTSSIEPR	3	1	1	Ratprotein		0		42.17	0.00121048	2	990.485	0.239101	24.1314	0
	High	SSVEVYAWAPK	1	1	1	Ratprotein		0		41.89	0.00129109	2	1236.63	0.0508329	48.0054	0
	High	SFGELVHK	1	1	1	Ratprotein		0		41.72	0.00134263	2	916.489	-0.106139	31.5324	0
	High	RDSPLQGSGQQNSQAGQRNstSSIEPR	30	1	1	Ratprotein	S20(Phospho); T21(Phospho)	0	S(3): 0.0; S(8): 0.0; S(13): 0.0; S(20): 50.0; T(21): 50.0; S(22): 50.0; S(23): 50.0	41.6	0.00138025	4	3045.32	-0.0676424	34.7346	2
	High	PGSGSSSGSSNSGSQPGsHPGsQSGSGER	9	1	1	Ratprotein	S18(Phospho); S22(Phospho)	0	S(3): 0.0; S(5): 0.0; S(6): 0.0; S(7): 0.0; S(9): 0.0; S(10): 0.0; S(12): 0.0; S(14): 0.0; S(18): 99.9; S(22): 71.3; S(24): 14.4; S(26): 14.4	40.53	0.00176586	3	2763.03	-0.806552	24.2942	0
	High	SGQGKVYPLISR	2	1	1	Ratprotein		0		40.37	0.00183213	2	1304.73	-0.231601	33.9052	1
	High	sSSKSEGSPSQRLENAAK	15	1	1	Ratprotein	S1(Phospho)	0	S(1): 95.9; S(2): 1.3; S(3): 1.3; S(5): 1.3; S(8): 0.0; S(10): 0.0	40.07	0.00196316	2	1942.89	1.49348	27.3675	2
	High	RLEEQQR	5	1	1	Ratprotein		0		40	0.00199506	2	958.506	-0.439456	15.9892	1
	High	ILHNDPEVEK	2	1	1	Ratprotein		0		39.95	0.00201816	3	1193.61	-0.952929	25.292	0
	High	HLEILQQQLLQEQAmLLHDHR	23	1	1	Ratprotein	M15(Oxidation)	0		39.85	0.00206517	4	2609.36	1.10312	54.6594	0
	High	PGSGSSSGSSNSGSQPGSHPGsQSGSGER	9	1	1	Ratprotein	S22(Phospho)	0	S(3): 0.0; S(5): 0.0; S(6): 0.0; S(7): 0.0; S(9): 0.0; S(10): 0.0; S(12): 0.0; S(14): 0.0; S(18): 0.0; S(22): 78.3; S(24): 10.9; S(26): 10.9	39.8	0.00208909	3	2683.05	-2.68761	21.3012	0
	High	SNQTMGWGEK	2	1	1	Ratprotein		0		39.79	0.0020939	2	1137.5	-0.0669215	32.6982	0
	High	RQLEEEQR	3	1	1	Ratprotein		0		39.78	0.00209873	2	1087.55	-0.890074	18.162	1
	High	LQQENKERsEALR	2	1	1	Ratprotein	S9(Phospho)	0	S(9): 100.0	39.74	0.00211815	2	1680.81	0.365423	22.9736	2
	High	LQQENKER	3	1	1	Ratprotein		0		39.73	0.00212303	2	1044.54	-0.496956	13.49	1
	High	VmDVTEDEEEEIK	1	1	1	Ratprotein	M2(Oxidation)	0		39.49	0.00224366	2	1581.68	0.3385	37.8885	0
	High	SKPSYHAPEPKPHYDPADR	34	1	1	Ratprotein		0		39.11	0.00244882	5	2192.05	-1.12863	29.4078	2
	High	RNtFIGTPYWmAPEVIAcDENPDATYDYR	16	1	1	Ratprotein	T3(Phospho); M11(Dioxidation); C18(Carbamidomethyl)	0	T(3): 100.0; T(7): 0.0; Y(9): 0.0; T(25): 0.0; Y(26): 0.0; Y(28): 0.0	38.57	0.00277304	3	3577.5	-2.47961	64.7002	1
	High	HKsSsSFTPFIDPR	15	1	1	Ratprotein	S3(Phospho); S5(Phospho)	0	S(3): 96.4; S(4): 50.0; S(5): 50.0; S(6): 3.6; T(8): 0.0	38.5	0.0028181	3	1765.73	0.00624563	49.7663	1
	High	EVFRPLKPAGEVDLtALAK	10	1	1	Ratprotein	T15(Phospho)	0	T(15): 100.0	38.16	0.00304759	3	2134.13	-0.976496	60.4989	2
	High	TGQLAAIK	4	1	1	Ratprotein		0		38.15	0.00305462	2	801.483	-0.487585	29.2771	0
	High	mDYKDDDDKGTMANDSPAK	2	1	1	Ratprotein	N-Term(Acetyl)	0		38	0.00316196	3	2158.89	0.0374183	36.7631	2
	High	RRLEEQQR	5	1	1	Ratprotein		0		37.63	0.00344315	2	1114.61	-0.254705	14.5039	2
	High	SEVPEPTQK	2	1	1	Ratprotein		0		37.46	0.00358061	2	1014.51	0.520927	26.6286	0
	High	TMIVHDDVESEPAMTPsKEGtLIVR	32	1	1	Ratprotein	S17(Phospho); T21(Phospho)	0	T(1): 0.0; S(10): 0.0; T(15): 0.0; S(17): 100.0; T(21): 100.0	37.3	0.00371498	3	2915.29	-0.772631	54.5368	1
	High	NYmQRPSTEQLLK	2	1	1	Ratprotein	M3(Oxidation)	0		37.22	0.00378405	2	1623.81	-1.35976	33.5854	1
	High	IKFLVIALK	2	1	1	Ratprotein		0		36.96	0.00401751	2	1044.72	-0.659073	52.8797	1
	High	EVQWSHLAsLKNNVsPVSR	11	1	1	Ratprotein	S9(Phospho); S15(Phospho)	0	S(5): 0.4; S(9): 99.6; S(15): 99.6; S(18): 0.4	36.94	0.00403605	3	2311.06	0.551699	53.6746	1
	High	RPHAQQPPPPQQQDR	11	1	1	Ratprotein		0		36.54	0.00442544	4	1779.9	-0.142964	20.4991	1
	High	SDSDEVPPR	3	1	1	Ratprotein		0		36.43	0.00453896	2	1001.46	1.70298	26.8694	0
	High	SQDPcPPSRSEGLSQSSDSK	2	1	1	Ratprotein	C5(Carbamidomethyl)	0		36.22	0.00476383	2	2148.94	-0.894283	27.6232	1
	High	TMIVHDDVESEPAMTPSKEGTLIVR	2	1	1	Ratprotein		0		36.11	0.00488603	3	2755.36	-0.180975	45.8878	1
	High	AAsSLNLSNGEtESVK	6	1	1	Ratprotein	S3(Phospho); T12(Phospho)	0	S(3): 88.4; S(4): 11.6; S(8): 11.3; T(12): 87.0; S(14): 1.6	35.92	0.00510454	2	1766.72	-0.0387138	54.4149	0
	High	GSVVNVNPTNTR	1	1	1	Ratprotein		0		35.89	0.00513992	2	1257.65	-1.01251	33.595	0
	High	LVPRPGSGSSSGSSNSGSQPGSHPGSQSGSGER	10	1	1	Ratprotein		0		35.81	0.00523548	3	3068.4	-0.228908	24.3236	1
	High	TGQLAAIKVmDVTEDEEEEIK	1	1	1	Ratprotein	M10(Oxidation)	0		35.54	0.0055713	3	2364.15	1.33424	48.114	1
	High	DPAGIFELVEVVGNGTYGQVYK	2	1	1	Ratprotein		0		35.5	0.00562285	3	2355.18	-2.04712	79.7606	0
	High	TmIVHDDVESEPAmTPSKEGtLIVR	19	1	1	Ratprotein	M2(Oxidation); M14(Oxidation); T21(Phospho)	0	T(1): 0.0; S(10): 0.0; T(15): 0.1; S(17): 14.8; T(21): 85.0	35.38	0.00578038	3	2867.32	0.534041	42.727	1
	High	qTQSASsTLQK	11	1	1	Ratprotein	N-Term(Gln->pyro-Glu); S7(Phospho)	0	T(2): 0.0; S(4): 0.0; S(6): 6.1; S(7): 87.8; T(8): 6.1	35.18	0.0060528	2	1241.54	0.957323	40.7719	0
	High	SKPSYHAPEPK	3	1	1	Ratprotein		0		34.95	0.006382	2	1240.63	-3.61932	20.3512	1
	High	GsVVNVNPtNTRPQSDTPEIR	4	1	1	Ratprotein	S2(Phospho); T9(Phospho)	0	S(2): 100.0; T(9): 98.7; T(11): 1.3; S(15): 0.0; T(17): 0.0	34.84	0.00654571	3	2441.08	-0.734812	47.274	1
	High	NsTSsIEPR	7	1	1	Ratprotein	S2(Phospho); S5(Phospho)	0	S(2): 99.0; T(3): 1.7; S(4): 8.1; S(5): 91.2	34.57	0.00696557	2	1150.42	0.00774338	39.4681	0
	High	SGGSSQVYFmTLGR	2	1	1	Ratprotein	M10(Dioxidation)	0		34.34	0.0073444	2	1521.7	-0.987208	47.1374	0
	High	SQDPcPPSR	3	1	1	Ratprotein	C5(Carbamidomethyl)	0		33.99	0.0079608	2	1043.46	0.283644	22.9946	0
	High	ALFLIPR	5	1	1	Ratprotein		0		33.98	0.00797915	2	829.529	-0.164944	55.1518	0
	High	SDsDEVPPR	4	1	1	Ratprotein	S3(Phospho)	0	S(1): 50.0; S(3): 50.0	33.84	0.00824056	2	1081.42	-0.419058	33.1068	0
	High	QQLLQEQQLR	6	1	1	Ratprotein		0		33.68	0.00854981	2	1283.71	-1.01381	38.1668	0
	High	LLQISPSSGttVTSVVGFScDGLRPEAIR	37	1	1	Ratprotein	T10(Phospho); T11(Phospho); C20(Carbamidomethyl)	0	S(5): 0.0; S(7): 0.3; S(8): 0.7; T(10): 73.9; T(11): 73.9; T(13): 25.5; S(14): 25.5; S(19): 0.0	33.59	0.00872884	3	3207.52	1.8726	73.3849	1
	High	NTFIGTPYWMAPEVIAcDENPDATYDYR	3	1	1	Ratprotein	C17(Carbamidomethyl)	0		33.37	0.00918241	3	3309.45	-1.1225	73.388	0
	High	SVETGHLDGVFmHKR	1	1	1	Ratprotein	M12(Oxidation)	0		33.31	0.00931015	3	1728.85	-0.228792	31.3473	1
	High	IEQQKEQR	3	1	1	Ratprotein		0		33.22	0.0095051	2	1058.56	-0.398676	14.1658	1
	High	PHYDPADR	2	1	1	Ratprotein		0		33.19	0.00957098	2	970.438	-0.147012	21.8675	0
	High	LEELER	2	1	1	Ratprotein		0		33.15	0.00965954	2	788.415	0.157691	29.8329	0
	High	RQLLAER	1	1	1	Ratprotein		0		32.98	0.0100452	2	885.526	-0.120283	23.4353	1
	High	SSsSFTPFIDPR	24	1	1	Ratprotein	S3(Phospho)	0	S(1): 3.6; S(2): 3.6; S(3): 44.6; S(4): 3.6; T(6): 44.6	32.81	0.0104462	3	1420.61	-0.312876	61.9232	0
	High	VMDVTEDEEEEIKLEINMLK	20	1	1	Ratprotein		0		32.56	0.0110651	3	2407.16	0.435265	78.4809	1
	High	LVDFGVSAQLDRtVGR	79	1	1	Ratprotein	T13(Phospho)	0	S(7): 0.1; T(13): 99.9	32.49	0.0112449	3	1812.9	-0.907076	62.6744	1
	High	SSVEVYAWAPKPYHK	5	1	1	Ratprotein		0		32.48	0.0112708	3	1761.89	-0.532751	41.1184	1
	High	SEGLSQSSDSKSEVPEPtQKAWSR	4	1	1	Ratprotein	T18(Phospho)	0	S(1): 0.0; S(5): 0.0; S(7): 0.0; S(8): 0.0; S(10): 0.0; S(12): 0.0; T(18): 100.0; S(23): 0.0	32.15	0.0121606	3	2700.21	-1.91108	38.9616	2
	High	PSTEQLLK	2	1	1	Ratprotein		0		32.14	0.0121887	2	915.514	-0.240782	33.3348	0
	High	KQGWTTVGDLEGcVHYK	1	1	1	Ratprotein	C13(Carbamidomethyl)	0		32.01	0.012559	3	1977.95	-0.817814	42.8933	1
	High	FAHHHLR	3	1	1	Ratprotein		0		31.95	0.0127338	2	917.484	-1.82255	17.5192	0
	High	NIATYYGAFIKK	9	1	1	Ratprotein		0		31.27	0.0148921	3	1388.76	-0.0907534	49.8375	1
	High	SEGLsQSSDSK	4	1	1	Ratprotein	S5(Phospho)	0	S(1): 0.0; S(5): 91.1; S(7): 7.5; S(8): 0.7; S(10): 0.7	31.13	0.01538	2	1204.47	-0.619967	26.084	0
	High	QQLLQEQQLREQEEYKR	4	1	1	Ratprotein		0		31.12	0.0154155	4	2246.16	1.42424	34.8733	2
	High	SDLWScGITAIEmAEGAPPLcDMHPMR	11	1	1	Ratprotein	C6(Carbamidomethyl); M13(Oxidation); C21(Carbamidomethyl)	0		31.11	0.015451	3	3061.33	-0.124662	72.5606	0
	High	SEGSPsQRLENAAK	3	1	1	Ratprotein	S6(Phospho)	0	S(1): 0.0; S(4): 0.0; S(6): 100.0	30.91	0.0161792	2	1553.69	-0.790866	31.7996	1
	High	DSPLQGSGQQNSQAGQRNSTsSIEPR	13	1	1	Ratprotein	S21(Phospho)	0.1143	S(2): 0.0; S(7): 0.0; S(12): 0.0; S(19): 5.1; T(20): 5.1; S(21): 44.9; S(22): 44.9	30.73	0.0168638	4	2809.25	0.472382	37.9371	1
	High	mDYKDDDDKGTmANDSPAK	2	1	1	Ratprotein	N-Term(Acetyl); M1(Oxidation); M12(Oxidation)	0		30.63	0.0172567	3	2190.88	-0.0571435	27.5722	2
	High	NKILHNDPEVEK	2	1	1	Ratprotein		0		30.58	0.0174565	2	1435.75	-0.138966	24.2412	1
	High	NSTSsIEPR	15	1	1	Ratprotein	S5(Phospho)	0.0312	S(2): 0.0; T(3): 0.5; S(4): 6.6; S(5): 92.9	30.52	0.0176993	2	1070.45	-0.540928	32.0764	0
	High	LVPRPGsGSSSGSSNSGSQPGSHPGSQSGsGER	13	1	1	Ratprotein	S7(Phospho); S30(Phospho)	0	S(7): 44.0; S(9): 44.0; S(10): 1.4; S(11): 1.4; S(13): 1.4; S(14): 7.6; S(16): 0.3; S(18): 0.0; S(22): 0.1; S(26): 3.0; S(28): 3.0; S(30): 93.9	30.41	0.0181533	3	3228.33	0.0899545	29.9491	1
	High	VEREQEYIR	2	1	1	Ratprotein		0		30.3	0.018619	2	1221.62	-1.72436	26.0285	1
	High	SGGSSQVYFmtLGR	3	1	1	Ratprotein	M10(Oxidation); T11(Phospho)	0	S(1): 0.0; S(4): 0.0; S(5): 0.0; Y(8): 0.0; T(11): 100.0	29.96	0.0201352	2	1585.67	-1.3206	50.9976	0
	High	QTQSASSTLQK	1	1	1	Ratprotein		0		29.77	0.0210357	2	1178.6	0.0446188	21.5486	0
	High	TTSRsPVLSR	12	1	1	Ratprotein	S5(Phospho)	0	T(1): 0.0; T(2): 0.1; S(3): 7.0; S(5): 92.9; S(9): 0.0	29.77	0.0210357	3	1183.58	-1.25394	25.1841	1
	High	AREVQWSHLAsLKNNVSPVsR	7	1	1	Ratprotein	S11(Phospho); S20(Phospho)	0	S(7): 0.0; S(11): 100.0; S(17): 50.0; S(20): 50.0	29.66	0.0215753	3	2538.2	-0.409619	47.9366	2
	High	SEGLSQSSDSKsEVPEPTQK	37	1	1	Ratprotein	S12(Phospho)	0	S(1): 0.0; S(5): 0.0; S(7): 0.0; S(8): 0.0; S(10): 0.1; S(12): 99.9; T(18): 0.0	29.48	0.0224883	3	2199.97	0.464317	33.9753	1
	High	RKEEEER	2	1	1	Ratprotein		0		29.13	0.0243757	2	975.484	-0.991985	12.0152	2
	High	VEKLVPRPGSGSSSGSSNSGSQPGSHPGSQSGSGER	1	1	1	Ratprotein		0		28.86	0.0259392	5	3424.61	-0.621803	25.9202	2
	High	FLVIALK	2	1	1	Ratprotein		0		28.77	0.0264824	2	803.538	-0.59929	53.4171	0
	High	SKPsYHAPEPK	5	1	1	Ratprotein	S4(Phospho)	0	S(1): 0.0; S(4): 50.0; Y(5): 50.0	28.57	0.0277304	2	1320.6	-0.644043	24.171	1
	High	LEEQQR	4	1	1	Ratprotein		0		28.56	0.0277944	2	802.405	-0.315762	17.7815	0
	High	EGTLIVR	2	1	1	Ratprotein		0		28.4	0.0288374	2	787.467	-0.076975	34.5594	0
	High	SQDPcPPSRSEGLSQSSDsKSEVPEPTQK	15	1	1	Ratprotein	C5(Carbamidomethyl); S19(Phospho)	0.1515	S(1): 0.0; S(8): 0.0; S(10): 0.0; S(14): 0.0; S(16): 0.7; S(17): 3.2; S(19): 80.5; S(21): 15.6; T(27): 0.0	28.16	0.0304759	3	3224.4	-0.963169	34.525	2
	High	VVKYER	2	1	1	Ratprotein		0		28.12	0.0307579	2	793.456	-0.742339	17.7221	1
	High	HKsSSSFTPFIDPR	10	1	1	Ratprotein	S3(Phospho)	0	S(3): 80.5; S(4): 6.5; S(5): 6.5; S(6): 6.5; T(8): 0.0	28.07	0.0311141	3	1685.77	-0.450847	43.7845	1
	High	qLEEEQR	1	1	1	Ratprotein	N-Term(Gln->pyro-Glu)	0		27.83	0.0328819	2	914.422	0.25826	36.0275	0
	High	KYSHHR	1	1	1	Ratprotein		0		27.76	0.0334162	2	827.427	-0.210071	11.2171	1
	High	HVKTGQLAAIK	1	1	1	Ratprotein		0		27.75	0.0334932	3	1165.7	-0.460038	24.5755	1
	High	AREVQWSHLAsLKNNVSPVSR	3	1	1	Ratprotein	S11(Phospho)	0	S(7): 0.3; S(11): 49.1; S(17): 49.1; S(20): 1.4	27.54	0.0351525	4	2458.23	-0.568272	45.0291	2
	High	mDYKDDDDKGTmANDsPAK	5	1	1	Ratprotein	N-Term(Acetyl); M1(Oxidation); M12(Oxidation); S16(Phospho)	0	Y(3): 0.0; T(11): 0.1; S(16): 99.9	27.33	0.0368941	3	2270.85	-0.441286	29.984	2
	High	PSYHAPEPKPHYDPADR	1	1	1	Ratprotein		0		27.18	0.0381906	4	1976.92	-0.83501	28.7582	1
	High	RRLEELER	5	1	1	Ratprotein		0		27.07	0.0391703	3	1100.62	-1.61839	25.639	2
	High	SLVDIDLSSLRDPAGIFELVEVVGNGTYGQVYK	2	1	1	Ratprotein		0		26.99	0.0398985	4	3553.83	-2.18123	79.7507	1
	High	VYYLsWLR	1	1	1	Ratprotein	S5(Phospho)	0	Y(2): 0.0; Y(3): 0.0; S(5): 100.0	26.84	0.0413006	2	1179.56	0.0167451	73.5518	0
	High	NNVsPVSR	4	1	1	Ratprotein	S4(Phospho)	0	S(4): 100.0; S(7): 0.0	26.82	0.0414913	2	952.426	1.18499	26.7117	0
	High	SNQTmGWGEK	1	1	1	Ratprotein	M5(Oxidation)	0		26.73	0.0423601	2	1153.49	0.215116	26.5656	0
	High	SDLWScGITAIEmAEGAPPLcDmHPMR	31	1	1	Ratprotein	C6(Carbamidomethyl); M13(Oxidation); C21(Carbamidomethyl); M23(Dioxidation)	0		26.7	0.0426537	3	3093.32	-0.0120557	67.2366	0
	High	GSVVNVNPtNTRPQSDTPEIR	9	1	1	Ratprotein	T9(Phospho)	0	S(2): 0.0; T(9): 42.9; T(11): 7.1; S(15): 42.9; T(17): 7.1	26.52	0.0444587	3	2361.12	-0.853609	43.6542	1
	High	KSPPGHDDQLWLVmEFcGAGSITDLVK	4	1	1	Ratprotein	M14(Oxidation); C17(Carbamidomethyl)	0		26.24	0.0474195	4	3016.45	-0.152531	64.7664	1
	High	GSVVNVNPTNTRPQSDTPEIR	1	1	1	Ratprotein		0		26.01	0.0499985	3	2281.15	0.464104	39.5921	1
	High	VmDVTEDEEEEIKLEINmLKK	2	1	1	Ratprotein	M2(Oxidation); M18(Oxidation)	0		25.84	0.0519944	4	2567.25	1.58298	54.0225	2
	High	TGQLAAIKVMDVTEDEEEEIKLEINMLK	3	1	1	Ratprotein		0		25.72	0.0534511	4	3189.62	-1.5294	78.0736	2
	High	LKFLcER	1	1	1	Ratprotein	C5(Carbamidomethyl)	0		25.69	0.0538216	2	965.524	-0.0166341	34.0067	1
	High	RDSPLQGSGQQNsQAGQRNSTSSIEPR	18	1	1	Ratprotein	S13(Phospho)	0.2353	S(3): 0.0; S(8): 0.0; S(13): 85.6; S(20): 11.1; T(21): 1.5; S(22): 1.5; S(23): 0.2	25.68	0.0539457	4	2965.35	0.185083	32.2056	2
	High	QTQSASsTLQK	9	1	1	Ratprotein	S7(Phospho)	0	T(2): 0.0; S(4): 0.1; S(6): 47.3; S(7): 47.3; T(8): 5.3	25.29	0.0590142	2	1258.57	0.605929	26.6936	0
	High	VYPLISR	2	1	1	Ratprotein		0		25.22	0.0599731	2	847.504	0.224752	41.325	0
	High	EQEEYKR	3	1	1	Ratprotein		0		24.92	0.0642623	2	981.463	-0.519603	16.2321	1
	High	RLEEQQRR	2	1	1	Ratprotein		0		24.85	0.0653065	3	1114.61	0.746278	13.6889	2
	High	AVEDVRPPHK	3	1	1	Ratprotein		0		24.79	0.066215	3	1147.62	0.504849	22.9327	1
	High	RAEDEKR	4	1	1	Ratprotein		0		24.61	0.0690171	2	903.464	-0.382393	9.52909	2
	High	NKILHNDPEVEKK	2	1	1	Ratprotein		0		24.59	0.0693356	3	1563.85	-1.38466	21.565	2
	High	GSVVNVNPTNTRPQSDTPEIRK	1	1	1	Ratprotein		0		24.47	0.0712782	3	2409.25	-0.497627	34.7195	2
	High	mDYKDDDDK	1	1	1	Ratprotein	N-Term(Acetyl); M1(Oxidation)	0		24.41	0.0722698	2	1202.45	-1.32096	25.153	1
	High	SKPsYHAPEPKPHYDPADR	6	1	1	Ratprotein	S4(Phospho)	0	S(1): 0.9; S(4): 98.3; Y(5): 0.9; Y(14): 0.0	24.37	0.0729385	3	2272.02	0.753243	28.7789	2
	High	EVQWSHLAsLKNNVSPVSR	10	1	1	Ratprotein	S9(Phospho)	0	S(5): 0.0; S(9): 100.0; S(15): 0.0; S(18): 0.0	24.23	0.075328	3	2231.1	-0.758956	51.424	1
	High	VYPLISRR	1	1	1	Ratprotein		0		24.19	0.076025	2	1003.6	-0.0990863	32.3045	1
	High	QTQsASsTLQK	3	1	1	Ratprotein	S4(Phospho); S7(Phospho)	0	T(2): 0.4; S(4): 87.1; S(6): 17.4; S(7): 47.6; T(8): 47.6	24.08	0.0779752	2	1338.53	0.0970058	30.3738	0
	High	RLEELERR	3	1	1	Ratprotein		0		23.79	0.0833598	2	1100.62	-1.02389	23.3721	2
	High	fQQmDVLEGLNVLVTISGK	3	1	1	Ratprotein	N-Term(Acetyl); M4(Oxidation)	0		23.51	0.0889112	3	2149.14	8.38984	73.6149	0
	High	SEGSPSQR	1	1	1	Ratprotein		0		23.46	0.0899408	2	847.391	0.165524	14.2653	0
	High	TmIVHDDVESEPAMTPsKEGtLIVR	9	1	1	Ratprotein	M2(Oxidation); S17(Phospho); T21(Phospho)	0	T(1): 0.0; S(10): 0.0; T(15): 16.2; S(17): 86.2; T(21): 97.6	23.3	0.0933161	4	2931.29	-2.05746	51.7434	1
	High	VFFAsVR	1	1	1	Ratprotein	S5(Phospho)	0	S(5): 100.0	23.28	0.0937468	2	905.428	0.36564	54.422	0
	High	VFFASVR	3	1	1	Ratprotein		0		23.2	0.0954897	2	825.462	0.576086	42.7955	0
	High	SSsKSEGSPsQR	10	1	1	Ratprotein	S3(Phospho); S10(Phospho)	0	S(1): 7.2; S(2): 7.2; S(3): 85.6; S(5): 0.0; S(8): 0.0; S(10): 100.0	23.09	0.0979392	2	1396.51	-0.164471	18.4346	1
	High	AEDEKR	1	1	1	Ratprotein		0		23.08	0.098165	2	747.363	-0.646009	11.0366	1
	High	QLLAER	2	1	1	Ratprotein		0		22.87	0.103028	2	729.425	-0.166936	29.2798	0
	High	ALFLIPRNPPPR	1	1	1	Ratprotein		0		22.7	0.107141	3	1390.83	-0.387421	45.2388	1
	High	NNVSPVSR	1	1	1	Ratprotein		0		22.65	0.108382	2	872.459	0.0600516	23.3808	0
	High	ERSEALRR	1	1	1	Ratprotein		0		22.34	0.116401	2	1016.56	-0.963989	15.2058	2
	High	qLLAER	1	1	1	Ratprotein	N-Term(Gln->pyro-Glu)	0		22.26	0.118565	2	712.398	-0.515444	47.5137	0
	High	RIEQQK	1	1	1	Ratprotein		0		22.22	0.119662	2	801.457	-0.775358	12.9102	1
	High	FLcERNDK	1	1	1	Ratprotein	C3(Carbamidomethyl)	0		22.22	0.119662	2	1081.51	-0.664478	22.9566	1
	High	LEINMLK	1	1	1	Ratprotein		0		22.01	0.12559	2	860.491	-0.397541	46.1918	0
	High	SDsDEVPPRVPVRTTsR	6	1	1	Ratprotein	S3(Phospho); S16(Phospho)	0.0435	S(1): 50.0; S(3): 50.0; T(14): 7.0; T(15): 46.5; S(16): 46.5	21.94	0.127631	3	2057.91	0.319116	39.6593	2
	High	FLcER	1	1	1	Ratprotein	C3(Carbamidomethyl)	0		21.8	0.131812	2	724.345	0.432117	28.3339	0
	High	HPFIR	3	1	1	Ratprotein		0		21.77	0.132726	2	669.384	0.689023	22.5885	0
	High	SEVPEPtQK	1	1	1	Ratprotein	T7(Phospho)	0	S(1): 0.0; T(7): 100.0	21.45	0.142875	2	1094.48	0.0162623	31.5292	0
	High	mDYKDDDDKGtmANDSPAK	1	1	1	Ratprotein	M1(Dioxidation); N-Term(Acetyl); T11(Phospho); M12(Oxidation)	0	Y(3): 0.0; T(11): 100.0; S(16): 0.0	21.4	0.14453	3	2286.84	-1.44363	31.0204	2
	High	QLEEEQR	2	1	1	Ratprotein		0		21.17	0.15239	2	931.447	-0.5314	20.6911	0
	High	EVQWsHLAsLK	1	1	1	Ratprotein	S5(Phospho); S9(Phospho)	0	S(5): 100.0; S(9): 100.0	21.16	0.152741	2	1457.62	-0.179229	60.7527	0
	High	VmDVTEDEEEEIKLEINMLK	6	1	1	Ratprotein	M2(Oxidation)	0		21.15	0.153093	3	2423.16	-0.592453	62.0916	1
	High	VMDVTEDEEEEIKLEINMLKK	1	1	1	Ratprotein		0		21.12	0.154155	4	2535.26	-0.57881	78.2925	2
	High	RNTFIGTPYWmAPEVIAcDENPDATYDYR	1	1	1	Ratprotein	M11(Oxidation); C18(Carbamidomethyl)	0		21.11	0.15451	3	3481.56	5.14882	61.2408	1
	High	KGsVVNVNPTNTRPQSDTPEIR	19	1	1	Ratprotein	S3(Phospho)	0	S(3): 100.0; T(10): 0.0; T(12): 0.0; S(16): 0.0; T(18): 0.0	20.75	0.167864	3	2489.22	3.94744	42.698	2
	High	TMIVHDDVEsEPAMTPSK	1	1	1	Ratprotein	S10(Phospho)	0	T(1): 0.3; S(10): 99.7; T(15): 0.0; S(17): 0.0	20.68	0.170591	3	2066.88	0.79507	44.5457	0
	High	DQPNER	1	1	1	Ratprotein		0		20.56	0.175371	2	758.341	-1.73146	14.2685	0
	High	VRsSSKSEGSPSQR	33	1	1	Ratprotein	S3(Phospho)	0	S(3): 47.6; S(4): 47.6; S(5): 4.8; S(7): 0.1; S(10): 0.0; S(12): 0.0	20.31	0.185762	3	1571.72	-0.557638	14.7587	2
	High	sQDPcPPSR	1	1	1	Ratprotein	N-Term(Acetyl); C5(Carbamidomethyl)	0		20.28	0.18705	2	1085.47	-0.23885	31.467	0
	High	SHSFSDPSPK	2	1	1	Ratprotein		0		20.15	0.192733	2	1088.5	-1.54365	23.1824	0
	High	EQEYIR	1	1	1	Ratprotein		0		20.09	0.195414	2	837.411	0.669719	26.9914	0
	High	TmIVHDDVESEPAMTPSKEGTLIVR	2	1	1	Ratprotein	M2(Oxidation)	0		19.75	0.211328	4	2771.36	0.747092	43.6029	1
	High	LLQISPSSGtTVTSVVGFScDGLRPEAIRQDPTR	6	1	1	Ratprotein	T10(Phospho); C20(Carbamidomethyl)	0.0476	S(5): 0.2; S(7): 4.1; S(8): 13.0; T(10): 43.3; T(11): 13.0; T(13): 13.0; S(14): 13.0; S(19): 0.5; T(33): 0.1	19.65	0.21625	3	3724.83	-1.39396	61.9717	2
	High	KGSVVNVNPTNTRPQSDTPEIR	2	1	1	Ratprotein		0		19.58	0.219764	4	2409.25	-0.604543	36.8333	2
	High	LLQISPSSGttVtSVVGFScDGLRPEAIR	6	1	1	Ratprotein	T10(Phospho); T11(Phospho); T13(Phospho); C20(Carbamidomethyl)	0.2692	S(5): 0.1; S(7): 11.6; S(8): 59.6; T(10): 63.9; T(11): 63.9; T(13): 50.4; S(14): 50.4; S(19): 0.1	19.31	0.23386	3	3287.48	-0.556202	80.5301	1
	High	RDFLR	2	1	1	Ratprotein		0		19.3	0.234399	2	706.4	0.606799	25.3998	1
	High	LLWERVEK	3	1	1	Ratprotein		0		19.21	0.239308	2	1072.61	-0.544295	38.6049	1
	High	LLWER	3	1	1	Ratprotein		0		19.06	0.247717	2	716.409	-0.22365	43.1554	0
	High	PGsGSSSGSSNSGSQPGSHPGSQSGsGERFR	12	1	1	Ratprotein	S3(Phospho); S26(Phospho)	0	S(3): 74.5; S(5): 17.4; S(6): 4.3; S(7): 1.1; S(9): 1.1; S(10): 1.1; S(12): 0.3; S(14): 0.1; S(18): 0.0; S(22): 16.0; S(24): 16.0; S(26): 68.1	18.91	0.256423	3	3066.19	-1.31887	28.353	1
	High	EGtLIVR	1	1	1	Ratprotein	T3(Phospho)	0	T(3): 100.0	18.89	0.257606	2	867.434	1.0301	43.896	0
	High	DDDDKGTmANDSPAK	1	1	1	Ratprotein	M8(Oxidation)	0		18.81	0.262396	3	1595.65	0.73661	20.7243	1
	High	LVDFGVSAQLDRtVGRR	9	1	1	Ratprotein	T13(Phospho)	0	S(7): 0.0; T(13): 100.0	18.38	0.289705	3	1969	-0.76542	78.233	2
	High	DDDDKGtMANDSPAK	1	1	1	Ratprotein	T7(Phospho)	0	T(7): 100.0; S(12): 0.0	18.29	0.295772	2	1659.62	-1.0004	28.1812	1
	High	VPVRtTSRsPVLSR	5	1	1	Ratprotein	T5(Phospho); S9(Phospho)	0	T(5): 47.7; T(6): 47.7; S(7): 6.5; S(9): 98.1; S(13): 0.0	18.28	0.296453	3	1714.84	0.320201	31.9494	2
	High	SQDPcPPSRSEGLSQSSDSKSEVPEPTQK	2	1	1	Ratprotein	C5(Carbamidomethyl)	0		18.22	0.300578	3	3144.44	-0.941717	33.3688	2
	High	SSsKsEGSPSQRLENAAK	12	1	1	Ratprotein	S3(Phospho); S5(Phospho)	0.3571	S(1): 9.2; S(2): 49.9; S(3): 49.9; S(5): 89.9; S(8): 0.6; S(10): 0.6	18.2	0.301965	2	2022.85	-0.628386	31.5355	2
	High	qTQsASstLQKHK	3	1	1	Ratprotein	N-Term(Gln->pyro-Glu); S4(Phospho); S7(Phospho); T8(Phospho)	0	T(2): 2.0; S(4): 96.7; S(6): 21.5; S(7): 89.9; T(8): 89.9	17.96	0.319122	2	1666.62	-5.94857	26.2137	1
	High	hLEILQQQLLQEQAmLLHDHR	1	1	1	Ratprotein	N-Term(Acetyl); M15(Oxidation)	0		17.77	0.333393	4	2651.39	7.78223	95.1603	0
	High	RNTFIGTPYWMAPEVIAcDENPDATYDYR	3	1	1	Ratprotein	C18(Carbamidomethyl)	0		17.59	0.347501	3	3465.55	-0.134098	68.303	1
	High	sPPGHDDQLWLVmEFcGAGSITDLVK	1	1	1	Ratprotein	N-Term(Acetyl); M13(Dioxidation); C16(Carbamidomethyl)	0		17.54	0.351525	3	2946.39	7.24832	73.8	0
	High	EQEEKR	1	1	1	Ratprotein		0		17.51	0.353962	2	818.4	-0.292384	10.9377	1
	High	SEALRR	2	1	1	Ratprotein		0		17.49	0.355596	2	731.416	-0.112408	15.7401	1
	High	LVPRPGSGSSSGSSNSGSQPGSHPGsQSGSGERFR	17	1	1	Ratprotein	S26(Phospho)	0	S(7): 0.0; S(9): 0.0; S(10): 0.0; S(11): 0.0; S(13): 0.0; S(14): 0.0; S(16): 0.0; S(18): 0.0; S(22): 1.0; S(26): 67.8; S(28): 15.6; S(30): 15.6	17.41	0.362207	4	3451.53	-0.704485	30.2546	2
	High	YSHHR	1	1	1	Ratprotein		0		17.09	0.389903	2	699.332	0.274103	11.0398	0
	High	RNTFIGTPYWmAPEVIAcDENPDATYDYR	1	1	1	Ratprotein	M11(Dioxidation); C18(Carbamidomethyl)	0		17.06	0.392606	3	3497.56	6.1955	64.5157	1
	High	SNQTMGWGEKAIEIR	1	1	1	Ratprotein		0		16.98	0.399905	3	1719.85	0.171913	44.2854	1
	High	KGsVVNVNPtNTRPQSDTPEIR	15	1	1	Ratprotein	S3(Phospho); T10(Phospho)	0	S(3): 100.0; T(10): 49.3; T(12): 49.3; S(16): 0.7; T(18): 0.7	16.86	0.411109	4	2569.18	1.50623	41.4158	2
	High	AWsRSDSDEVPPRVPVR	9	1	1	Ratprotein	S3(Phospho)	0	S(3): 87.4; S(5): 1.5; S(7): 11.1	16.75	0.421654	3	2032.96	-0.367721	38.931	2
	High	qTQsASsTLQKHK	2	1	1	Ratprotein	N-Term(Gln->pyro-Glu); S4(Phospho); S7(Phospho)	0.0556	T(2): 2.9; S(4): 96.6; S(6): 12.5; S(7): 75.9; T(8): 12.1	16.59	0.437478	2	1586.66	-0.387128	30.2858	1
	High	DSPLQGSGQQNsQAGQRNstSSIEPR	4	1	1	Ratprotein	S12(Phospho); S19(Phospho); T20(Phospho)	0	S(2): 0.0; S(7): 15.3; S(12): 84.7; S(19): 91.3; T(20): 91.3; S(21): 8.7; S(22): 8.7	16.51	0.445612	3	2969.17	-2.85263	52.4058	1
	High	SNQTmGWGEK	3	1	1	Ratprotein	M5(Dioxidation)	0		16.47	0.449735	2	1169.49	-0.553499	23.6709	0
	High	RFNSEILcAALWGVNLLVGTESGLMLLDR	1	1	1	Ratprotein	C8(Carbamidomethyl)	0		16.3	0.467688	3	3247.7	-0.157995	79.9552	1
	High	nTFIGTPYWmAPEVIAcDENPDATYDYR	1	1	1	Ratprotein	N-Term(Acetyl); M10(Oxidation); C17(Carbamidomethyl)	0		16.24	0.474195	3	3367.48	6.76696	65.1149	0
	High	TTSRsPVLSRR	2	1	1	Ratprotein	S5(Phospho)	0	T(1): 0.2; T(2): 0.2; S(3): 1.2; S(5): 98.5; S(9): 0.0	16.19	0.479685	3	1339.68	-0.458614	21.4166	2
	High	SHSFsDPSPK	13	1	1	Ratprotein	S5(Phospho)	0.36	S(1): 7.5; S(3): 7.5; S(5): 84.9; S(8): 0.0	15.89	0.513992	3	1168.47	0.725189	27.3395	0
	High	SDSDEVPPRVPVRtTSR	3	1	1	Ratprotein	T14(Phospho)	0	S(1): 0.0; S(3): 0.0; T(14): 33.3; T(15): 33.3; S(16): 33.3	15.83	0.521143	3	1977.94	0.312488	35.674	2
	High	EVQWSHLAsLKNNVsPVsRSHSFSDPSPK	1	1	1	Ratprotein	S9(Phospho); S15(Phospho); S18(Phospho)	0	S(5): 0.8; S(9): 98.8; S(15): 99.0; S(18): 41.9; S(20): 41.8; S(22): 8.1; S(24): 8.1; S(27): 1.7	15.83	0.521143	3	3460.51	-1.93088	51.836	2
	High	KEEEER	1	1	1	Ratprotein		0		15.77	0.528392	2	819.384	-0.454693	11.5058	1
	High	SKKWSK	1	1	1	Ratprotein		0		15.67	0.5407	2	763.446	-0.770318	12.9263	2
	High	VRSssKSEGSPSQR	48	1	1	Ratprotein	S4(Phospho); S5(Phospho)	0	S(3): 1.1; S(4): 98.9; S(5): 98.9; S(7): 1.1; S(10): 0.0; S(12): 0.0	15.53	0.558414	3	1651.68	-0.839832	17.9159	2
	High	NYMQRPSTEQLLK	1	1	1	Ratprotein		0		15.51	0.560992	3	1607.82	-0.102829	38.1011	1
	High	HPFIRDQPNER	1	1	1	Ratprotein		0		15.45	0.568796	3	1408.71	0.318693	24.993	1
	High	LVPRPGSGSSSGSSNSGSQPGSHPGsQsGsGER	3	1	1	Ratprotein	S26(Phospho); S28(Phospho); S30(Phospho)	0	Too many isoforms	15.45	0.568796	4	3308.3	-1.15915	33.2853	1
	High	NNVSPVSRsHSFsDPSPK	4	1	1	Ratprotein	S9(Phospho); S13(Phospho)	0	S(4): 0.1; S(7): 12.2; S(9): 86.1; S(11): 13.6; S(13): 86.1; S(16): 1.9	15.43	0.571421	3	2101.88	1.56536	36.2202	1
	High	KGsVVNVNPtNtRPQSDTPEIR	1	1	1	Ratprotein	S3(Phospho); T10(Phospho); T12(Phospho)	0	S(3): 99.2; T(10): 96.3; T(12): 93.6; S(16): 5.5; T(18): 5.5	15.1	0.616533	3	2649.14	-0.82353	45.9197	2
	High	SHsFsDPSPK	4	1	1	Ratprotein	S3(Phospho); S5(Phospho)	0	S(1): 1.3; S(3): 98.7; S(5): 98.7; S(8): 1.3	14.87	0.650065	2	1248.43	0.280447	32.8243	0
	High	SQDPcPPSRsEGLsQSSDSKSEVPEPTQK	1	1	1	Ratprotein	C5(Carbamidomethyl); S10(Phospho); S14(Phospho)	0	S(1): 0.0; S(8): 14.1; S(10): 72.1; S(14): 36.6; S(16): 36.6; S(17): 37.4; S(19): 2.5; S(21): 0.7; T(27): 0.0	14.83	0.65608	4	3304.37	-0.267281	38.5242	2
	High	HKSSSSFTPFIDPR	1	1	1	Ratprotein		0		14.6	0.691762	4	1605.8	-1.15188	39.3516	1
	High	QQLLQEQQLREQEEYK	1	1	1	Ratprotein		0		14.37	0.729385	3	2090.05	-1.0693	38.4714	1
	High	FmAFK	1	1	1	Ratprotein	M2(Dioxidation)	0		14.33	0.736133	2	675.317	-0.866877	32.4608	0
	High	TmIVHDDVESEPAmTPsKEGtLIVR	3	1	1	Ratprotein	M2(Oxidation); M14(Oxidation); S17(Phospho); T21(Phospho)	0.3	T(1): 0.0; S(10): 3.0; T(15): 15.1; S(17): 82.1; T(21): 99.8	14.33	0.736133	3	2947.28	-0.647752	47.7014	1
	High	QTQsASstLQK	4	1	1	Ratprotein	S4(Phospho); S7(Phospho); T8(Phospho)	0	T(2): 49.9; S(4): 49.9; S(6): 1.9; S(7): 98.5; T(8): 99.8	14.1	0.776169	2	1418.5	0.592077	39.6242	0
	High	LVPRPGSGSSSGSSNSGSQPGsHPGsQsGSGERFR	1	1	1	Ratprotein	S22(Phospho); S26(Phospho); S28(Phospho)	0	Too many isoforms	13.93	0.807154	4	3611.47	-0.753297	34.4485	2
	High	AASsLNLsNGETESVKTmIVHDDVESEPAMTPSKEGTLIVR	1	1	1	Ratprotein	S4(Phospho); S8(Phospho); M18(Dioxidation)	0	S(3): 50.5; S(4): 50.5; S(8): 88.4; T(12): 5.2; S(14): 2.4; T(17): 2.5; S(26): 0.2; T(31): 0.1; S(33): 0.1; T(37): 0.1	13.87	0.818383	4	4535.05	-2.50783	53.332	2
	High	qTQSASstLQK	3	1	1	Ratprotein	N-Term(Gln->pyro-Glu); S7(Phospho); T8(Phospho)	0.2222	T(2): 0.0; S(4): 3.0; S(6): 17.8; S(7): 89.6; T(8): 89.6	13.81	0.829768	2	1321.51	1.3443	53.2379	0
	High	EVQWsHLAsLKNNVSPVsR	5	1	1	Ratprotein	S5(Phospho); S9(Phospho); S18(Phospho)	0.3913	S(5): 93.8; S(9): 99.3; S(15): 8.7; S(18): 98.1	13.73	0.845194	3	2391.03	-0.9822	60.1834	1
	High	TTsRsPVLSR	2	1	1	Ratprotein	S3(Phospho); S5(Phospho)	0	T(1): 6.8; T(2): 6.8; S(3): 86.6; S(5): 99.8; S(9): 0.0	13.49	0.893216	3	1263.55	0.377581	31.7785	1
	High	sQDPcPPSRSEGLSQSSDSKSEVPEPTQK	1	1	1	Ratprotein	N-Term(Acetyl); C5(Carbamidomethyl)	0		13.4	0.91192	3	3186.45	-0.56722	36.8439	2
	High	AWsRSDsDEVPPRVPVR	1	1	1	Ratprotein	S3(Phospho); S7(Phospho)	0	S(3): 66.7; S(5): 66.7; S(7): 66.7	13.22	0.95051	3	2112.93	0.704394	47.5515	2
	High	SDLWScGITAIEmAEGAPPLcDmHPMR	25	1	1	Ratprotein	C6(Carbamidomethyl); M13(Oxidation); C21(Carbamidomethyl); M23(Oxidation)	0		13.2	0.954897	4	3077.33	0.770338	68.6539	0
	High	NNVsPVsRSHSFSDPsPK	1	1	1	Ratprotein	S4(Phospho); S7(Phospho); S16(Phospho)	0	S(4): 0.2; S(7): 8.2; S(9): 49.9; S(11): 49.9; S(13): 91.8; S(16): 100.0	13.1	0.977139	2	2181.84	-0.00672368	40.1188	1
