# Supplementary material for: MAP4K4 expression in cardiomyocytes: multiple isoforms, multiple phosphorylations and interactions with striatins
Source: Biochem J. 2021 Jun 11;478(11):2121–43. doi: 10.1042/BCJ20210003 (PMC8203206; doi:10.1042/BCJ20210003)
Supplement: Supplementary Spreadsheet 6 [file BCJ-478-2121-s7.xlsx]

## Sheet: SS6 Data
Accession	Description	Score	Coverage	# Proteins	# Unique Peptides	# Peptides	# PSMs	Molecular Function	Cellular Component	Biological Process	Pfam IDs	Gene IDs	GO Terms	# AAs	MW [kDa]	calc. pI
IPI00189809.2	myosin-6	38996.9	72	7	70	218	989	catalytic activity; motor activity; nucleotide binding; protein binding; structural molecule activity	chromosome; nucleus; organelle lumen; cytoskeleton; cytoplasm; mitochondrion; Golgi; membrane	cell organization and biogenesis; development; regulation of biological process; metabolic process; transport; cell division; reproduction; response to stimulus; cellular component movement; cell differentiation; cell communication	Pf00038; Pf00063; Pf00769; Pf01576; Pf02463; Pf02736; Pf05483; Pf05557; Pf05911; Pf06160; Pf07888; Pf09726; Pf09730; Pf12128	29556	[GO:0000146]; GO:0003774; GO:0017111; GO:0016462; GO:0016818; GO:0016817; GO:0016787; GO:0003824; GO:0003674 [GO:0000166]; GO:0036094; GO:1901265; GO:0005488; GO:0097159; GO:1901363; GO:0003674 [GO:0000795]; GO:0000794; GO:0044454; GO:0000228; GO:0000793; GO:0044427; GO:0044428; GO:0005694; GO:0031981; GO:0044446; GO:0005634; GO:0043232; GO:0070013; GO:0043229; GO:0044422; GO:0044424; GO:0043231;…	1939	223.371	5.73193
	A2	Sequence	# PSMs	# Proteins	# Protein Groups	Protein Group Accessions	Modifications	ΔCn	phosphoRS Site Probabilities	IonScore	Exp Value	Charge	MH+ [Da]	ΔM [ppm]	RT [min]	# Missed Cleavages
	High	LMATLFSTYASADTGDSGK	11	1	1	IPI00189809.2		0		129.86	1.466e-11	2	1935.9	-1.11487	59.4651	0
	High	NDLQLQVQAEQDNLADAEER	75	2	2	IPI00189811.1;IPI00189809.2		0		121.66	1.1436e-10	2	2299.08	-1.76162	73.1018	0
	High	qAEEAEEQANTNLSK	8	2	2	IPI00189811.1;IPI00189809.2	N-Term(Gln->pyro-Glu)	0		119.38	1.43778e-10	2	1644.73	-0.539894	41.9462	0
	High	MEGDLNEMEIQLSQANR	2	1	1	IPI00189809.2		0		116.18	3.59196e-10	2	1977.9	0.678379	55.779	0
	High	LEEAGGATSVQIEMNK	5	2	2	IPI00189811.1;IPI00189809.2		0		115.34	3.24435e-10	2	1676.82	-0.0630555	44.4787	0
	High	LQNEIEDLMVDVER	7	2	2	IPI00189811.1;IPI00189809.2		0		114.01	4.51408e-10	2	1702.83	-0.793641	64.0023	0
	High	LKNAYEESLEHLETFK	2	2	2	IPI00189811.1;IPI00189809.2		0		110.3	9.83183e-10	2	1950.98	0.917612	48.0313	1
	High	VVDSLQTSLDAETR	11	2	2	IPI00189811.1;IPI00189809.2		0		109.46	1.05087e-09	2	1533.78	0.238108	45.2396	0
	High	MDADLSQLQTEVEEAVQEcR	6	2	2	IPI00189811.1;IPI00189809.2	C19(Carbamidomethyl)	0		106.85	3.84987e-09	2	2351.05	-0.919889	71.6597	0
	High	KmEGDLNEMEIQLSQANR	4	1	1	IPI00189809.2	M2(Oxidation)	0		104.89	4.85374e-09	2	2121.99	-0.652703	46.0992	1
	High	LmATLFSTYASADTGDSGK	8	1	1	IPI00189809.2	M2(Oxidation)	0		104.19	5.61691e-09	2	1951.89	-1.43992	55.8781	0
	High	QAEEAEEQANTNLSK	9	2	2	IPI00189811.1;IPI00189809.2		0		99.96	1.15963e-08	2	1661.76	-0.790689	28.7858	0
	High	QKYEESQSELESSQK	3	2	2	IPI00189811.1;IPI00189809.2		0		98.98	1.67831e-08	2	1799.83	-1.58105	28.0412	1
	High	KHADSVAELGEQIDNLQR	3	7	3	IPI00189811.1;IPI00780102.1;IPI00189809.2		0		98.59	1.40916e-08	2	2023.02	-0.104843	43.6435	1
	High	SEFKLELDDVTSNMEQIIK	13	2	2	IPI00189811.1;IPI00189809.2		0		97.29	2.33577e-08	2	2239.12	-0.368532	68.1217	1
	High	KMEGDLNEMEIQLSQANR	1	1	1	IPI00189809.2		0		96.69	2.98719e-08	2	2105.99	-0.405887	49.1345	1
	High	qKYEESQSELESSQK	9	2	2	IPI00189811.1;IPI00189809.2	N-Term(Gln->pyro-Glu)	0		96.56	2.80748e-08	2	1782.81	1.38161	34.9452	1
	High	LASADIETYLLEK	15	13	5	IPI00189811.1;IPI00780102.1;IPI00189809.2;IPI00763881.1;IPI00780631.2		0		96.47	1.35367e-08	2	1465.78	0.568417	80.1746	0
	High	SAETEKEMANMKEEFGR	2	2	2	IPI00189811.1;IPI00189809.2		0		95.97	3.87362e-08	2	1986.89	-0.847681	37.4693	2
	High	ANDDLKENIAIVER	7	2	2	IPI00189811.1;IPI00189809.2		0		95.83	1.93561e-08	2	1599.83	-1.05164	42.9556	1
	High	AITDAAMmAEELKK	2	17	6	IPI00189811.1;IPI00780102.1;IPI00189809.2;IPI00763881.1;IPI00780631.2;IPI00364799.5	M8(Oxidation)	0		95.79	2.76024e-08	2	1537.76	-1.72486	39.8623	1
	High	KMDADLSQLQTEVEEAVQEcR	3	2	2	IPI00189811.1;IPI00189809.2	C20(Carbamidomethyl)	0		95.72	4.81982e-08	2	2479.15	0.70357	63.7972	1
	High	MVSLLQEKNDLQLQVQAEQDNLADAEER	35	2	2	IPI00189811.1;IPI00189809.2		0		95.02	4.74208e-08	3	3227.58	-0.896914	64.9053	1
	High	AQLEFNQIKAEIER	1	2	2	IPI00189811.1;IPI00189809.2		0		94.25	2.36402e-08	2	1688.9	-0.238894	48.5917	1
	High	RQAEEAEEQANTNLSK	2	2	2	IPI00189811.1;IPI00189809.2		0		91.86	8.21703e-08	2	1817.86	-0.815127	26.1027	1
	High	VIQYFASIAAIGDR	11	1	1	IPI00189809.2		0		90.59	4.40851e-08	2	1523.82	1.9105	60.988	0
	High	NLQEEISDLTEQLGEGGK	5	1	1	IPI00189809.2		0		90.26	1.1849e-07	2	1959.96	3.46628	68.0436	0
	High	NMEQTIKDLQHR	1	1	1	IPI00189809.2		0		89.32	1.05664e-07	2	1512.76	-1.34842	35.8171	1
	High	GKLSYTQQMEDLKR	3	1	1	IPI00189809.2		0		88.68	1.21967e-07	2	1696.87	0.257488	33.6418	2
	High	ELEEISERLEEAGGATSVQIEMNK	52	2	2	IPI00189811.1;IPI00189809.2		0		88.17	2.2396e-07	3	2662.29	-0.828118	80.0406	1
	High	VKLEQQVDDLEGSLEQEKK	11	1	1	IPI00189809.2		0		87.64	1.22769e-07	2	2215.15	3.95414	45.5589	2
	High	IEDEQALALQLQK	5	1	1	IPI00189809.2		0		87.16	9.5193e-08	2	1498.81	-2.61723	49.7525	0
	High	NTLLQAELEELR	6	1	1	IPI00189809.2		0		86.71	1.2009e-07	2	1428.76	-3.25824	59.8059	0
	High	VKLEQQVDDLEGSLEQEK	3	1	1	IPI00189809.2		0		85.67	2.7522e-07	2	2087.05	-0.0147253	50.7962	1
	High	LQNEIEDLmVDVER	1	2	2	IPI00189811.1;IPI00189809.2	M9(Dioxidation)	0		84.44	4.34757e-07	2	1734.82	-0.826796	56.3568	0
	High	LQNEIEDLmVDVER	7	2	2	IPI00189811.1;IPI00189809.2	M9(Oxidation)	0		84.41	4.29982e-07	2	1718.83	-0.881683	54.6392	0
	High	AITDAAMMAEELKK	1	17	6	IPI00189811.1;IPI00780102.1;IPI00189809.2;IPI00763881.1;IPI00780631.2;IPI00364799.5		0		84.26	3.50037e-07	2	1521.76	-1.39455	46.2088	1
	High	LQDAEEAVEAVNAK	8	2	2	IPI00189811.1;IPI00189809.2		0		83.56	4.33726e-07	2	1486.74	0.403548	44.0853	0
	High	KKEFDISQQNSK	1	1	1	IPI00189809.2		0		83.43	4.05597e-07	2	1451.75	0.00528048	22.6274	2
	High	NLTEEmAGLDEIIAK	5	1	1	IPI00189809.2	M6(Oxidation)	0		83.13	5.40398e-07	2	1662.82	-1.22826	54.5975	0
	High	IKELTYQTEEDKK	2	1	1	IPI00189809.2		0		82.81	4.03696e-07	2	1624.84	-0.124525	26.435	2
	High	LEEAGGATSVQIEMNKK	2	2	2	IPI00189811.1;IPI00189809.2		0		82.72	5.04896e-07	2	1804.91	-0.193456	36.5268	1
	High	DIDDLELTLAKVEK	2	11	4	IPI00189811.1;IPI00780102.1;IPI00189809.2;IPI00780631.2		0		82.46	2.93421e-07	2	1601.86	-0.306351	59.6048	1
	High	KKHADSVAELGEQIDNLQR	4	7	3	IPI00189811.1;IPI00780102.1;IPI00189809.2		0		82.43	4.51468e-07	2	2151.11	-2.08444	40.1462	2
	High	EKSEFKLELDDVTSNMEQIIK	4	2	2	IPI00189811.1;IPI00189809.2		0		82.41	6.5277e-07	3	2496.25	-1.01928	61.9405	2
	High	NLTEEMAGLDEIIAK	5	1	1	IPI00189809.2		0		82.24	5.48675e-07	2	1646.83	2.26913	65.4295	0
	High	LAEQELIETSER	3	2	2	IPI00189811.1;IPI00189809.2		0		82.11	5.58581e-07	2	1417.72	-1.12975	43.6416	0
	High	qLEVEKLELQSALEEAEASLEHEEGK	17	1	1	IPI00189809.2	N-Term(Gln->pyro-Glu)	0		81.37	1.06938e-06	3	2921.43	0.732056	76.1253	1
	High	GQSVQQVYYSIGALAK	7	1	1	IPI00189809.2		0		80.89	5.14486e-07	2	1711.9	-0.425805	56.6597	0
	High	VQLLHSQNTSLINQK	4	2	2	IPI00189811.1;IPI00189809.2		0		80.86	2.99428e-07	2	1722.95	-1.27917	38.6339	0
	High	LEDEEEmNAELTAK	1	2	2	IPI00189811.1;IPI00189809.2	M7(Oxidation)	0		80.59	9.30151e-07	2	1637.72	-1.14819	35.7026	0
	High	RDLEEATLQHEATAAALR	5	5	2	IPI00189811.1;IPI00189809.2		0		80.41	7.8207e-07	2	1995.03	0.279332	41.0426	1
	High	LEEAGGATSVQIEmNK	1	2	2	IPI00189811.1;IPI00189809.2	M14(Oxidation)	0		80.05	1.12744e-06	2	1692.81	-2.32269	37.349	0
	High	KGSSFQTVSALHR	2	2	2	IPI00189811.1;IPI00189809.2		0		79.81	6.9265e-07	2	1417.75	-0.0896486	28.4009	1
	High	mDADLSQLQTEVEEAVQEcR	2	2	2	IPI00189811.1;IPI00189809.2	M1(Oxidation); C19(Carbamidomethyl)	0		79.55	1.94549e-06	2	2367.04	-0.828255	68.1819	0
	High	MEGDLNEmEIQLSQANR	3	1	1	IPI00189809.2	M8(Oxidation)	0		79.41	1.69822e-06	2	1993.89	-3.38877	46.7775	0
	High	GTLEDQIIQANPALEAFGNAK	11	2	2	IPI00189811.1;IPI00189809.2		0		78.98	1.05858e-06	2	2200.12	-0.55119	67.0965	0
	High	DLEEATLQHEATAAALR	6	5	2	IPI00189811.1;IPI00189809.2		0		78.9	1.42416e-06	2	1838.92	-1.39798	51.5906	0
	High	LELQSALEEAEASLEHEEGK	1	2	2	IPI00189811.1;IPI00189809.2		0		78.28	2.17467e-06	2	2212.05	-4.34969	64.516	0
	High	NAYEESLEHLETFK	3	2	2	IPI00189811.1;IPI00189809.2		0		78.07	1.78101e-06	2	1709.8	-2.54441	50.9245	0
	High	LEDEEEMNAELTAK	3	2	2	IPI00189811.1;IPI00189809.2		0		77.87	1.7588e-06	2	1621.73	0.522332	43.973	0
	High	AITDAAMMAEELK	1	17	6	IPI00189811.1;IPI00780102.1;IPI00189809.2;IPI00763881.1;IPI00780631.2;IPI00364799.5		0		77.76	1.61632e-06	2	1393.67	-1.08529	53.8928	0
	High	DIDDLELTLAKVEKEK	3	11	4	IPI00189811.1;IPI00780102.1;IPI00189809.2;IPI00780631.2		0		77.7	9.00918e-07	2	1859	-1.90385	55.4332	2
	High	KKmDADLSQLQTEVEEAVQEcR	4	2	2	IPI00189811.1;IPI00189809.2	M3(Oxidation); C21(Carbamidomethyl)	0		77.07	3.27881e-06	3	2623.24	1.45842	55.2841	2
	High	LELDDVTSNMEQIIK	2	2	2	IPI00189811.1;IPI00189809.2		0		76.41	2.33017e-06	2	1747.88	0.00697828	65.7812	0
	High	KQLEVEKLELQSALEEAEASLEHEEGK	10	1	1	IPI00189809.2		0		75.91	2.86966e-06	3	3066.54	-3.12343	60.6459	2
	High	YEESQSELESSQK	2	2	2	IPI00189811.1;IPI00189809.2		0		75.51	2.91032e-06	2	1543.67	-0.6666	29.4976	0
	High	mVSLLQEKNDLQLQVQAEQDNLADAEER	23	2	2	IPI00189811.1;IPI00189809.2	M1(Oxidation)	0		75.5	4.67147e-06	3	3243.57	-3.12587	73.9157	1
	High	LELDDVTSNmEQIIK	1	2	2	IPI00189811.1;IPI00189809.2	M10(Oxidation)	0		75.42	3.40762e-06	2	1763.87	-1.12416	53.334	0
	High	SAYLmGLNSADLLK	2	2	2	IPI00189811.1;IPI00189809.2	M5(Oxidation)	0		75.22	2.34624e-06	2	1511.78	-0.298432	55.5701	0
	High	DLEEATLQHEATAAALRK	1	5	2	IPI00189811.1;IPI00189809.2		0		74.8	2.45534e-06	2	1967.02	-0.996289	43.4064	1
	High	VRELENELEAEQKR	6	2	2	IPI00189811.1;IPI00189809.2		0		74.59	2.74554e-06	2	1742.9	-0.277549	31.737	2
	High	VQHELDEAEER	2	2	2	IPI00189811.1;IPI00189809.2		0		73.87	3.89899e-06	2	1354.62	-1.49548	25.7568	0
	High	qKYEESQSELESSQKEAR	4	2	2	IPI00189811.1;IPI00189809.2	N-Term(Gln->pyro-Glu)	0		73.82	7.06459e-06	3	2138.98	-2.84624	26.3894	2
	High	LLGSLDIDHNQYK	1	2	2	IPI00189811.1;IPI00189809.2		0		73.38	3.51975e-06	2	1515.78	-0.987728	43.4858	0
	High	KLAEKDEEmEQAK	1	2	2	IPI00189811.1;IPI00189809.2	M9(Oxidation)	0		73.33	5.50915e-06	2	1564.75	-0.259195	17.9975	2
	High	KALQEAHQQALDDLQAEEDKVNTLIK	8	1	1	IPI00189809.2		0		72.99	3.38579e-06	3	2948.53	-1.61002	50.9424	2
	High	LASADIETYLLEKSR	1	13	5	IPI00189811.1;IPI00780102.1;IPI00189809.2;IPI00763881.1;IPI00780631.2		0		72.8	2.95991e-06	2	1708.91	-0.995718	53.8573	1
	High	LAEKDEEMEQAK	1	2	2	IPI00189811.1;IPI00189809.2		0		72.7	5.12328e-06	2	1420.66	0.688726	24.6119	1
	High	LKNAYEESLEHLETFKR	1	2	2	IPI00189811.1;IPI00189809.2		0		72.15	5.72355e-06	2	2107.08	-1.0839	43.726	2
	High	SNAAAAALDKK	7	2	2	IPI00189811.1;IPI00189809.2		0		71.99	4.4585e-06	2	1059.58	-1.12186	24.8395	1
	High	NAQAHLKDTQLQLDDAVR	2	1	1	IPI00189809.2		0		71.99	5.09092e-06	2	2036.05	-0.770444	37.5064	1
	High	SAYLMGLNSADLLK	3	2	2	IPI00189811.1;IPI00189809.2		0		71.91	4.19676e-06	2	1495.78	1.27701	61.4037	0
	High	TKYETDAIQRTEELEEAK	1	13	5	IPI00189811.1;IPI00780102.1;IPI00189809.2;IPI00763881.1;IPI00780631.2		0		71.9	8.82609e-06	2	2154.05	-2.93355	39.4643	2
	High	LSYTQQMEDLKR	1	1	1	IPI00189809.2		0		71.58	6.67223e-06	2	1511.75	-0.93217	38.356	1
	High	LEQQVDDLEGSLEQEKK	4	8	3	IPI00780102.1;IPI00189809.2;IPI00780631.2		0		71.31	8.84568e-06	2	1987.98	-0.844622	43.3523	1
	High	ALQEAHQQALDDLQAEEDKVNTLIK	9	1	1	IPI00189809.2		0		71.31	6.7415e-06	3	2820.44	-0.687934	55.6583	1
	High	KmDADLSQLQTEVEEAVQEcR	3	2	2	IPI00189811.1;IPI00189809.2	M2(Oxidation); C20(Carbamidomethyl)	0		70.92	1.53243e-05	3	2495.14	-0.790841	60.7231	1
	High	KLAEQELIETSER	4	2	2	IPI00189811.1;IPI00189809.2		0		70.89	5.25077e-06	2	1545.81	-0.640839	38.4443	1
	High	VGNEYVTK	2	14	6	IPI00189811.1;IPI00780102.1;IPI00189809.2;IPI00364799.5;IPI00763881.1;IPI00780631.2		0		70.67	4.44374e-06	2	909.468	0.656408	25.6027	0
	High	QLEEKEALISQLTR	2	1	1	IPI00189809.2		0		70.59	3.95893e-06	2	1657.91	-0.86328	45.8564	1
	High	LTGAIMHYGNmK	1	1	1	IPI00189809.2	M11(Oxidation)	0		70.52	8.35701e-06	2	1351.65	-0.857568	32.4681	0
	High	VRELENELEAEQK	3	2	2	IPI00189811.1;IPI00189809.2		0		70.17	8.64009e-06	2	1586.8	-0.737573	34.7303	1
	High	QLEVEKLELQSALEEAEASLEHEEGK	3	1	1	IPI00189809.2		0		70.06	1.19291e-05	3	2938.45	-0.247991	65.5725	1
	High	DIDDLELTLAK	6	12	5	IPI00189811.1;IPI00780102.1;IPI00189809.2;IPI00364799.5;IPI00780631.2		0		69.31	8.69769e-06	2	1245.66	0.926068	62.656	0
	High	LEQQVDDLEGSLEQEK	6	8	3	IPI00780102.1;IPI00189809.2;IPI00780631.2		0		69.12	1.62139e-05	2	1859.88	-2.47837	50.1197	0
	High	AGLLGLLEEMR	3	8	5	IPI00189811.1;IPI00780102.1;IPI00189809.2;IPI00763881.1;IPI00780631.2		0		68.49	8.36734e-06	2	1201.66	0.453807	69.9465	0
	High	qLEEKEALISQLTR	2	1	1	IPI00189809.2	N-Term(Gln->pyro-Glu)	0		68.07	7.82116e-06	2	1640.89	0.949602	57.9761	1
	High	KLAEKDEEMEQAK	1	2	2	IPI00189811.1;IPI00189809.2		0		67.94	1.76281e-05	2	1548.76	0.47458	21.6445	2
	High	QREEQAEPDGTEDADKSAYLMGLNSADLLK	1	1	1	IPI00189809.2		0		67.94	3.32556e-05	3	3294.54	-2.04859	54.6413	2
	High	LmATLFSTYASADTGDSGK	1	1	1	IPI00189809.2	M2(Dioxidation)	0		67.63	2.53439e-05	2	1967.9	2.58298	55.2745	0
	High	DTQLQLDDAVR	6	2	2	IPI00189809.2;IPI00189811.1		0		67.49	1.44284e-05	2	1273.64	-0.270287	47.2604	0
	High	HADSVAELGEQIDNLQR	6	7	3	IPI00189811.1;IPI00780102.1;IPI00189809.2		0		67.45	2.32774e-05	2	1894.92	-1.14302	49.8825	0
	High	GKLSYTQQmEDLKR	1	1	1	IPI00189809.2	M9(Oxidation)	0		67.44	1.79671e-05	2	1712.86	-0.553344	27.1411	2
	High	TVTVKEDQVMQQNPPK	3	2	2	IPI00189811.1;IPI00189809.2		0		67.33	1.59222e-05	2	1841.94	0.471102	32.9597	1
	High	KEQDTSAHLER	2	17	6	IPI00189811.1;IPI00780102.1;IPI00189809.2;IPI00763881.1;IPI00780631.2;IPI00364799.5		0		67.21	1.65109e-05	2	1313.64	-0.196904	18.4589	1
	High	ENKNLQEEISDLTEQLGEGGKNVHELEK	1	1	1	IPI00189809.2		0		66.65	2.74016e-05	4	3180.57	1.28013	56.3433	2
	High	IEELEEELEAER	29	11	4	IPI00780102.1;IPI00780631.2;IPI00189811.1;IPI00189809.2		0		66.54	2.35905e-05	2	1488.71	-0.0973148	56.4334	0
	High	LTQESIMDLENDKLQLEEK	2	1	1	IPI00189809.2		0		66.47	2.71861e-05	2	2276.13	0.485631	53.7287	1
	High	KVQHELDEAEER	6	2	2	IPI00189811.1;IPI00189809.2		0		66.37	2.29867e-05	3	1482.72	-0.119363	23.5299	1
	High	IEDEQALALQLQKK	2	1	1	IPI00189809.2		0		65.48	1.06036e-05	2	1626.9	-1.51034	42.8656	1
	High	EFDISQQNSKIEDEQALALQLQK	5	1	1	IPI00189809.2		0		64.81	3.45071e-05	2	2675.35	-1.38333	55.4105	1
	High	EEQAEPDGTEDADKSAYLmGLNSADLLK	1	1	1	IPI00189809.2	M19(Oxidation)	0		64.72	6.91439e-05	3	3026.38	-0.337624	56.3924	1
	High	LSYTQQMEDLK	1	1	1	IPI00189809.2		0		63.86	4.0046e-05	2	1355.65	0.615082	43.8922	0
	High	AITDAAmmAEELK	3	17	6	IPI00189811.1;IPI00780102.1;IPI00189809.2;IPI00763881.1;IPI00780631.2;IPI00364799.5	M7(Oxidation); M8(Oxidation)	0		63.44	4.63994e-05	2	1425.66	-2.14728	43.1837	0
	High	NLTEEmAGLDEIIAK	1	1	1	IPI00189809.2	M6(Dioxidation)	0		63.23	5.44972e-05	2	1678.82	-0.513827	56.7147	0
	High	EMANMKEEFGR	1	2	2	IPI00189811.1;IPI00189809.2		0		63.2	4.14494e-05	2	1341.59	-1.89015	34.239	1
	High	EQDTSAHLER	3	17	6	IPI00189811.1;IPI00780102.1;IPI00189809.2;IPI00763881.1;IPI00780631.2;IPI00364799.5		0		63.1	4.12394e-05	2	1185.55	0.707914	22.5481	0
	High	VKDALEKSEAR	2	2	2	IPI00189811.1;IPI00189809.2		0		61.96	4.17738e-05	3	1245.68	0.393509	18.916	2
	High	ELENELEAEQK	2	2	2	IPI00189811.1;IPI00189809.2		0		61.92	5.6428e-05	2	1331.63	-1.80737	37.767	0
	High	ELEEISERLEEAGGATSVQIEMNKK	4	2	2	IPI00189811.1;IPI00189809.2		0		61.37	8.97597e-05	3	2790.38	-1.59917	52.4032	2
	High	LDEAEQIALK	2	19	5	IPI00780102.1;IPI00189811.1;IPI00189809.2;IPI00763881.1;IPI00780631.2		0		61.03	5.2617e-05	2	1129.61	-0.0711927	42.6269	0
	High	qREEQAEPDGTEDADK	1	1	1	IPI00189809.2	N-Term(Gln->pyro-Glu)	0		60.95	9.44545e-05	2	1800.75	-0.786572	28.5869	1
	High	NTLLQAELEELRAVVEQTER	3	1	1	IPI00189809.2		0		60.52	5.03461e-05	3	2341.24	0.409723	74.6191	1
	High	AKLQTENGELAR	2	1	1	IPI00189809.2		0		60.44	5.94601e-05	3	1329.71	-0.282522	25.7871	1
	High	HRLQNEIEDLMVDVER	2	2	2	IPI00189811.1;IPI00189809.2		0		60.23	0.000100058	2	1995.99	0.670489	56.6427	1
	High	EGGKVTAETENGK	5	2	2	IPI00189811.1;IPI00189809.2		0		60.18	8.37557e-05	2	1319.64	0.0190406	15.4776	1
	High	TVTVKEDQVmQQNPPK	2	2	2	IPI00189811.1;IPI00189809.2	M10(Oxidation)	0		59.84	9.72683e-05	2	1857.94	0.970082	28.6576	1
	High	LSYTQQmEDLKR	1	1	1	IPI00189809.2	M7(Oxidation)	0		59.76	0.000112974	2	1527.75	-1.02977	30.8073	1
	High	LDEAEQIALKGGK	2	19	5	IPI00189811.1;IPI00189809.2;IPI00780102.1;IPI00763881.1;IPI00780631.2		0		59.68	5.93671e-05	2	1371.75	-1.37199	35.6549	1
	High	ELENELEAEQKR	2	2	2	IPI00189811.1;IPI00189809.2		0		59.56	0.000103027	2	1487.73	-0.499784	33.1061	1
	High	ENKNLQEEISDLTEQLGEGGK	1	1	1	IPI00189809.2		0		59.46	0.000156045	2	2331.13	-0.523733	61.4868	1
	High	NKDPLNETVVGLYQK	2	11	4	IPI00189811.1;IPI00780102.1;IPI00189809.2;IPI00763881.1		0		59.22	8.3712e-05	2	1717.91	-0.827308	45.3641	1
	High	KDIDDLELTLAKVEK	2	10	3	IPI00780102.1;IPI00189809.2;IPI00780631.2		0		59.19	4.30198e-05	3	1729.96	-0.00878318	49.3685	2
	High	VKVGNEYVTK	3	13	5	IPI00189811.1;IPI00780102.1;IPI00189809.2;IPI00763881.1;IPI00780631.2		0		58.92	4.41122e-05	3	1136.63	-0.344803	26.6367	1
	High	LELQSALEEAEASLEHEEGKILR	3	2	2	IPI00189811.1;IPI00189809.2		0		58.45	0.000102094	4	2594.33	1.32596	66.9022	1
	High	tDAQmADFGAAAPYLR	2	1	1	IPI00189809.2	N-Term(Acetyl); M5(Oxidation)	0		58.3	0.000174239	3	1755.8	-0.554446	62.9004	0
	High	qLEVEKLELQSALEEAEASLEHEEGKILR	5	1	1	IPI00189809.2	N-Term(Gln->pyro-Glu)	0		58.28	0.000100226	4	3303.7	0.31894	74.3658	2
	High	KmEGDLNEmEIQLSQANR	7	1	1	IPI00189809.2	M2(Oxidation); M9(Oxidation)	0		58.25	0.000235133	2	2137.98	-3.06548	38.1162	1
	High	RVIQYFASIAAIGDR	4	1	1	IPI00189809.2		0		58.22	5.94356e-05	2	1679.92	-1.85483	54.95	1
	High	mEGDLNEmEIQLSQANR	1	1	1	IPI00189809.2	M1(Oxidation); M8(Oxidation)	0		58.16	0.000233947	2	2009.89	0.0792224	44.5264	0
	High	NAYEESLEHLETFKR	3	2	2	IPI00189811.1;IPI00189809.2		0		57.94	0.000206171	2	1865.9	-1.30933	45.6021	1
	High	EEQAEPDGTEDADK	1	1	1	IPI00189809.2		0		57.92	0.000134799	2	1533.62	-1.49883	25.4915	0
	High	KEFDISQQNSK	1	1	1	IPI00189809.2		0		57.86	0.000145267	2	1323.65	0.558593	27.1711	1
	High	KDNPNANKGTLEDQIIQANPALEAFGNAK	2	1	1	IPI00189809.2		0		57.58	0.00015241	3	3081.56	-0.662884	55.2295	2
	High	TLEDQANEYR	2	1	1	IPI00189809.2		0		57.36	0.000157116	2	1238.56	-0.447871	34.6565	0
	High	qREEQAEPDGTEDADKSAYLMGLNSADLLK	3	1	1	IPI00189809.2	N-Term(Gln->pyro-Glu)	0		57.24	0.000371745	3	3277.51	-1.51958	60.2373	2
	High	SAETEKEMANmKEEFGR	1	2	2	IPI00189811.1;IPI00189809.2	M11(Oxidation)	0		57.23	0.000293124	3	2002.88	-2.05705	28.8947	2
	High	QLEVEKLELQSALEEAEASLEHEEGKILR	9	1	1	IPI00189809.2		0		57.19	0.000121467	5	3320.72	0.00118296	71.7504	2
	High	KKGSSFQTVSALHR	2	1	1	IPI00189809.2		0		56.8	0.000105823	3	1545.85	-0.998579	24.6881	2
	High	TLEDQANEYRVK	2	1	1	IPI00189809.2		0		56.39	0.000244655	2	1465.73	-0.919039	34.4519	1
	High	DALLVIQWNIR	9	1	1	IPI00189809.2		0		56.24	6.83342e-05	2	1340.77	0.667884	78.2974	0
	High	VIFQLKAER	1	2	2	IPI00189811.1;IPI00189809.2		0		56	4.50884e-05	2	1103.66	-1.0491	37.7755	1
	High	DLQHRLDEAEQIALK	5	17	5	IPI00189811.1;IPI00189809.2;IPI00780102.1;IPI00763881.1;IPI00780631.2		0		55.82	0.000167171	2	1778.94	-0.891217	49.6006	1
	High	APGVMDNPLVMHQLR	1	1	1	IPI00189809.2		0		55.73	0.000251396	3	1677.86	0.495645	48.3744	0
	High	INATLETKQPR	2	2	2	IPI00189811.1;IPI00189809.2		0		54.97	0.000126413	2	1270.71	-1.50392	27.495	1
	High	GSSFQTVSALHR	2	2	2	IPI00189811.1;IPI00189809.2		0		54.92	0.000236265	2	1289.66	-0.76167	33.8845	0
	High	EDQVMQQNPPK	2	2	2	IPI00189811.1;IPI00189809.2		0		54.1	0.000385738	2	1313.61	-1.3674	28.9267	0
	High	AITDAAmmAEELKK	5	17	6	IPI00189811.1;IPI00780102.1;IPI00189809.2;IPI00763881.1;IPI00780631.2;IPI00364799.5	M7(Oxidation); M8(Oxidation)	0		53.98	0.00043334	2	1553.75	-1.57697	36.8945	1
	High	mFNWMVTR	2	2	2	IPI00189811.1;IPI00189809.2	M1(Oxidation)	0		53.9	0.000253798	2	1100.5	-0.0107107	50.192	0
	High	SEFKLELDDVTSNmEQIIK	2	2	2	IPI00189811.1;IPI00189809.2	M14(Oxidation)	0		53.84	0.000574343	2	2255.11	-0.925827	56.019	1
	High	GSSFQTVSALHRENLNK	1	2	2	IPI00189811.1;IPI00189809.2		0		53.81	0.000369121	2	1887.97	-0.910822	33.0845	1
	High	LTGAIMHYGNMK	2	1	1	IPI00189809.2		0		53.75	0.000378894	2	1335.65	-0.927821	36.5559	0
	High	KLAEQELIETSERVQLLHSQNTSLINQK	1	2	2	IPI00189811.1;IPI00189809.2		0		53.66	0.000133463	3	3249.74	-1.61574	50.1501	2
	High	SSLKLmATLFSTYASADTGDSGK	2	1	1	IPI00189809.2	M6(Oxidation)	0		53.61	0.000638678	3	2367.14	-1.14016	53.5084	1
	High	HDcDLLREQYEEEMEAK	2	1	1	IPI00189809.2	C3(Carbamidomethyl)	0		53.46	0.000653459	2	2194.93	-4.45802	42.8927	1
	High	NFDKILAEWK	1	3	2	IPI00780102.1;IPI00189809.2		0		53.35	0.000316037	2	1263.67	0.196422	51.6897	1
	High	ADIAESQVNK	2	17	5	IPI00189811.1;IPI00780102.1;IPI00189809.2;IPI00763881.1;IPI00780631.2		0		53.18	0.000363755	2	1074.54	-1.00489	27.901	0
	High	NALAHALQSAR	6	5	2	IPI00189811.1;IPI00189809.2		0		53.18	0.000232967	2	1151.63	-0.1529	32.5682	0
	High	ANDDLKENIAIVERR	2	2	2	IPI00189811.1;IPI00189809.2		0		53.17	0.000300976	3	1755.93	-0.400972	38.302	2
	High	RNTLLQAELEELR	3	1	1	IPI00189809.2		0		52.9	0.000231557	2	1584.87	-0.963623	50.2685	1
	High	DNPNANKGTLEDQIIQANPALEAFGNAK	2	1	1	IPI00189809.2		0		52.09	0.000715045	3	2953.46	-0.7952	62.0213	1
	High	EMTERLEDEEEMNAELTAK	1	2	2	IPI00189811.1;IPI00189809.2		0		51.41	0.00128256	3	2268	0.625697	78.1543	1
	High	APGVmDNPLVmHQLR	2	1	1	IPI00189809.2	M5(Oxidation); M11(Oxidation)	0		51.03	0.000867352	3	1709.85	0.365907	39.5353	0
	High	HRLQNEIEDLmVDVER	1	2	2	IPI00189811.1;IPI00189809.2	M11(Oxidation)	0		50.96	0.000961212	3	2011.99	-0.272449	47.0137	1
	High	IEDmAMLTFLHEPAVLYNLK	3	2	2	IPI00189811.1;IPI00189809.2	M4(Oxidation)	0		50.88	0.000826381	3	2364.19	-1.78395	66.3927	0
	High	TEELEEAKK	1	14	6	IPI00189811.1;IPI00780102.1;IPI00189809.2;IPI00364799.5;IPI00763881.1;IPI00780631.2		0		50.87	0.000579882	2	1076.55	-0.459722	20.1733	1
	High	KEFDISQQNSKIEDEQALALQLQK	1	1	1	IPI00189809.2		0		50.75	0.000589397	3	2803.45	-0.301407	49.2185	2
	High	ANSEVAQWR	3	13	5	IPI00189811.1;IPI00780102.1;IPI00189809.2;IPI00763881.1;IPI00780631.2		0		50.51	0.000677571	2	1060.52	-0.17727	33.4842	0
	High	qREEQAEPDGTEDADKSAYLmGLNSADLLK	3	1	1	IPI00189809.2	N-Term(Gln->pyro-Glu); M21(Oxidation)	0		50.29	0.00196248	3	3293.49	-5.60199	55.9622	2
	High	LQDLVDKLQLK	16	2	2	IPI00189811.1;IPI00189809.2		0		50.2	0.000220603	2	1312.78	-0.686273	47.6098	1
	High	LAEKDEEmEQAK	1	2	2	IPI00189811.1;IPI00189809.2	M8(Oxidation)	0		50.07	0.000991391	2	1436.66	-0.112858	20.2578	1
	High	FDKIEDmAMLTFLHEPAVLYNLK	1	2	2	IPI00189811.1;IPI00189809.2	M7(Oxidation)	0		50.06	0.000839817	4	2754.39	2.41863	66.5405	1
	High	KAITDAAMMAEELKK	1	17	6	IPI00189811.1;IPI00780102.1;IPI00189809.2;IPI00763881.1;IPI00780631.2;IPI00364799.5		0		49.94	0.000713287	3	1649.86	0.0377878	40.1845	2
	High	NDLQLQVQAEQDNLADAEERcDQLIK	5	2	2	IPI00189811.1;IPI00189809.2	C21(Carbamidomethyl)	0		49.9	0.00178155	3	3056.46	-1.31658	57.163	1
	High	KAPGVMDNPLVMHQLR	1	1	1	IPI00189809.2		0		49.87	0.000669751	3	1805.95	0.0215222	42.7106	1
	High	LAEQELIETSERVQLLHSQNTSLINQK	2	2	2	IPI00189811.1;IPI00189809.2		0		49.73	0.00050866	3	3121.64	-1.72137	53.0596	1
	High	cNGVLEGIR	1	28	12	IPI00764167.1;IPI00957592.1;IPI01007580.1;IPI00189811.1;IPI00780102.1;IPI00189809.2;IPI00364799.5;IPI00763881.1;IPI00209113.3;IPI00391300.3;IPI00367479.5;IPI00780631.2	C1(Carbamidomethyl)	0		49.67	0.000811907	2	1017.52	0.709692	38.3815	0
	High	RNtLLQAELEELR	2	1	1	IPI00189809.2	T3(Phospho)	0	T(3): 100.0	49.64	0.00113586	3	1664.84	0.564242	56.0529	1
	High	ELTYQTEEDKK	2	1	1	IPI00189809.2		0		49.6	0.000993957	2	1383.66	-2.02576	26.9219	1
	High	TKYETDAIQR	4	13	5	IPI00189811.1;IPI00780102.1;IPI00189809.2;IPI00763881.1;IPI00780631.2		0		49.52	0.00092923	3	1224.62	0.789322	26.17	1
	High	KLEDEcSELK	1	14	4	IPI00780102.1;IPI00189809.2;IPI00780631.2;IPI00189811.1	C6(Carbamidomethyl)	0		49.37	0.0009931	2	1250.59	-1.20809	27.6865	1
	High	APGVmDNPLVmHQLR	1	1	1	IPI00189809.2	M5(Dioxidation); M11(Oxidation)	0.1404		49.32	0.00142737	2	1725.84	-0.961945	39.0627	0
	High	ILNPAAIPEGQFIDSR	5	2	2	IPI00189811.1;IPI00189809.2		0		49.19	0.000700126	2	1740.93	-0.1961	58.4925	0
	High	KDIDDLELTLAK	1	11	4	IPI00780102.1;IPI00189809.2;IPI00364799.5;IPI00780631.2		0		49.16	0.00065887	2	1373.75	-0.13722	48.4153	1
	High	IEDMAMLTFLHEPAVLYNLK	3	2	2	IPI00189811.1;IPI00189809.2		0		49	0.00110974	2	2348.21	2.04836	69.8468	0
	High	tDAQMADFGAAAPYLR	1	1	1	IPI00189809.2	N-Term(Acetyl)	0		48.88	0.00147797	3	1739.8	-0.500347	69.0162	0
	High	VKLEEAQR	1	1	1	IPI00189809.2		0		48.53	0.000640384	2	972.548	0.217625	22.1022	1
	High	VKEmTERLEDEEEMNAELTAK	2	2	2	IPI00189811.1;IPI00189809.2	M4(Oxidation)	0		48.53	0.00255242	3	2511.16	-0.204625	38.3276	2
	High	ENQSILITGESGAGK	1	11	4	IPI00189811.1;IPI00780102.1;IPI00189809.2;IPI00780631.2		0		48.5	0.00112014	2	1503.76	-0.608882	40.7178	0
	High	SNAAAAALDK	1	2	2	IPI00189811.1;IPI00189809.2		0		47.94	0.00104371	2	931.483	-1.34242	26.8002	0
	High	VKEMTERLEDEEEMNAELTAK	3	2	2	IPI00189811.1;IPI00189809.2		0		47.93	0.00306909	3	2495.15	-4.56773	42.4367	2
	High	LAEKDEEmEQAKR	1	2	2	IPI00189811.1;IPI00189809.2	M8(Oxidation)	0		47.81	0.0018379	2	1592.76	-0.590386	19.3319	2
	High	ANLEKVSR	1	1	1	IPI00189809.2		0		47.67	0.000806272	2	916.521	-0.129449	20.264	1
	High	KAITDAAmmAEELKK	2	17	6	IPI00189811.1;IPI00780102.1;IPI00189809.2;IPI00763881.1;IPI00780631.2;IPI00364799.5	M8(Oxidation); M9(Oxidation)	0		47.39	0.0016716	2	1681.85	-0.295149	32.3819	2
	High	KLEDEcSELKK	2	13	3	IPI00780102.1;IPI00189809.2;IPI00780631.2	C6(Carbamidomethyl)	0		47.29	0.00166761	3	1378.69	-0.153272	23.8959	2
	High	KGSSFQTVSALHRENLNK	1	2	2	IPI00189811.1;IPI00189809.2		0		46.92	0.00128242	3	2016.06	-0.162958	29.4086	2
	High	EDQVMQQNPPKFDK	1	2	2	IPI00189811.1;IPI00189809.2		0		46.83	0.00251998	2	1703.8	-1.07326	35.0759	1
	High	ENIAIVER	1	2	2	IPI00189811.1;IPI00189809.2		0		46.71	0.000967336	2	943.521	-0.0994344	36.8007	0
	High	NmEQTIKDLQHR	1	1	1	IPI00189809.2	M2(Oxidation)	0		46.45	0.00228616	2	1528.75	-1.76101	27.0646	1
	High	EDQVmQQNPPK	1	2	2	IPI00189811.1;IPI00189809.2	M5(Oxidation)	0		46.41	0.00202961	2	1329.61	-1.47432	23.7937	0
	High	SAYLmGLNSADLLK	1	2	2	IPI00189811.1;IPI00189809.2	M5(Dioxidation)	0		46.24	0.0023293	2	1527.77	-1.04122	56.7615	0
	High	KKMDADLSQLQTEVEEAVQEcR	2	2	2	IPI00189811.1;IPI00189809.2	C21(Carbamidomethyl)	0		46.15	0.00417013	4	2607.24	-0.511536	57.8444	2
	High	FDKIEDMAMLTFLHEPAVLYNLK	2	2	2	IPI00189811.1;IPI00189809.2		0		46.15	0.00218516	3	2738.39	-1.93788	70.7592	1
	High	MVSLLQEK	2	4	3	IPI00189811.1;IPI00189809.2;IPI00763881.1		0		45.79	0.00156466	2	947.522	-0.733317	42.1768	0
	High	AVVEQTER	3	2	2	IPI00189811.1;IPI00189809.2		0		45.14	0.00188923	2	931.485	1.0272	22.228	0
	High	NLQEEISDLTEQLGEGGKNVHELEK	1	1	1	IPI00189809.2		0		45.05	0.0040092	3	2809.39	0.396286	61.0402	1
	High	VGNEYVTKGQSVQQVYYSIGALAK	1	1	1	IPI00189809.2		0		45	0.00195113	3	2602.35	0.238051	54.6916	1
	High	AQLEFNQIK	2	2	2	IPI00189811.1;IPI00189809.2		0		44.98	0.00169645	2	1090.59	-0.132445	41.468	0
	High	KLEGDLK	2	24	9	IPI00780102.1;IPI00189809.2;IPI00780631.2;IPI00764167.1;IPI00957592.1;IPI01007580.1;IPI00189811.1;IPI00364799.5;IPI00763881.1		0		44.85	0.00159251	2	802.467	0.639933	20.5669	1
	High	KAITDAAmMAEELKK	2	17	6	IPI00189811.1;IPI00780102.1;IPI00189809.2;IPI00763881.1;IPI00780631.2;IPI00364799.5	M8(Oxidation)	0		44.83	0.00285279	3	1665.85	-1.01365	38.6382	2
	High	KKmEGDLNEmEIQLSQANR	2	1	1	IPI00189809.2	M3(Oxidation); M10(Oxidation)	0		44.68	0.0052542	3	2266.08	-0.581469	33.5027	2
	High	SLNDFTTQR	3	1	1	IPI00189809.2		0		44.63	0.00272209	2	1081.53	0.308998	36.6329	0
	High	EFDISQQNSK	1	1	1	IPI00189809.2		0		44.63	0.00288049	2	1195.56	-1.1179	34.6295	0
	High	VKQKLEK	1	13	5	IPI00189811.1;IPI00780102.1;IPI00189809.2;IPI00763881.1;IPI00780631.2		0		44.58	0.000499864	2	872.557	0.585709	13.2467	2
	High	FDKIEDmAmLTFLHEPAVLYNLK	4	2	2	IPI00189811.1;IPI00189809.2	M7(Oxidation); M9(Oxidation)	0		44.58	0.00407032	4	2770.38	-0.606728	61.0968	1
	High	TEcFVPDDKEEYVK	2	1	1	IPI00189809.2	C3(Carbamidomethyl)	0		44.44	0.00471631	2	1758.79	-1.21129	40.5069	1
	High	KVQHELDEAEERADIAESQVNK	7	2	2	IPI00189811.1;IPI00189809.2		0		44.06	0.00526733	3	2538.24	-0.951246	33.2195	2
	High	AITDAAmmAEELKKEQDTSAHLER	1	17	6	IPI00189811.1;IPI00780102.1;IPI00189809.2;IPI00763881.1;IPI00780631.2;IPI00364799.5	M7(Oxidation); M8(Oxidation)	0		44.05	0.0064739	3	2720.29	-0.450586	39.0306	2
	High	SKVKLEQQVDDLEGSLEQEK	1	1	1	IPI00189809.2		0		43.76	0.0035341	2	2302.17	-1.20024	46.476	2
	High	AGLLGLLEEMRDER	1	2	2	IPI00189811.1;IPI00189809.2		0		43.72	0.00316766	3	1601.83	-0.0968979	63.728	1
	High	KGAEKLLGSLDIDHNQYK	1	2	2	IPI00189811.1;IPI00189809.2		0		43.5	0.00293918	3	2029.07	-0.199252	39.4239	2
	High	DTQLQLDDAVRANDDLKENIAIVER	1	2	2	IPI00189809.2;IPI00189811.1		0		43.47	0.00364322	3	2854.46	2.86751	55.8233	2
	High	RSEAPPHIFSISDNAYQYMLTDRENQSILITGESGAGK	1	2	2	IPI00189811.1;IPI00189809.2		0		43.13	0.00672701	4	4196.04	0.305662	58.3233	2
	High	NKDPLNETVVGLYQKSSLK	1	4	3	IPI00189811.1;IPI00189809.2;IPI00763881.1		0		42.84	0.00216838	3	2133.15	-0.957274	46.1702	2
	High	APGVmDNPLVMHQLR	1	1	1	IPI00189809.2	M5(Oxidation)	0.4085		42.46	0.005928	2	1693.85	-0.138432	48.0268	0
	High	YRILNPAAIPEGQFIDSR	1	2	2	IPI00189811.1;IPI00189809.2		0		42.45	0.00349276	3	2060.09	1.00737	54.5953	1
	High	QREEQAEPDGTEDADK	3	1	1	IPI00189809.2		0		42.28	0.00703958	2	1817.78	1.80692	22.6915	1
	High	SNNFQKPR	2	2	2	IPI00189811.1;IPI00189809.2		0		42.19	0.00390151	2	990.511	-0.254613	19.5032	1
	High	KAPGVmDNPLVmHQLR	1	1	1	IPI00189809.2	M6(Oxidation); M12(Oxidation)	0		41.82	0.00545198	2	1837.94	-1.67761	34.7426	1
	High	EQYEEEMEAK	1	1	1	IPI00189809.2		0		41.75	0.0041972	2	1285.52	-3.05043	32.814	0
	High	IEDmAmLTFLHEPAVLYNLK	1	2	2	IPI00189811.1;IPI00189809.2	M4(Oxidation); M6(Oxidation)	0		41.74	0.00760989	3	2380.19	-1.43058	60.9987	0
	High	MFNWMVTR	2	2	2	IPI00189811.1;IPI00189809.2		0		41.68	0.00465594	2	1084.51	-0.084743	54.3129	0
	High	AGLLGLLEEmRDER	1	2	2	IPI00189811.1;IPI00189809.2	M10(Dioxidation)	0		41.52	0.00699056	3	1633.82	0.788187	55.1751	1
	High	mVSLLQEKNDLQLQVQAEQDNLADAEERcDQLIK	1	2	2	IPI00189811.1;IPI00189809.2	M1(Oxidation); C29(Carbamidomethyl)	0		41.41	0.0102814	4	4000.95	-2.28355	59.4694	2
	High	KKMEGDLNEmEIQLSQANR	3	1	1	IPI00189809.2	M10(Oxidation)	0		41.27	0.0101853	3	2250.08	-1.43498	35.7989	2
	High	SEAPPHIFSISDNAYQYMLTDRENQSILITGESGAGK	1	2	2	IPI00189811.1;IPI00189809.2		0		40.88	0.015858	3	4039.93	-1.37507	61.7864	1
	High	IEELEEELEAERTAR	1	2	2	IPI00189811.1;IPI00189809.2		0		40.74	0.0092303	2	1816.89	-0.621033	44.6142	1
	High	SDLTRELEEISER	1	1	1	IPI00189809.2		0		40.68	0.00865755	3	1576.78	0.48031	51.9641	1
	High	LDEAEQIALKGGKK	1	19	5	IPI00189811.1;IPI00189809.2;IPI00780102.1;IPI00763881.1;IPI00780631.2		0		40.66	0.00284333	2	1499.84	-1.66129	30.0713	2
	High	AKNALAHALQSAR	2	5	2	IPI00189811.1;IPI00189809.2		0		40.47	0.0026519	2	1350.76	-0.95105	27.7947	1
	High	KKMEGDLNEMEIQLSQANR	1	1	1	IPI00189809.2		0		40.47	0.0109935	4	2234.09	-0.558257	43.2548	2
	High	YETDAIQRTEELEEAK	1	13	5	IPI00189811.1;IPI00780102.1;IPI00189809.2;IPI00763881.1;IPI00780631.2		0		40.43	0.0130561	2	1924.91	-1.5966	42.0529	1
	High	LYDNHLGK	1	2	2	IPI00189811.1;IPI00189809.2		0		40.34	0.00550658	2	959.494	-0.484783	25.3213	0
	High	tDAQmADFGAAAPYLRK	1	1	1	IPI00189809.2	N-Term(Acetyl); M5(Oxidation)	0		40.23	0.0124101	2	1883.89	-0.800821	52.0533	1
	High	LTGAImHYGNmK	1	1	1	IPI00189809.2	M6(Oxidation); M11(Oxidation)	0.1111		40.22	0.00924463	2	1367.64	-1.68152	26.9941	0
	High	DLQHRLDEAEQIALKGGK	1	17	5	IPI00189811.1;IPI00189809.2;IPI00780102.1;IPI00763881.1;IPI00780631.2		0		40.22	0.00525684	3	2021.07	-1.38051	47.349	2
	High	mVSLLQEK	1	4	3	IPI00189811.1;IPI00189809.2;IPI00763881.1	M1(Oxidation)	0		39.93	0.00720012	2	963.517	-1.01807	36.3378	0
	High	VQHELDEAEERADIAESQVNK	1	2	2	IPI00189811.1;IPI00189809.2		0		39.74	0.016451	4	2410.15	-0.653134	40.8066	1
	High	KQLEVEK	1	2	1	IPI00189809.2		0		39.39	0.0055411	2	873.504	-0.460933	18.7907	1
	High	KLKENQAR	1	1	1	IPI00189809.2		0		39.32	0.00381842	2	986.573	-0.738321	12.8504	2
	High	VKNLTEEMAGLDEIIAK	1	1	1	IPI00189809.2		0		39.19	0.00733867	3	1873.99	-0.0318187	57.4432	1
	High	DALEKSEAR	2	2	2	IPI00189811.1;IPI00189809.2		0		38.17	0.0111256	2	1018.52	-0.974793	18.9587	1
	High	KDNPNANK	1	1	1	IPI00189809.2		0		38.16	0.00679003	2	900.453	-0.604004	10.7461	1
	High	NYHIFYQILSNK	3	1	1	IPI00189809.2		0		37.84	0.0124972	3	1539.8	0.0682421	52.131	0
	High	EALISQLTR	2	2	2	IPI00189811.1;IPI00189809.2		0		37.66	0.00775566	2	1030.59	0.215185	46.5867	0
	High	NAESVKGmR	1	2	2	IPI00189811.1;IPI00189809.2	M8(Oxidation)	0		37.62	0.00973022	2	1007.49	-0.396492	14.3671	1
	High	AGLLGLLEEmRDER	1	2	2	IPI00189811.1;IPI00189809.2	M10(Oxidation)	0		37.31	0.0165623	3	1617.83	-0.272778	53.1962	1
	High	KAPGVMDNPLVmHQLR	1	1	1	IPI00189809.2	M12(Oxidation)	0		37.18	0.0148451	3	1821.95	-0.135693	39.3767	1
	High	VTAETENGK	1	2	2	IPI00189811.1;IPI00189809.2		0		36.97	0.014144	2	948.464	0.571926	17.6762	0
	High	cDQLIK	2	9	3	IPI00189811.1;IPI00780102.1;IPI00189809.2	C1(Carbamidomethyl)	0		36.88	0.0111173	2	776.398	0.637955	28.4088	0
	High	IHFGATGK	1	6	3	IPI00189811.1;IPI00189809.2;IPI00763881.1		0		36.84	0.0143564	2	830.452	-0.293268	24.2955	0
	High	SRVIFQLK	1	2	2	IPI00189811.1;IPI00189809.2		0		36.59	0.00215991	2	990.608	-1.2703	36.5098	1
	High	RDLEEATLQHEATAAALRK	1	5	2	IPI00189811.1;IPI00189809.2		0		36.26	0.0158162	4	2123.11	-3.08462	37.1763	2
	High	SRNEALR	1	4	2	IPI00189811.1;IPI00189809.2		0		35.56	0.0182071	2	845.458	-0.77333	15.0709	1
	High	NAQAHLK	1	1	1	IPI00189809.2		0		34.36	0.0108832	2	781.432	0.89098	13.8938	0
	High	HATENKVK	1	13	5	IPI00189811.1;IPI00780102.1;IPI00189809.2;IPI00763881.1;IPI00780631.2		0		33.7	0.0135012	2	926.505	-0.617292	11.0498	1
	High	QKLEKEK	1	14	6	IPI00189811.1;IPI00780102.1;IPI00189809.2;IPI00364799.5;IPI00763881.1;IPI00780631.2		0		33.42	0.0150374	2	902.53	-0.378158	12.6575	2
	High	LQDLVDKLQLKVK	1	2	2	IPI00189811.1;IPI00189809.2		0		30.21	0.00481543	4	1539.95	-0.562144	45.8333	2
	High	IKPLLK	1	13	5	IPI00189811.1;IPI00780102.1;IPI00189809.2;IPI00763881.1;IPI00780631.2		0		29.58	0.00556718	2	711.511	-2.08462	25.6882	1
IPI00189811.1	Myosin-7	37414	69.87	7	60	214	947	catalytic activity; motor activity; nucleotide binding; protein binding; structural molecule activity	cytoskeleton; nucleus; organelle lumen; cytoplasm; membrane	response to stimulus; cell organization and biogenesis; regulation of biological process; metabolic process; development; cellular component movement	Pf00038; Pf00063; Pf01576; Pf02463; Pf02736; Pf05557; Pf05911; Pf06160; Pf07888; Pf09726; Pf12128	29557	[GO:0000146]; GO:0003774; GO:0017111; GO:0016462; GO:0016818; GO:0016817; GO:0016787; GO:0003824; GO:0003674 [GO:0000166]; GO:0036094; GO:1901265; GO:0005488; GO:0097159; GO:1901363; GO:0003674 [GO:0000302]; GO:0006979; GO:1901700; GO:0006950; GO:0042221; GO:0050896; GO:0008150 [GO:0000921]; GO:0031106; GO:0043623; GO:0070925; GO:0032185; GO:0006461; GO:0034622; GO:0006996; GO:0022607; GO:0007010…	1935	222.945	5.8208
	A2	Sequence	# PSMs	# Proteins	# Protein Groups	Protein Group Accessions	Modifications	ΔCn	phosphoRS Site Probabilities	IonScore	Exp Value	Charge	MH+ [Da]	ΔM [ppm]	RT [min]	# Missed Cleavages
	High	NDLQLQVQAEQDNLADAEER	75	2	2	IPI00189811.1;IPI00189809.2		0		121.66	1.1436e-10	2	2299.08	-1.76162	73.1018	0
	High	qAEEAEEQANTNLSK	8	2	2	IPI00189811.1;IPI00189809.2	N-Term(Gln->pyro-Glu)	0		119.38	1.43778e-10	2	1644.73	-0.539894	41.9462	0
	High	EQYEEETEAKAELQR	2	1	1	IPI00189811.1		0		119.08	1.67162e-10	2	1852.86	1.38532	35.4822	1
	High	LEEAGGATSVQIEMNK	5	2	2	IPI00189811.1;IPI00189809.2		0		115.34	3.24435e-10	2	1676.82	-0.0630555	44.4787	0
	High	LQNEIEDLMVDVER	7	2	2	IPI00189811.1;IPI00189809.2		0		114.01	4.51408e-10	2	1702.83	-0.793641	64.0023	0
	High	LKNAYEESLEHLETFK	2	2	2	IPI00189811.1;IPI00189809.2		0		110.3	9.83183e-10	2	1950.98	0.917612	48.0313	1
	High	VVDSLQTSLDAETR	11	2	2	IPI00189811.1;IPI00189809.2		0		109.46	1.05087e-09	2	1533.78	0.238108	45.2396	0
	High	MDADLSQLQTEVEEAVQEcR	6	2	2	IPI00189811.1;IPI00189809.2	C19(Carbamidomethyl)	0		106.85	3.84987e-09	2	2351.05	-0.919889	71.6597	0
	High	QAEEAEEQANTNLSK	9	2	2	IPI00189811.1;IPI00189809.2		0		99.96	1.15963e-08	2	1661.76	-0.790689	28.7858	0
	High	QKYEESQSELESSQK	3	2	2	IPI00189811.1;IPI00189809.2		0		98.98	1.67831e-08	2	1799.83	-1.58105	28.0412	1
	High	KHADSVAELGEQIDNLQR	3	7	3	IPI00189811.1;IPI00780102.1;IPI00189809.2		0		98.59	1.40916e-08	2	2023.02	-0.104843	43.6435	1
	High	qLEAEKLELQSALEEAEASLEHEEGK	27	1	1	IPI00189811.1	N-Term(Gln->pyro-Glu)	0		97.66	2.74576e-08	3	2893.39	-0.445966	72.2	1
	High	SEFKLELDDVTSNMEQIIK	13	2	2	IPI00189811.1;IPI00189809.2		0		97.29	2.33577e-08	2	2239.12	-0.368532	68.1217	1
	High	qKYEESQSELESSQK	9	2	2	IPI00189811.1;IPI00189809.2	N-Term(Gln->pyro-Glu)	0		96.56	2.80748e-08	2	1782.81	1.38161	34.9452	1
	High	GQNVQQVAYAIGALAK	5	1	1	IPI00189811.1		0		96.53	1.15834e-08	2	1630.89	0.34946	57.5319	0
	High	LASADIETYLLEK	15	13	5	IPI00189811.1;IPI00780102.1;IPI00189809.2;IPI00763881.1;IPI00780631.2		0		96.47	1.35367e-08	2	1465.78	0.568417	80.1746	0
	High	NLQEEISDLTEQLGSTGK	8	1	1	IPI00189811.1		0		96.19	2.80108e-08	2	1961.97	-0.589109	67.4831	0
	High	SAETEKEMANMKEEFGR	2	2	2	IPI00189811.1;IPI00189809.2		0		95.97	3.87362e-08	2	1986.89	-0.847681	37.4693	2
	High	ANDDLKENIAIVER	7	2	2	IPI00189811.1;IPI00189809.2		0		95.83	1.93561e-08	2	1599.83	-1.05164	42.9556	1
	High	AITDAAMmAEELKK	2	17	6	IPI00189811.1;IPI00780102.1;IPI00189809.2;IPI00763881.1;IPI00780631.2;IPI00364799.5	M8(Oxidation)	0		95.79	2.76024e-08	2	1537.76	-1.72486	39.8623	1
	High	KMDADLSQLQTEVEEAVQEcR	3	2	2	IPI00189811.1;IPI00189809.2	C20(Carbamidomethyl)	0		95.72	4.81982e-08	2	2479.15	0.70357	63.7972	1
	High	VIQYFAVIAAIGDR	9	1	1	IPI00189811.1		0		95.7	8.73403e-09	2	1535.86	-0.576855	68.989	0
	High	MVSLLQEKNDLQLQVQAEQDNLADAEER	35	2	2	IPI00189811.1;IPI00189809.2		0		95.02	4.74208e-08	3	3227.58	-0.896914	64.9053	1
	High	AQLEFNQIKAEIER	1	2	2	IPI00189811.1;IPI00189809.2		0		94.25	2.36402e-08	2	1688.9	-0.238894	48.5917	1
	High	ENKNLQEEISDLTEQLGSTGK	2	1	1	IPI00189811.1		0		94.02	4.74741e-08	2	2333.15	0.725971	61.0076	1
	High	RQAEEAEEQANTNLSK	2	2	2	IPI00189811.1;IPI00189809.2		0		91.86	8.21703e-08	2	1817.86	-0.815127	26.1027	1
	High	KQLEAEKLELQSALEEAEASLEHEEGK	11	1	1	IPI00189811.1		0		89.74	1.2183e-07	3	3038.52	-0.303486	59.6813	2
	High	ELEEISERLEEAGGATSVQIEMNK	52	2	2	IPI00189811.1;IPI00189809.2		0		88.17	2.2396e-07	3	2662.29	-0.828118	80.0406	1
	High	SLQSLLKDTQIQLDDAVR	7	1	1	IPI00189811.1		0		87.97	7.54851e-08	2	2043.11	-1.05069	61.3971	1
	High	NLTEEMAGLDEIIVK	7	1	1	IPI00189811.1		0		87.71	1.4656e-07	2	1674.86	0.0876762	65.2528	0
	High	LLSNLFANYAGADAPVDK	5	1	1	IPI00189811.1		0		86.46	2.26621e-07	2	1878.96	-1.00057	61.5277	0
	High	qLEAEKLELQSALEEAEASLEHEEGKILR	4	1	1	IPI00189811.1	N-Term(Gln->pyro-Glu)	0		86.41	2.16218e-07	3	3275.66	-2.28621	74.9988	2
	High	QLEAEKLELQSALEEAEASLEHEEGK	8	1	1	IPI00189811.1		0		86.21	3.09216e-07	3	2910.43	2.535	66.7463	1
	High	MEGDLNEMEIQLSHANR	3	3	2	IPI00189811.1;IPI00763881.1		0		86.07	3.70017e-07	2	1986.9	-2.56266	49.2691	0
	High	LQNEIEDLmVDVER	1	2	2	IPI00189811.1;IPI00189809.2	M9(Dioxidation)	0		84.44	4.34757e-07	2	1734.82	-0.826796	56.3568	0
	High	LQNEIEDLmVDVER	7	2	2	IPI00189811.1;IPI00189809.2	M9(Oxidation)	0		84.41	4.29982e-07	2	1718.83	-0.881683	54.6392	0
	High	AITDAAMMAEELKK	1	17	6	IPI00189811.1;IPI00780102.1;IPI00189809.2;IPI00763881.1;IPI00780631.2;IPI00364799.5		0		84.26	3.50037e-07	2	1521.76	-1.39455	46.2088	1
	High	IEDEQALGSQLQK	5	1	1	IPI00189811.1		0		83.7	3.40837e-07	2	1458.74	-0.888575	40.4006	0
	High	LQDAEEAVEAVNAK	8	2	2	IPI00189811.1;IPI00189809.2		0		83.56	4.33726e-07	2	1486.74	0.403548	44.0853	0
	High	LEEAGGATSVQIEMNKK	2	2	2	IPI00189811.1;IPI00189809.2		0		82.72	5.04896e-07	2	1804.91	-0.193456	36.5268	1
	High	DIDDLELTLAKVEK	2	11	4	IPI00189811.1;IPI00780102.1;IPI00189809.2;IPI00780631.2		0		82.46	2.93421e-07	2	1601.86	-0.306351	59.6048	1
	High	KKHADSVAELGEQIDNLQR	4	7	3	IPI00189811.1;IPI00780102.1;IPI00189809.2		0		82.43	4.51468e-07	2	2151.11	-2.08444	40.1462	2
	High	EKSEFKLELDDVTSNMEQIIK	4	2	2	IPI00189811.1;IPI00189809.2		0		82.41	6.5277e-07	3	2496.25	-1.01928	61.9405	2
	High	LAEQELIETSER	3	2	2	IPI00189811.1;IPI00189809.2		0		82.11	5.58581e-07	2	1417.72	-1.12975	43.6416	0
	High	NLTEEmAGLDEIIVK	2	1	1	IPI00189811.1	M6(Oxidation)	0		81.14	7.7836e-07	2	1690.86	-0.51552	55.7277	0
	High	VQLLHSQNTSLINQK	4	2	2	IPI00189811.1;IPI00189809.2		0		80.86	2.99428e-07	2	1722.95	-1.27917	38.6339	0
	High	LEDEEEmNAELTAK	1	2	2	IPI00189811.1;IPI00189809.2	M7(Oxidation)	0		80.59	9.30151e-07	2	1637.72	-1.14819	35.7026	0
	High	RDLEEATLQHEATAAALR	5	5	2	IPI00189811.1;IPI00189809.2		0		80.41	7.8207e-07	2	1995.03	0.279332	41.0426	1
	High	LEEAGGATSVQIEmNK	1	2	2	IPI00189811.1;IPI00189809.2	M14(Oxidation)	0		80.05	1.12744e-06	2	1692.81	-2.32269	37.349	0
	High	KGSSFQTVSALHR	2	2	2	IPI00189811.1;IPI00189809.2		0		79.81	6.9265e-07	2	1417.75	-0.0896486	28.4009	1
	High	mDADLSQLQTEVEEAVQEcR	2	2	2	IPI00189811.1;IPI00189809.2	M1(Oxidation); C19(Carbamidomethyl)	0		79.55	1.94549e-06	2	2367.04	-0.828255	68.1819	0
	High	GTLEDQIIQANPALEAFGNAK	11	2	2	IPI00189811.1;IPI00189809.2		0		78.98	1.05858e-06	2	2200.12	-0.55119	67.0965	0
	High	DLEEATLQHEATAAALR	6	5	2	IPI00189811.1;IPI00189809.2		0		78.9	1.42416e-06	2	1838.92	-1.39798	51.5906	0
	High	LELQSALEEAEASLEHEEGK	1	2	2	IPI00189811.1;IPI00189809.2		0		78.28	2.17467e-06	2	2212.05	-4.34969	64.516	0
	High	QLDEKEALISQLTR	4	1	1	IPI00189811.1		0		78.17	7.23163e-07	2	1643.89	-1.0782	48.6387	1
	High	NAYEESLEHLETFK	3	2	2	IPI00189811.1;IPI00189809.2		0		78.07	1.78101e-06	2	1709.8	-2.54441	50.9245	0
	High	LEDEEEMNAELTAK	3	2	2	IPI00189811.1;IPI00189809.2		0		77.87	1.7588e-06	2	1621.73	0.522332	43.973	0
	High	AITDAAMMAEELK	1	17	6	IPI00189811.1;IPI00780102.1;IPI00189809.2;IPI00763881.1;IPI00780631.2;IPI00364799.5		0		77.76	1.61632e-06	2	1393.67	-1.08529	53.8928	0
	High	DIDDLELTLAKVEKEK	3	11	4	IPI00189811.1;IPI00780102.1;IPI00189809.2;IPI00780631.2		0		77.7	9.00918e-07	2	1859	-1.90385	55.4332	2
	High	KKmDADLSQLQTEVEEAVQEcR	4	2	2	IPI00189811.1;IPI00189809.2	M3(Oxidation); C21(Carbamidomethyl)	0		77.07	3.27881e-06	3	2623.24	1.45842	55.2841	2
	High	qREEQAEPDGTEEADKSAYLMGLNSADLLK	4	1	1	IPI00189811.1	N-Term(Gln->pyro-Glu)	0		77.06	4.15618e-06	3	3291.51	-7.52872	59.8536	2
	High	LELDDVTSNMEQIIK	2	2	2	IPI00189811.1;IPI00189809.2		0		76.41	2.33017e-06	2	1747.88	0.00697828	65.7812	0
	High	LLSNLFANYAGADAPVDKGK	4	1	1	IPI00189811.1		0		76.15	1.73867e-06	2	2064.08	0.0427183	53.815	1
	High	YEESQSELESSQK	2	2	2	IPI00189811.1;IPI00189809.2		0		75.51	2.91032e-06	2	1543.67	-0.6666	29.4976	0
	High	mVSLLQEKNDLQLQVQAEQDNLADAEER	23	2	2	IPI00189811.1;IPI00189809.2	M1(Oxidation)	0		75.5	4.67147e-06	3	3243.57	-3.12587	73.9157	1
	High	LELDDVTSNmEQIIK	1	2	2	IPI00189811.1;IPI00189809.2	M10(Oxidation)	0		75.42	3.40762e-06	2	1763.87	-1.12416	53.334	0
	High	KALQEAHQQALDDLQAEEDKVNTLTK	5	1	1	IPI00189811.1		0		75.42	2.38849e-06	3	2936.5	-0.0117258	48.0493	2
	High	SAYLmGLNSADLLK	2	2	2	IPI00189811.1;IPI00189809.2	M5(Oxidation)	0		75.22	2.34624e-06	2	1511.78	-0.298432	55.5701	0
	High	DLEEATLQHEATAAALRK	1	5	2	IPI00189811.1;IPI00189809.2		0		74.8	2.45534e-06	2	1967.02	-0.996289	43.4064	1
	High	VRELENELEAEQKR	6	2	2	IPI00189811.1;IPI00189809.2		0		74.59	2.74554e-06	2	1742.9	-0.277549	31.737	2
	High	VQHELDEAEER	2	2	2	IPI00189811.1;IPI00189809.2		0		73.87	3.89899e-06	2	1354.62	-1.49548	25.7568	0
	High	qKYEESQSELESSQKEAR	4	2	2	IPI00189811.1;IPI00189809.2	N-Term(Gln->pyro-Glu)	0		73.82	7.06459e-06	3	2138.98	-2.84624	26.3894	2
	High	NNLLQAELEELR	9	1	1	IPI00189811.1		0		73.62	2.707e-06	2	1441.76	-0.0189588	61.4453	0
	High	LLGSLDIDHNQYK	1	2	2	IPI00189811.1;IPI00189809.2		0		73.38	3.51975e-06	2	1515.78	-0.987728	43.4858	0
	High	KLAEKDEEmEQAK	1	2	2	IPI00189811.1;IPI00189809.2	M9(Oxidation)	0		73.33	5.50915e-06	2	1564.75	-0.259195	17.9975	2
	High	LASADIETYLLEKSR	1	13	5	IPI00189811.1;IPI00780102.1;IPI00189809.2;IPI00763881.1;IPI00780631.2		0		72.8	2.95991e-06	2	1708.91	-0.995718	53.8573	1
	High	GKLTYTQQLEDLKR	3	1	1	IPI00189811.1		0		72.78	2.0931e-06	2	1692.93	-0.688682	36.5174	2
	High	LAEKDEEMEQAK	1	2	2	IPI00189811.1;IPI00189809.2		0		72.7	5.12328e-06	2	1420.66	0.688726	24.6119	1
	High	qLDEKEALISQLTR	6	1	1	IPI00189811.1	N-Term(Gln->pyro-Glu)	0		72.36	3.77497e-06	2	1626.86	-4.2042	48.8115	1
	High	LKNAYEESLEHLETFKR	1	2	2	IPI00189811.1;IPI00189809.2		0		72.15	5.72355e-06	2	2107.08	-1.0839	43.726	2
	High	SNAAAAALDKK	7	2	2	IPI00189811.1;IPI00189809.2		0		71.99	4.4585e-06	2	1059.58	-1.12186	24.8395	1
	High	SAYLMGLNSADLLK	3	2	2	IPI00189811.1;IPI00189809.2		0		71.91	4.19676e-06	2	1495.78	1.27701	61.4037	0
	High	TKYETDAIQRTEELEEAK	1	13	5	IPI00189811.1;IPI00780102.1;IPI00189809.2;IPI00763881.1;IPI00780631.2		0		71.9	8.82609e-06	2	2154.05	-2.93355	39.4643	2
	High	KmDADLSQLQTEVEEAVQEcR	3	2	2	IPI00189811.1;IPI00189809.2	M2(Oxidation); C20(Carbamidomethyl)	0		70.92	1.53243e-05	3	2495.14	-0.790841	60.7231	1
	High	KLAEQELIETSER	4	2	2	IPI00189811.1;IPI00189809.2		0		70.89	5.25077e-06	2	1545.81	-0.640839	38.4443	1
	High	VGNEYVTK	2	14	6	IPI00189811.1;IPI00780102.1;IPI00189809.2;IPI00364799.5;IPI00763881.1;IPI00780631.2		0		70.67	4.44374e-06	2	909.468	0.656408	25.6027	0
	High	KDFELNALNAR	1	1	1	IPI00189811.1		0		70.24	6.85076e-06	2	1290.68	-0.503876	40.7197	1
	High	VRELENELEAEQK	3	2	2	IPI00189811.1;IPI00189809.2		0		70.17	8.64009e-06	2	1586.8	-0.737573	34.7303	1
	High	DIDDLELTLAK	6	12	5	IPI00189811.1;IPI00780102.1;IPI00189809.2;IPI00364799.5;IPI00780631.2		0		69.31	8.69769e-06	2	1245.66	0.926068	62.656	0
	High	VKNLTEEMAGLDEIIVK	1	1	1	IPI00189811.1		0		69.09	5.52431e-06	3	1902.02	-0.250175	58.1462	1
	High	KLEDEcSELKR	2	1	1	IPI00189811.1	C6(Carbamidomethyl)	0		68.85	1.25039e-05	3	1406.69	-0.400211	25.4053	2
	High	ALQEAHQQALDDLQAEEDKVNTLTK	11	1	1	IPI00189811.1		0		68.73	1.42676e-05	3	2808.4	-2.14236	42.854	1
	High	AGLLGLLEEMR	3	8	5	IPI00189811.1;IPI00780102.1;IPI00189809.2;IPI00763881.1;IPI00780631.2		0		68.49	8.36734e-06	2	1201.66	0.453807	69.9465	0
	High	KLAEKDEEMEQAK	1	2	2	IPI00189811.1;IPI00189809.2		0		67.94	1.76281e-05	2	1548.76	0.47458	21.6445	2
	High	DTQIQLDDAVR	6	2	2	IPI00189809.2;IPI00189811.1		0		67.49	1.44284e-05	2	1273.64	-0.270287	47.2604	0
	High	HADSVAELGEQIDNLQR	6	7	3	IPI00189811.1;IPI00780102.1;IPI00189809.2		0		67.45	2.32774e-05	2	1894.92	-1.14302	49.8825	0
	High	TVTVKEDQVMQQNPPK	3	2	2	IPI00189811.1;IPI00189809.2		0		67.33	1.59222e-05	2	1841.94	0.471102	32.9597	1
	High	KEQDTSAHLER	2	17	6	IPI00189811.1;IPI00780102.1;IPI00189809.2;IPI00763881.1;IPI00780631.2;IPI00364799.5		0		67.21	1.65109e-05	2	1313.64	-0.196904	18.4589	1
	High	TLEDQmNEHR	1	1	1	IPI00189811.1	M6(Oxidation)	0		67.15	1.73959e-05	2	1288.56	-0.895252	20.1562	0
	High	IKELTYQTEEDRK	1	1	1	IPI00189811.1		0		67.12	1.84384e-05	2	1652.85	1.25269	27.1792	2
	High	IEELEEELEAER	29	11	4	IPI00780102.1;IPI00780631.2;IPI00189811.1;IPI00189809.2		0		66.54	2.35905e-05	2	1488.71	-0.0973148	56.4334	0
	High	LTGAIMHFGNMK	1	1	1	IPI00189811.1		0		66.43	1.71656e-05	2	1319.66	-1.19615	42.3408	0
	High	KVQHELDEAEER	6	2	2	IPI00189811.1;IPI00189809.2		0		66.37	2.29867e-05	3	1482.72	-0.119363	23.5299	1
	High	LTYTQQLEDLKR	2	1	1	IPI00189811.1		0		66.02	1.37019e-05	2	1507.81	-0.945151	41.3804	1
	High	VGNEYVTKGQNVQQVAYAIGALAK	2	1	1	IPI00189811.1		0		65.64	1.4409e-05	3	2521.34	0.155664	55.79	1
	High	qREEQAEPDGTEEADK	2	1	1	IPI00189811.1	N-Term(Gln->pyro-Glu)	0		64.61	3.87279e-05	2	1814.77	-1.1306	28.9286	1
	High	AITDAAmmAEELK	3	17	6	IPI00189811.1;IPI00780102.1;IPI00189809.2;IPI00763881.1;IPI00780631.2;IPI00364799.5	M7(Oxidation); M8(Oxidation)	0		63.44	4.63994e-05	2	1425.66	-2.14728	43.1837	0
	High	EMANMKEEFGR	1	2	2	IPI00189811.1;IPI00189809.2		0		63.2	4.14494e-05	2	1341.59	-1.89015	34.239	1
	High	EQDTSAHLER	3	17	6	IPI00189811.1;IPI00780102.1;IPI00189809.2;IPI00763881.1;IPI00780631.2;IPI00364799.5		0		63.1	4.12394e-05	2	1185.55	0.707914	22.5481	0
	High	VKDALEKSEAR	2	2	2	IPI00189811.1;IPI00189809.2		0		61.96	4.17738e-05	3	1245.68	0.393509	18.916	2
	High	ELENELEAEQK	2	2	2	IPI00189811.1;IPI00189809.2		0		61.92	5.6428e-05	2	1331.63	-1.80737	37.767	0
	High	ELEEISERLEEAGGATSVQIEMNKK	4	2	2	IPI00189811.1;IPI00189809.2		0		61.37	8.97597e-05	3	2790.38	-1.59917	52.4032	2
	High	GKLTYTQQLEDLK	1	1	1	IPI00189811.1		0		61.09	4.15861e-05	2	1536.82	-1.36429	40.6276	1
	High	LDEAEQIALK	2	19	5	IPI00780102.1;IPI00189811.1;IPI00189809.2;IPI00763881.1;IPI00780631.2		0		61.03	5.2617e-05	2	1129.61	-0.0711927	42.6269	0
	High	HRLQNEIEDLMVDVER	2	2	2	IPI00189811.1;IPI00189809.2		0		60.23	0.000100058	2	1995.99	0.670489	56.6427	1
	High	EGGKVTAETENGK	5	2	2	IPI00189811.1;IPI00189809.2		0		60.18	8.37557e-05	2	1319.64	0.0190406	15.4776	1
	High	TVTVKEDQVmQQNPPK	2	2	2	IPI00189811.1;IPI00189809.2	M10(Oxidation)	0		59.84	9.72683e-05	2	1857.94	0.970082	28.6576	1
	High	RNNLLQAELEELR	3	1	1	IPI00189811.1		0		59.83	5.07481e-05	3	1597.87	1.09176	51.1682	1
	High	LDEAEQIALKGGK	2	19	5	IPI00189811.1;IPI00189809.2;IPI00780102.1;IPI00763881.1;IPI00780631.2		0		59.68	5.93671e-05	2	1371.75	-1.37199	35.6549	1
	High	ELENELEAEQKR	2	2	2	IPI00189811.1;IPI00189809.2		0		59.56	0.000103027	2	1487.73	-0.499784	33.1061	1
	High	NKDPLNETVVGLYQK	2	11	4	IPI00189811.1;IPI00780102.1;IPI00189809.2;IPI00763881.1		0		59.22	8.3712e-05	2	1717.91	-0.827308	45.3641	1
	High	VKVGNEYVTK	3	13	5	IPI00189811.1;IPI00780102.1;IPI00189809.2;IPI00763881.1;IPI00780631.2		0		58.92	4.41122e-05	3	1136.63	-0.344803	26.6367	1
	High	LELQSALEEAEASLEHEEGKILR	3	2	2	IPI00189811.1;IPI00189809.2		0		58.45	0.000102094	4	2594.33	1.32596	66.9022	1
	High	DFELNALNAR	2	1	1	IPI00189811.1		0		58.36	0.000114517	2	1162.59	0.804989	54.5577	0
	High	NAYEESLEHLETFKR	3	2	2	IPI00189811.1;IPI00189809.2		0		57.94	0.000206171	2	1865.9	-1.30933	45.6021	1
	High	SAETEKEMANmKEEFGR	1	2	2	IPI00189811.1;IPI00189809.2	M11(Oxidation)	0		57.23	0.000293124	3	2002.88	-2.05705	28.8947	2
	High	SPGVmDNPLVmHQLR	1	1	1	IPI00189811.1	M5(Oxidation); M11(Oxidation)	0		57.08	0.000239077	2	1725.84	-0.959627	39.0627	0
	High	VIFQLKAER	1	2	2	IPI00189811.1;IPI00189809.2		0		56	4.50884e-05	2	1103.66	-1.0491	37.7755	1
	High	DLQHRLDEAEQIALK	5	17	5	IPI00189811.1;IPI00189809.2;IPI00780102.1;IPI00763881.1;IPI00780631.2		0		55.82	0.000167171	2	1778.94	-0.891217	49.6006	1
	High	DQTPGKGTLEDQIIQANPALEAFGNAK	4	1	1	IPI00189811.1		0		55.69	0.000248462	3	2826.43	2.13918	63.3263	1
	High	QLEAEKLELQSALEEAEASLEHEEGKILR	8	1	1	IPI00189811.1		0		55.48	0.000209948	5	3292.69	-0.280207	75.264	2
	High	IKELTYQTEEDR	1	1	1	IPI00189811.1		0		55.32	0.000302872	2	1524.75	-1.20442	31.6384	1
	High	INATLETKQPR	2	2	2	IPI00189811.1;IPI00189809.2		0		54.97	0.000126413	2	1270.71	-1.50392	27.495	1
	High	GSSFQTVSALHR	2	2	2	IPI00189811.1;IPI00189809.2		0		54.92	0.000236265	2	1289.66	-0.76167	33.8845	0
	High	HDcDLLREQYEEETEAKAELQR	2	1	1	IPI00189811.1	C3(Carbamidomethyl)	0		54.5	0.000665275	3	2762.27	-0.955339	44.3563	2
	High	QREEQAEPDGTEEADK	1	1	1	IPI00189811.1		0		54.3	0.000473336	2	1831.79	0.380012	22.64	1
	High	EDQVMQQNPPK	2	2	2	IPI00189811.1;IPI00189809.2		0		54.1	0.000385738	2	1313.61	-1.3674	28.9267	0
	High	AITDAAmmAEELKK	5	17	6	IPI00189811.1;IPI00780102.1;IPI00189809.2;IPI00763881.1;IPI00780631.2;IPI00364799.5	M7(Oxidation); M8(Oxidation)	0		53.98	0.00043334	2	1553.75	-1.57697	36.8945	1
	High	mFNWMVTR	2	2	2	IPI00189811.1;IPI00189809.2	M1(Oxidation)	0		53.9	0.000253798	2	1100.5	-0.0107107	50.192	0
	High	SEFKLELDDVTSNmEQIIK	2	2	2	IPI00189811.1;IPI00189809.2	M14(Oxidation)	0		53.84	0.000574343	2	2255.11	-0.925827	56.019	1
	High	GSSFQTVSALHRENLNK	1	2	2	IPI00189811.1;IPI00189809.2		0		53.81	0.000369121	2	1887.97	-0.910822	33.0845	1
	High	KLAEQELIETSERVQLLHSQNTSLINQK	1	2	2	IPI00189811.1;IPI00189809.2		0		53.66	0.000133463	3	3249.74	-1.61574	50.1501	2
	High	SPGVMDNPLVMHQLR	2	1	1	IPI00189811.1		0		53.59	0.000460273	3	1693.85	0.433116	47.9769	0
	High	LTQESIMDLENDKQQLDER	2	1	1	IPI00189811.1		0		53.42	0.000697497	2	2305.1	0.0896662	48.5339	1
	High	ADIAESQVNK	2	17	5	IPI00189811.1;IPI00780102.1;IPI00189809.2;IPI00763881.1;IPI00780631.2		0		53.18	0.000363755	2	1074.54	-1.00489	27.901	0
	High	NALAHALQSAR	6	5	2	IPI00189811.1;IPI00189809.2		0		53.18	0.000232967	2	1151.63	-0.1529	32.5682	0
	High	ANDDLKENIAIVERR	2	2	2	IPI00189811.1;IPI00189809.2		0		53.17	0.000300976	3	1755.93	-0.400972	38.302	2
	High	KDVFVPDDKEEFVK	1	2	2	IPI00782776.2;IPI00189811.1		0		52.89	0.00048757	2	1694.86	0.518184	39.4995	2
	High	LTYTQQLEDLK	1	1	1	IPI00189811.1		0		52.63	0.000416959	2	1351.71	-0.207658	47.3155	0
	High	ELTYQTEEDRK	3	12	3	IPI00189811.1;IPI00780102.1;IPI00780631.2		0		52.41	0.000574978	2	1411.67	-0.375518	27.2385	1
	High	DFELNALNARIEDEQALGSQLQK	2	1	1	IPI00189811.1		0		52.35	0.000589671	3	2602.31	-1.21005	60.3251	1
	High	DSLLIIQWNIR	3	1	1	IPI00189811.1		0		52.19	0.00018813	2	1370.78	0.429963	71.7551	0
	High	AKLQTENGELSR	2	1	1	IPI00189811.1		0		52.03	0.000482179	2	1345.71	-0.727509	25.3707	1
	High	LTGAImHFGNMK	2	1	1	IPI00189811.1	M6(Oxidation)	0		51.82	0.000589919	2	1335.65	-1.94438	35.7507	0
	High	KKDFELNALNAR	2	1	1	IPI00189811.1		0		51.69	0.000406246	2	1418.77	-0.11373	34.1421	2
	High	EMTERLEDEEEMNAELTAK	1	2	2	IPI00189811.1;IPI00189809.2		0		51.41	0.00128256	3	2268	0.625697	78.1543	1
	High	KDQTPGKGTLEDQIIQANPALEAFGNAK	4	1	1	IPI00189811.1		0		51.38	0.000451223	3	2954.52	0.8485	56.509	2
	High	HRLQNEIEDLmVDVER	1	2	2	IPI00189811.1;IPI00189809.2	M11(Oxidation)	0		50.96	0.000961212	3	2011.99	-0.272449	47.0137	1
	High	IEDmAMLTFLHEPAVLYNLK	3	2	2	IPI00189811.1;IPI00189809.2	M4(Oxidation)	0		50.88	0.000826381	3	2364.19	-1.78395	66.3927	0
	High	TEELEEAKK	1	14	6	IPI00189811.1;IPI00780102.1;IPI00189809.2;IPI00364799.5;IPI00763881.1;IPI00780631.2		0		50.87	0.000579882	2	1076.55	-0.459722	20.1733	1
	High	ANSEVAQWR	3	13	5	IPI00189811.1;IPI00780102.1;IPI00189809.2;IPI00763881.1;IPI00780631.2		0		50.51	0.000677571	2	1060.52	-0.17727	33.4842	0
	High	LQDLVDKLQLK	16	2	2	IPI00189811.1;IPI00189809.2		0		50.2	0.000220603	2	1312.78	-0.686273	47.6098	1
	High	QREEQAEPDGTEEADKSAYLMGLNSADLLK	1	1	1	IPI00189811.1		0		50.2	0.00189757	3	3308.55	-1.60472	54.4679	2
	High	LAEKDEEmEQAK	1	2	2	IPI00189811.1;IPI00189809.2	M8(Oxidation)	0		50.07	0.000991391	2	1436.66	-0.112858	20.2578	1
	High	FDKIEDmAMLTFLHEPAVLYNLK	1	2	2	IPI00189811.1;IPI00189809.2	M7(Oxidation)	0		50.06	0.000839817	4	2754.39	2.41863	66.5405	1
	High	KAITDAAMMAEELKK	1	17	6	IPI00189811.1;IPI00780102.1;IPI00189809.2;IPI00763881.1;IPI00780631.2;IPI00364799.5		0		49.94	0.000713287	3	1649.86	0.0377878	40.1845	2
	High	NDLQLQVQAEQDNLADAEERcDQLIK	5	2	2	IPI00189811.1;IPI00189809.2	C21(Carbamidomethyl)	0		49.9	0.00178155	3	3056.46	-1.31658	57.163	1
	High	LAEQELIETSERVQLLHSQNTSLINQK	2	2	2	IPI00189811.1;IPI00189809.2		0		49.73	0.00050866	3	3121.64	-1.72137	53.0596	1
	High	cNGVLEGIR	1	28	12	IPI00764167.1;IPI00957592.1;IPI01007580.1;IPI00189811.1;IPI00780102.1;IPI00189809.2;IPI00364799.5;IPI00763881.1;IPI00209113.3;IPI00391300.3;IPI00367479.5;IPI00780631.2	C1(Carbamidomethyl)	0		49.67	0.000811907	2	1017.52	0.709692	38.3815	0
	High	KKMEGDLNEMEIQLSHANR	2	3	2	IPI00189811.1;IPI00763881.1		0		49.64	0.00157532	3	2243.09	-2.03045	39.0424	2
	High	TKYETDAIQR	4	13	5	IPI00189811.1;IPI00780102.1;IPI00189809.2;IPI00763881.1;IPI00780631.2		0		49.52	0.00092923	3	1224.62	0.789322	26.17	1
	High	KLEDEcSELK	1	14	4	IPI00780102.1;IPI00189809.2;IPI00780631.2;IPI00189811.1	C6(Carbamidomethyl)	0		49.37	0.0009931	2	1250.59	-1.20809	27.6865	1
	High	ILNPAAIPEGQFIDSR	5	2	2	IPI00189811.1;IPI00189809.2		0		49.19	0.000700126	2	1740.93	-0.1961	58.4925	0
	High	IEDMAMLTFLHEPAVLYNLK	3	2	2	IPI00189811.1;IPI00189809.2		0		49	0.00110974	2	2348.21	2.04836	69.8468	0
	High	KmEGDLNEMEIQLSHANR	2	3	2	IPI00189811.1;IPI00763881.1	M2(Oxidation)	0		48.99	0.00187886	3	2130.99	-0.180997	40.6894	1
	High	IEDEQALGSQLQKK	1	1	1	IPI00189811.1		0		48.58	0.00093398	2	1586.84	-1.12411	34.306	1
	High	VKEmTERLEDEEEMNAELTAK	2	2	2	IPI00189811.1;IPI00189809.2	M4(Oxidation)	0		48.53	0.00255242	3	2511.16	-0.204625	38.3276	2
	High	ENQSILITGESGAGK	1	11	4	IPI00189811.1;IPI00780102.1;IPI00189809.2;IPI00780631.2		0		48.5	0.00112014	2	1503.76	-0.608882	40.7178	0
	High	qLEEEVKAK	1	3	2	IPI00189811.1;IPI00780102.1	N-Term(Gln->pyro-Glu)	0		48.03	0.000848377	2	1056.56	1.45862	35.436	1
	High	SNAAAAALDK	1	2	2	IPI00189811.1;IPI00189809.2		0		47.94	0.00104371	2	931.483	-1.34242	26.8002	0
	High	VKEMTERLEDEEEMNAELTAK	3	2	2	IPI00189811.1;IPI00189809.2		0		47.93	0.00306909	3	2495.15	-4.56773	42.4367	2
	High	LAEKDEEmEQAKR	1	2	2	IPI00189811.1;IPI00189809.2	M8(Oxidation)	0		47.81	0.0018379	2	1592.76	-0.590386	19.3319	2
	High	DYHIFYQILSNK	2	1	1	IPI00189811.1		0		47.55	0.001554	2	1540.78	-1.35643	59.743	0
	High	KAITDAAmmAEELKK	2	17	6	IPI00189811.1;IPI00780102.1;IPI00189809.2;IPI00763881.1;IPI00780631.2;IPI00364799.5	M8(Oxidation); M9(Oxidation)	0		47.39	0.0016716	2	1681.85	-0.295149	32.3819	2
	High	KGSSFQTVSALHRENLNK	1	2	2	IPI00189811.1;IPI00189809.2		0		46.92	0.00128242	3	2016.06	-0.162958	29.4086	2
	High	EEQAEPDGTEEADK	1	1	1	IPI00189811.1		0		46.91	0.00173556	2	1547.63	-2.29016	25.8545	0
	High	EDQVMQQNPPKFDK	1	2	2	IPI00189811.1;IPI00189809.2		0		46.83	0.00251998	2	1703.8	-1.07326	35.0759	1
	High	ENIAIVER	1	2	2	IPI00189811.1;IPI00189809.2		0		46.71	0.000967336	2	943.521	-0.0994344	36.8007	0
	High	NNLLQAELEELRAVVEQTER	2	1	1	IPI00189811.1		0		46.64	0.00147187	3	2354.23	1.07697	75.2342	1
	High	EDQVmQQNPPK	1	2	2	IPI00189811.1;IPI00189809.2	M5(Oxidation)	0		46.41	0.00202961	2	1329.61	-1.47432	23.7937	0
	High	SAYLmGLNSADLLK	1	2	2	IPI00189811.1;IPI00189809.2	M5(Dioxidation)	0		46.24	0.0023293	2	1527.77	-1.04122	56.7615	0
	High	EEQAEPDGTEEADKSAYLmGLNSADLLK	1	1	1	IPI00189811.1	M19(Oxidation)	0		46.19	0.00499747	3	3040.39	-0.886309	56.0059	1
	High	KKMDADLSQLQTEVEEAVQEcR	2	2	2	IPI00189811.1;IPI00189809.2	C21(Carbamidomethyl)	0		46.15	0.00417013	4	2607.24	-0.511536	57.8444	2
	High	FDKIEDMAMLTFLHEPAVLYNLK	2	2	2	IPI00189811.1;IPI00189809.2		0		46.15	0.00218516	3	2738.39	-1.93788	70.7592	1
	High	QLEEEVKAK	1	3	2	IPI00189811.1;IPI00780102.1		0		46.07	0.0015164	2	1073.58	0.129103	23.464	1
	High	MVSLLQEK	2	4	3	IPI00189811.1;IPI00189809.2;IPI00763881.1		0		45.79	0.00156466	2	947.522	-0.733317	42.1768	0
	High	HDcDLLREQYEEETEAK	1	1	1	IPI00189811.1	C3(Carbamidomethyl)	0		45.32	0.00455776	2	2164.94	-2.31053	39.3397	1
	High	AVVEQTER	3	2	2	IPI00189811.1;IPI00189809.2		0		45.14	0.00188923	2	931.485	1.0272	22.228	0
	High	AQLEFNQIK	2	2	2	IPI00189811.1;IPI00189809.2		0		44.98	0.00169645	2	1090.59	-0.132445	41.468	0
	High	KLEGDLK	2	24	9	IPI00780102.1;IPI00189809.2;IPI00780631.2;IPI00764167.1;IPI00957592.1;IPI01007580.1;IPI00189811.1;IPI00364799.5;IPI00763881.1		0		44.85	0.00159251	2	802.467	0.639933	20.5669	1
	High	KAITDAAmMAEELKK	2	17	6	IPI00189811.1;IPI00780102.1;IPI00189809.2;IPI00763881.1;IPI00780631.2;IPI00364799.5	M8(Oxidation)	0		44.83	0.00285279	3	1665.85	-1.01365	38.6382	2
	High	LTGAImHFGNmK	1	1	1	IPI00189811.1	M6(Oxidation); M11(Dioxidation)	0		44.64	0.0033411	2	1367.64	-1.69176	26.9941	0
	High	VKQKLEK	1	13	5	IPI00189811.1;IPI00780102.1;IPI00189809.2;IPI00763881.1;IPI00780631.2		0		44.58	0.000499864	2	872.557	0.585709	13.2467	2
	High	FDKIEDmAmLTFLHEPAVLYNLK	4	2	2	IPI00189811.1;IPI00189809.2	M7(Oxidation); M9(Oxidation)	0		44.58	0.00407032	4	2770.38	-0.606728	61.0968	1
	High	TLEDQMNEHR	1	1	1	IPI00189811.1		0		44.57	0.00327494	2	1272.56	-1.35316	28.5609	0
	High	KKmEGDLNEmEIQLSHANR	1	3	2	IPI00189811.1;IPI00763881.1	M3(Oxidation); M10(Oxidation)	0		44.21	0.00617525	4	2275.07	-2.66173	29.4064	2
	High	KVQHELDEAEERADIAESQVNK	7	2	2	IPI00189811.1;IPI00189809.2		0		44.06	0.00526733	3	2538.24	-0.951246	33.2195	2
	High	AITDAAmmAEELKKEQDTSAHLER	1	17	6	IPI00189811.1;IPI00780102.1;IPI00189809.2;IPI00763881.1;IPI00780631.2;IPI00364799.5	M7(Oxidation); M8(Oxidation)	0		44.05	0.0064739	3	2720.29	-0.450586	39.0306	2
	High	VKVGNEYVTKGQNVQQVAYAIGALAK	1	1	1	IPI00189811.1		0		44	0.000766356	4	2748.5	-0.572303	52.4009	2
	High	QREEQAEPDGTEEADKSAYLmGLNSADLLK	1	1	1	IPI00189811.1	M21(Oxidation)	0		43.94	0.00822831	3	3324.55	-1.13229	50.57	2
	High	AGLLGLLEEMRDER	1	2	2	IPI00189811.1;IPI00189809.2		0		43.72	0.00316766	3	1601.83	-0.0968979	63.728	1
	High	KGAEKLLGSLDIDHNQYK	1	2	2	IPI00189811.1;IPI00189809.2		0		43.5	0.00293918	3	2029.07	-0.199252	39.4239	2
	High	DTQIQLDDAVRANDDLKENIAIVER	1	2	2	IPI00189809.2;IPI00189811.1		0		43.47	0.00364322	3	2854.46	2.86751	55.8233	2
	High	KKmEGDLNEMEIQLSHANR	2	3	2	IPI00189811.1;IPI00763881.1	M3(Oxidation)	0		43.29	0.00689624	3	2259.08	-1.73745	36.4	2
	High	ELTYQTEEDR	1	12	3	IPI00189811.1;IPI00780102.1;IPI00780631.2		0		43.22	0.00406157	2	1283.57	-0.128235	33.0198	0
	High	RSEAPPHIFSISDNAYQYMLTDRENQSILITGESGAGK	1	2	2	IPI00189811.1;IPI00189809.2		0		43.13	0.00672701	4	4196.04	0.305662	58.3233	2
	High	QLEEEVK	1	3	2	IPI00189811.1;IPI00780102.1		0		43.05	0.00399333	2	874.452	0.100051	26.2505	0
	High	qREEQAEPDGTEEADKSAYLmGLNSADLLK	2	1	1	IPI00189811.1	N-Term(Gln->pyro-Glu); M21(Oxidation)	0		42.86	0.0112605	3	3307.52	-2.59633	55.561	2
	High	NKDPLNETVVGLYQKSSLK	1	4	3	IPI00189811.1;IPI00189809.2;IPI00763881.1		0		42.84	0.00216838	3	2133.15	-0.957274	46.1702	2
	High	YRILNPAAIPEGQFIDSR	1	2	2	IPI00189811.1;IPI00189809.2		0		42.45	0.00349276	3	2060.09	1.00737	54.5953	1
	High	SDLSRELEEISERLEEAGGATSVQIEmNK	1	1	1	IPI00189811.1	M27(Oxidation)	0		42.45	0.010137	4	3236.56	0.786567	68.0997	2
	High	SNNFQKPR	2	2	2	IPI00189811.1;IPI00189809.2		0		42.19	0.00390151	2	990.511	-0.254613	19.5032	1
	High	IEDmAmLTFLHEPAVLYNLK	1	2	2	IPI00189811.1;IPI00189809.2	M4(Oxidation); M6(Oxidation)	0		41.74	0.00760989	3	2380.19	-1.43058	60.9987	0
	High	MFNWMVTR	2	2	2	IPI00189811.1;IPI00189809.2		0		41.68	0.00465594	2	1084.51	-0.084743	54.3129	0
	High	NLTEEMAGLDEIIVKLTK	2	1	1	IPI00189811.1		0		41.63	0.00266583	3	2017.09	2.46929	74.3025	1
	High	AGLLGLLEEmRDER	1	2	2	IPI00189811.1;IPI00189809.2	M10(Dioxidation)	0		41.52	0.00699056	3	1633.82	0.788187	55.1751	1
	High	KQLEAEK	1	1	1	IPI00189811.1		0		41.41	0.00376563	2	845.473	-0.0561239	14.3245	1
	High	mVSLLQEKNDLQLQVQAEQDNLADAEERcDQLIK	1	2	2	IPI00189811.1;IPI00189809.2	M1(Oxidation); C29(Carbamidomethyl)	0		41.41	0.0102814	4	4000.95	-2.28355	59.4694	2
	High	RVIQYFAVIAAIGDR	2	1	1	IPI00189811.1		0		41.1	0.00151368	3	1691.96	-0.161829	77.4244	1
	High	SEAPPHIFSISDNAYQYMLTDRENQSILITGESGAGK	1	2	2	IPI00189811.1;IPI00189809.2		0		40.88	0.015858	3	4039.93	-1.37507	61.7864	1
	High	IEELEEELEAERTAR	1	2	2	IPI00189811.1;IPI00189809.2		0		40.74	0.0092303	2	1816.89	-0.621033	44.6142	1
	High	SKAEETQR	2	1	1	IPI00189811.1		0		40.71	0.00566828	2	948.474	-0.843306	10.043	1
	High	LDEAEQIALKGGKK	1	19	5	IPI00189811.1;IPI00189809.2;IPI00780102.1;IPI00763881.1;IPI00780631.2		0		40.66	0.00284333	2	1499.84	-1.66129	30.0713	2
	High	AKNALAHALQSAR	2	5	2	IPI00189811.1;IPI00189809.2		0		40.47	0.0026519	2	1350.76	-0.95105	27.7947	1
	High	SPGVMDNPLVmHQLR	1	1	1	IPI00189811.1	M11(Oxidation)	0		40.44	0.00980008	3	1709.85	-0.166613	44.5723	0
	High	YETDAIQRTEELEEAK	1	13	5	IPI00189811.1;IPI00780102.1;IPI00189809.2;IPI00763881.1;IPI00780631.2		0		40.43	0.0130561	2	1924.91	-1.5966	42.0529	1
	High	LYDNHLGK	1	2	2	IPI00189811.1;IPI00189809.2		0		40.34	0.00550658	2	959.494	-0.484783	25.3213	0
	High	DLQHRLDEAEQIALKGGK	1	17	5	IPI00189811.1;IPI00189809.2;IPI00780102.1;IPI00763881.1;IPI00780631.2		0		40.22	0.00525684	3	2021.07	-1.38051	47.349	2
	High	mVSLLQEK	1	4	3	IPI00189811.1;IPI00189809.2;IPI00763881.1	M1(Oxidation)	0		39.93	0.00720012	2	963.517	-1.01807	36.3378	0
	High	VQHELDEAEERADIAESQVNK	1	2	2	IPI00189811.1;IPI00189809.2		0		39.74	0.016451	4	2410.15	-0.653134	40.8066	1
	High	SDLSRELEEISER	1	8	3	IPI00189811.1;IPI00780102.1;IPI00780631.2		0		39.73	0.010982	3	1562.77	-0.20239	50.0568	1
	High	DVFVPDDKEEFVK	1	2	2	IPI00782776.2;IPI00189811.1		0		39.2	0.0128582	2	1566.77	0.560101	47.8616	1
	High	qLEEEVK	1	3	2	IPI00189811.1;IPI00780102.1	N-Term(Gln->pyro-Glu)	0		39.15	0.00629984	2	857.425	0.242899	43.0443	0
	High	NLTEEMAGLDEIIVKLTKEK	1	1	1	IPI00189811.1		0		38.29	0.0052407	4	2274.23	0.843724	69.9438	2
	High	DALEKSEAR	2	2	2	IPI00189811.1;IPI00189809.2		0		38.17	0.0111256	2	1018.52	-0.974793	18.9587	1
	High	EALISQLTR	2	2	2	IPI00189811.1;IPI00189809.2		0		37.66	0.00775566	2	1030.59	0.215185	46.5867	0
	High	NAESVKGmR	1	2	2	IPI00189811.1;IPI00189809.2	M8(Oxidation)	0		37.62	0.00973022	2	1007.49	-0.396492	14.3671	1
	High	MAAEAQKQVK	1	1	1	IPI00189811.1		0		37.49	0.0124143	2	1103.59	-1.77446	18.8114	1
	High	AGLLGLLEEmRDER	1	2	2	IPI00189811.1;IPI00189809.2	M10(Oxidation)	0		37.31	0.0165623	3	1617.83	-0.272778	53.1962	1
	High	VTAETENGK	1	2	2	IPI00189811.1;IPI00189809.2		0		36.97	0.014144	2	948.464	0.571926	17.6762	0
	High	cDQLIK	2	9	3	IPI00189811.1;IPI00780102.1;IPI00189809.2	C1(Carbamidomethyl)	0		36.88	0.0111173	2	776.398	0.637955	28.4088	0
	High	IHFGATGK	1	6	3	IPI00189811.1;IPI00189809.2;IPI00763881.1		0		36.84	0.0143564	2	830.452	-0.293268	24.2955	0
	High	STHPHFVR	1	10	4	IPI00189811.1;IPI00780102.1;IPI00763881.1;IPI00780631.2		0		36.66	0.0119863	2	980.506	0.0508048	18.8756	0
	High	SRVIFQLK	1	2	2	IPI00189811.1;IPI00189809.2		0		36.59	0.00215991	2	990.608	-1.2703	36.5098	1
	High	EQYEEETEAK	1	1	1	IPI00189811.1		0		36.51	0.0151548	2	1255.53	-2.42508	25.721	0
	High	RDLEEATLQHEATAAALRK	1	5	2	IPI00189811.1;IPI00189809.2		0		36.26	0.0158162	4	2123.11	-3.08462	37.1763	2
	High	RQLEEEVKAK	1	3	2	IPI00189811.1;IPI00780102.1		0		35.68	0.0131548	3	1229.69	0.635349	21.0584	2
	High	mAAEAQK	1	1	1	IPI00189811.1	M1(Oxidation)	0		35.61	0.0125579	2	764.361	-0.240768	12.7998	0
	High	SRNEALR	1	4	2	IPI00189811.1;IPI00189809.2		0		35.56	0.0182071	2	845.458	-0.77333	15.0709	1
	High	SIHELEKIR	1	1	1	IPI00189811.1		0		34.38	0.00846229	3	1124.64	-0.655443	27.5678	1
	High	HATENKVK	1	13	5	IPI00189811.1;IPI00780102.1;IPI00189809.2;IPI00763881.1;IPI00780631.2		0		33.7	0.0135012	2	926.505	-0.617292	11.0498	1
	High	QKLEKEK	1	14	6	IPI00189811.1;IPI00780102.1;IPI00189809.2;IPI00364799.5;IPI00763881.1;IPI00780631.2		0		33.42	0.0150374	2	902.53	-0.378158	12.6575	2
	High	SLQSLLK	2	2	1	IPI00189811.1		0		32.37	0.0123998	2	788.487	-1.08858	43.188	0
	High	LQDLVDKLQLKVK	1	2	2	IPI00189811.1;IPI00189809.2		0		30.21	0.00481543	4	1539.95	-0.562144	45.8333	2
	High	IKPLLK	1	13	5	IPI00189811.1;IPI00780102.1;IPI00189809.2;IPI00763881.1;IPI00780631.2		0		29.58	0.00556718	2	711.511	-2.08462	25.6882	1
IPI00209113.3	Myosin-9	22081	69.4	2	152	193	605	catalytic activity; motor activity; nucleotide binding; protein binding; transporter activity; RNA binding	cytoskeleton; membrane; nucleus; cytoplasm; endosome; cytosol; mitochondrion; extracellular	cell organization and biogenesis; reproduction; cell differentiation; cell division; development; metabolic process; cellular component movement; regulation of biological process; cellular homeostasis; transport	Pf00038; Pf00063; Pf01576; Pf01765; Pf02736; Pf03962; Pf04156; Pf05622; Pf05911; Pf06637; Pf07888; Pf09726; Pf09731; Pf11559; Pf12128	25745	[GO:0000146]; GO:0003774; GO:0017111; GO:0016462; GO:0016818; GO:0016817; GO:0016787; GO:0003824; GO:0003674 [GO:0000166]; GO:0036094; GO:1901265; GO:0005488; GO:0097159; GO:1901363; GO:0003674 [GO:0000212]; GO:0007051; GO:0051321; GO:1903046; GO:0000226; GO:0022402; GO:0071822; GO:0000003; GO:0007049; GO:0048610; GO:0007010; GO:0007017; GO:1902589; GO:0044763; GO:0043933; GO:0008150; GO:0009987;…	1961	226.197	5.60498
	A2	Sequence	# PSMs	# Proteins	# Protein Groups	Protein Group Accessions	Modifications	ΔCn	phosphoRS Site Probabilities	IonScore	Exp Value	Charge	MH+ [Da]	ΔM [ppm]	RT [min]	# Missed Cleavages
	High	LQQLFNHTMFILEQEEYQR	5	12	5	IPI00764167.1;IPI00957592.1;IPI01007580.1;IPI00209113.3;IPI00391300.3		0		126.59	2.91533e-11	2	2467.2	-1.37489	59.7774	0
	High	TQLEELEDELQATEDAK	5	12	5	IPI00764167.1;IPI00957592.1;IPI01007580.1;IPI00209113.3;IPI00391300.3		0		112.29	8.45758e-10	2	1961.91	-2.20553	61.8423	0
	High	IIGLDQVAGMSETALPGAFK	5	1	1	IPI00209113.3		0		110.44	5.93246e-10	2	2018.06	-0.554093	68.7553	0
	High	LQVELDSVTGLLNQSDSK	26	1	1	IPI00209113.3		0		109	1.02288e-09	2	1946.01	0.364413	78.9206	0
	High	MEDGVGcLETAEEAKR	1	1	1	IPI00209113.3	C7(Carbamidomethyl)	0		107.84	2.14837e-09	2	1794.8	-2.00308	38.1115	1
	High	HSQAVEELAEQLEQTKR	3	1	1	IPI00209113.3		0		106.63	2.0054e-09	2	1996.01	-1.24533	44.4684	1
	High	qKHSQAVEELAEQLEQTK	3	1	1	IPI00209113.3	N-Term(Gln->pyro-Glu)	0		103.3	5.43508e-09	2	2079.04	0.036406	49.6983	1
	High	mQQNIQELEEQLEEEESAR	3	1	1	IPI00209113.3	M1(Oxidation)	0		100.4	1.67764e-08	2	2349.05	-0.671827	56.9811	0
	High	ANLQIDQINTDLNLER	6	1	1	IPI00209113.3		0		100.14	7.55257e-09	2	1869.96	-1.0236	57.7583	0
	High	TQLEELEDELQATEDAKLR	1	12	5	IPI00764167.1;IPI00957592.1;IPI01007580.1;IPI00209113.3;IPI00391300.3		0		100.11	1.22459e-08	2	2231.1	-0.356934	59.3189	1
	High	MQQNIQELEEQLEEEESAR	3	1	1	IPI00209113.3		0		97.8	2.96485e-08	2	2333.05	-1.91418	59.8259	0
	High	TELEDTLDSTAAQQELR	2	1	1	IPI00209113.3		0		97.13	2.51735e-08	2	1919.92	-1.07159	51.4288	0
	High	KLEGDSTDLSDQIAELQAQIAELK	6	1	1	IPI00209113.3		0		97.02	1.44588e-08	2	2615.34	-0.392228	70.9584	1
	High	NTDQASmPDNTAAQK	2	9	4	IPI00764167.1;IPI00957592.1;IPI01007580.1;IPI00209113.3	M7(Oxidation)	0		94.47	3.93536e-08	2	1607.7	0.554249	21.9696	0
	High	KVEAQLQELQVK	3	1	1	IPI00209113.3		0		93.8	1.06927e-08	2	1412.81	-1.19738	37.1253	1
	High	LTEMETMQSQLMAEK	1	1	1	IPI00209113.3		0		90.08	1.23209e-07	2	1769.81	-0.542778	51.3228	0
	High	QAQQERDELADEIANSSGK	4	1	1	IPI00209113.3		0		89.8	1.40001e-07	2	2088.98	-2.00387	38.5304	1
	High	ELEDATETADAMNR	3	1	1	IPI00209113.3		0		89.66	9.86808e-08	2	1565.68	0.371302	40.9427	0
	High	KLEEDQIIMEDQNcK	1	1	1	IPI00209113.3	C14(Carbamidomethyl)	0		89.39	1.63011e-07	2	1892.87	-2.55998	38.5926	1
	High	qLLQANPILEAFGNAK	4	11	5	IPI00764167.1;IPI00957592.1;IPI01007580.1;IPI00209113.3;IPI00367479.5	N-Term(Gln->pyro-Glu)	0		89.32	5.44402e-08	2	1709.92	-0.366047	79.9743	0
	High	KKVEAQLQELQVK	2	1	1	IPI00209113.3		0		89.04	2.25776e-08	2	1540.91	0.0909126	32.1094	2
	High	qAQQERDELADEIANSSGK	4	1	1	IPI00209113.3	N-Term(Gln->pyro-Glu)	0		88.87	1.87572e-07	2	2071.95	-0.518615	48.9234	1
	High	LEGDSTDLSDQIAELQAQIAELK	3	1	1	IPI00209113.3		0		88.72	1.44482e-07	2	2487.25	-0.412711	78.4943	0
	High	LKSMEAEMIQLQEELAAAER	4	1	1	IPI00209113.3		0		88.62	1.71893e-07	2	2290.14	-0.527785	65.3271	1
	High	SMEAEMIQLQEELAAAER	11	1	1	IPI00209113.3		0		87.39	2.73767e-07	2	2048.96	-1.38254	69.0773	0
	High	mEDGVGcLETAEEAKR	2	1	1	IPI00209113.3	M1(Oxidation); C7(Carbamidomethyl)	0		85.94	3.53245e-07	2	1810.8	0.283475	35.6685	1
	High	SmEAEmIQLQEELAAAER	12	1	1	IPI00209113.3	M2(Oxidation); M6(Oxidation)	0		85.47	4.3633e-07	2	2080.95	-1.16696	54.623	0
	High	NTDQASmPDNTAAQK	1	9	4	IPI00764167.1;IPI00957592.1;IPI01007580.1;IPI00209113.3	M7(Dioxidation)	0		85.09	3.33747e-07	2	1623.69	0.673928	22.8128	0
	High	ELETQISELQEDLESER	3	1	1	IPI00209113.3		0		84.71	4.74812e-07	2	2047.97	-0.282841	63.1637	0
	High	NAEQFKDQADKASTR	3	1	1	IPI00209113.3		0		83.78	5.26842e-07	2	1708.82	-1.06131	24.8437	2
	High	LQQELDDLLVDLDHQR	13	1	1	IPI00209113.3		0		83.27	4.54258e-07	2	1949.99	-0.968709	61.6296	0
	High	ALEEAMEQKAELER	2	1	1	IPI00209113.3		0		82.24	6.27783e-07	2	1646.8	-1.06434	39.067	1
	High	KQELEEIcHDLEAR	5	1	1	IPI00209113.3	C8(Carbamidomethyl)	0		81.57	8.7357e-07	2	1769.85	0.440491	40.8223	1
	High	NTDQASMPDNTAAQK	2	9	4	IPI00764167.1;IPI00957592.1;IPI01007580.1;IPI00209113.3		0		81.46	7.64511e-07	2	1591.7	0.509484	28.3122	0
	High	EEVGEEAIVELVENGK	3	3	2	IPI00209113.3;IPI00948766.1		0		81.43	7.68731e-07	2	1743.86	-0.984362	64.4686	0
	High	VEDMAELTcLNEASVLHNLK	3	6	3	IPI00209113.3;IPI00391300.3;IPI00948766.1	C9(Carbamidomethyl)	0		80.25	1.34245e-06	2	2286.11	-0.388678	58.3022	0
	High	ERNTDQASmPDNTAAQK	1	9	4	IPI00764167.1;IPI00957592.1;IPI01007580.1;IPI00209113.3	M9(Oxidation)	0		79.48	1.56962e-06	2	1892.84	-0.325977	20.5264	1
	High	IAQLEEQLDNETK	6	1	1	IPI00209113.3		0		78.83	1.2614e-06	2	1530.76	-0.136797	41.0635	0
	High	ALEQQVEEmKTQLEELEDELQATEDAK	7	1	1	IPI00209113.3	M9(Oxidation)	0		78.74	2.47137e-06	3	3163.48	0.186423	64.6797	1
	High	INFDVNGYIVGANIETYLLEK	11	1	1	IPI00209113.3		0		78.16	1.05097e-06	2	2385.24	2.02566	76.1929	0
	High	KLKDVLLQVEDER	1	1	1	IPI00209113.3		0		78.15	4.66982e-07	2	1584.89	-0.818094	43.619	2
	High	KANLQIDQINTDLNLER	3	1	1	IPI00209113.3		0		77.45	1.08832e-06	2	1998.06	-2.3017	50.7491	1
	High	VSKLQVELDSVTGLLNQSDSK	3	1	1	IPI00209113.3		0		77.38	9.71635e-07	3	2260.2	-0.576889	60.153	1
	High	KLEEDQIImEDQNcK	1	1	1	IPI00209113.3	M9(Oxidation); C14(Carbamidomethyl)	0		77.3	2.6693e-06	2	1908.87	1.40434	35.4419	1
	High	MEDGVGcLETAEEAK	1	1	1	IPI00209113.3	C7(Carbamidomethyl)	0		76.77	2.13639e-06	2	1638.7	-0.676107	43.0404	0
	High	QKHSQAVEELAEQLEQTKR	1	1	1	IPI00209113.3		0		76.77	1.92496e-06	3	2252.16	-2.8648	39.9109	2
	High	SmEAEMIQLQEELAAAER	13	1	1	IPI00209113.3	M2(Oxidation)	0		76.43	3.39331e-06	2	2064.96	-1.03745	58.7503	0
	High	LTEmETmQSQLMAEK	2	1	1	IPI00209113.3	M4(Oxidation); M7(Oxidation)	0		76.33	3.08123e-06	2	1801.8	-0.376463	37.0722	0
	High	QLLQANPILEAFGNAK	16	11	5	IPI00764167.1;IPI00957592.1;IPI01007580.1;IPI00209113.3;IPI00367479.5		0		73.54	1.69954e-06	2	1726.95	-1.88143	64.8276	0
	High	mEDGVGcLETAEEAK	1	1	1	IPI00209113.3	M1(Oxidation); C7(Carbamidomethyl)	0		73.3	4.73348e-06	2	1654.69	-1.50642	40.315	0
	High	LKNKHEAMITDLEER	4	1	1	IPI00209113.3		0		72.18	5.34819e-06	2	1826.94	-1.71564	31.2285	2
	High	ELEDATETADAmNR	2	1	1	IPI00209113.3	M12(Oxidation)	0		71.62	6.81766e-06	2	1581.67	-0.81665	33.4902	0
	High	VISGVLQLGNIVFK	8	1	1	IPI00209113.3		0		71.58	5.45594e-07	2	1486.9	-0.351107	67.657	0
	High	TEMEDLMSSKDDVGK	2	1	1	IPI00209113.3		0		71.33	8.81608e-06	2	1684.74	-0.945013	41.4756	1
	High	KFDQLLAEEK	4	14	6	IPI00764167.1;IPI00957592.1;IPI01007580.1;IPI00209113.3;IPI00391300.3;IPI00367479.5		0		71.01	5.5594e-06	2	1220.65	-0.736151	37.5506	1
	High	QLEEAEEEAQR	2	1	1	IPI00209113.3		0		70.81	7.36493e-06	2	1331.6	-1.98811	30.1094	0
	High	HEMPPHIYAITDTAYR	2	3	2	IPI00209113.3;IPI00948766.1		0		70.44	1.18423e-05	2	1914.91	-1.69802	42.025	0
	High	IIGLDQVAGmSETALPGAFK	3	1	1	IPI00209113.3	M10(Oxidation)	0		70.17	7.12555e-06	3	2034.06	0.233207	62.7087	0
	High	QIATLHAQVTDMK	1	1	1	IPI00209113.3		0		70.1	7.28042e-06	2	1455.76	-1.08496	36.0315	0
	High	IAQLEEQLDNETKER	4	1	1	IPI00209113.3		0		70.09	9.75572e-06	2	1815.9	-2.15582	40.1951	1
	High	LTEmETMQSQLMAEK	3	1	1	IPI00209113.3	M4(Oxidation)	0		69.94	1.34749e-05	2	1785.81	0.737351	44.1917	0
	High	LTEmETmQSQLmAEK	3	1	1	IPI00209113.3	M4(Oxidation); M7(Oxidation); M12(Oxidation)	0		69.33	1.45968e-05	2	1817.8	-0.597688	32.4521	0
	High	RQLEEAEEEAQR	2	1	1	IPI00209113.3		0		69.04	1.19499e-05	2	1487.71	-0.661535	26.6006	1
	High	AQTKEQADFAIEALAK	2	11	5	IPI00764167.1;IPI00957592.1;IPI01007580.1;IPI00209113.3;IPI00367479.5		0		69.02	1.01379e-05	2	1733.91	-0.647084	45.3478	1
	High	THEAQIQEmR	1	1	1	IPI00209113.3	M9(Oxidation)	0		68.35	1.33935e-05	2	1258.58	-0.190838	20.3112	0
	High	DFSALESQLQDTQELLQEENRQK	4	1	1	IPI00209113.3		0		68.22	2.38496e-05	3	2749.33	0.21783	61.5019	1
	High	AGKLDPHLVLDQLR	2	4	2	IPI00209113.3;IPI00391300.3		0		68.05	3.11e-06	2	1574.9	0.641341	47.6975	1
	High	ERNTDQASMPDNTAAQK	1	9	4	IPI00764167.1;IPI00957592.1;IPI01007580.1;IPI00209113.3		0		67.73	2.4337e-05	2	1876.84	-1.73729	25.5408	1
	High	VSHLLGINVTDFTR	2	1	1	IPI00209113.3		0		67.41	1.0648e-05	2	1571.85	-1.4945	53.2048	0
	High	NAEQFKDQADK	3	1	1	IPI00209113.3		0		67.33	1.72629e-05	2	1293.61	-0.0387347	22.1939	1
	High	LEEDQIImEDQNcK	1	1	1	IPI00209113.3	M8(Oxidation); C13(Carbamidomethyl)	0		66.79	2.62288e-05	2	1780.77	-1.44265	41.2021	0
	High	KMQQNIQELEEQLEEEESAR	2	1	1	IPI00209113.3		0		66.71	3.56538e-05	2	2461.15	-1.21908	54.1539	1
	High	ASREEILAQAKENEK	2	1	1	IPI00209113.3		0		66.27	1.78806e-05	2	1715.89	-0.474511	28.1142	2
	High	EQADFAIEALAK	8	11	5	IPI00764167.1;IPI00957592.1;IPI01007580.1;IPI00209113.3;IPI00367479.5		0		66.24	1.74222e-05	2	1305.67	0.876204	54.15	0
	High	QKHSQAVEELAEQLEQTK	2	1	1	IPI00209113.3		0		66.16	2.48761e-05	2	2096.06	-0.749486	43.6977	1
	High	AKQTLENERGELANEVK	1	1	1	IPI00209113.3		0		66.14	1.66363e-05	2	1929	-1.00296	30.9665	2
	High	LEEDQIIMEDQNcK	2	1	1	IPI00209113.3	C13(Carbamidomethyl)	0		66.12	3.17035e-05	2	1764.78	-1.22444	44.995	0
	High	RKLEGDSTDLSDQIAELQAQIAELK	9	1	1	IPI00209113.3		0		65.77	1.64207e-05	3	2771.44	-1.33849	66.9227	2
	High	VEAQLQELQVK	1	1	1	IPI00209113.3		0		65	1.3661e-05	2	1284.71	-1.69739	43.1729	0
	High	ITDVIIGFQAccR	10	1	1	IPI00209113.3	C11(Carbamidomethyl); C12(Carbamidomethyl)	0		64.58	3.54259e-05	2	1552.76	0.495323	78.327	0
	High	LTKDFSALESQLQDTQELLQEENR	2	1	1	IPI00209113.3		0		64.33	4.94061e-05	3	2835.4	-0.0646883	66.4018	1
	High	DKADFcIIHYAGK	1	4	2	IPI00209113.3;IPI00391300.3	C6(Carbamidomethyl)	0		64.02	4.12724e-05	2	1537.74	-1.40387	41.437	1
	High	KLEMDLKDLEAHIDTANK	1	1	1	IPI00209113.3		0		63.93	3.28718e-05	2	2084.07	-0.916904	48.8784	2
	High	IRELETQISELQEDLESER	2	1	1	IPI00209113.3		0		63.45	5.0043e-05	3	2317.15	-1.26076	59.379	1
	High	VRTELADKVSK	3	1	1	IPI00209113.3		0		63.23	1.42601e-05	2	1245.72	0.23036	23.3505	2
	High	DFSALESQLQDTQELLQEENR	18	1	1	IPI00209113.3		0		62.91	8.73953e-05	3	2493.17	-0.573456	75.6884	0
	High	ALEEAMEQK	1	1	1	IPI00209113.3		0		62.86	3.31527e-05	2	1048.5	-1.77392	31.1814	0
	High	LQKDLEGLSQR	2	1	1	IPI00209113.3		0		62.86	2.60615e-05	2	1286.71	-0.0986577	32.1428	1
	High	KGTGDcSDEEVDGKADGADAK	2	1	1	IPI00209113.3	C6(Carbamidomethyl)	0		62.27	8.44622e-05	2	2124.89	-4.13439	22.4745	2
	High	aQQAADKYLYVDK	2	3	2	IPI00209113.3;IPI00948766.1	N-Term(Acetyl)	0		62.24	5.57631e-05	2	1554.78	-1.14005	47.5681	1
	High	LQQLFNHTmFILEQEEYQR	3	12	5	IPI00764167.1;IPI00957592.1;IPI01007580.1;IPI00209113.3;IPI00391300.3	M9(Oxidation)	0		61.58	9.3724e-05	3	2483.2	-0.036487	54.1991	0
	High	ALLQGKGDSEHKR	1	1	1	IPI00209113.3		0		61.25	3.81696e-05	2	1438.77	-1.01857	17.3235	2
	High	ALEQQVEEMKTQLEELEDELQATEDAK	4	1	1	IPI00209113.3		0		61.16	0.00013819	3	3147.49	0.743667	76.0837	1
	High	QIATLHAQVTDMKK	1	1	1	IPI00209113.3		0		61.15	4.02865e-05	2	1583.85	-1.76749	30.9904	1
	High	TLEDEAKTHEAQIQEMR	2	1	1	IPI00209113.3		0		60.82	0.000118106	2	2028.96	-1.36777	40.2017	1
	High	ALELDSNLYR	3	1	1	IPI00209113.3		0		60.61	7.25582e-05	2	1193.62	0.217244	49.6829	0
	High	SMMQDREDQSILcTGESGAGKTENTK	1	1	1	IPI00209113.3	C13(Carbamidomethyl)	0		59.79	0.000218042	3	2873.26	-4.1186	37.0981	2
	High	KLEGDSTDLSDQIAELQAQIAELKmQLAK	1	1	1	IPI00209113.3	M25(Oxidation)	0		59.13	7.03757e-05	4	3202.66	1.81377	72.6554	2
	High	ASREEILAQAK	1	1	1	IPI00209113.3		0		59	6.47088e-05	2	1215.67	-1.00764	28.056	1
	High	VKVNKDDIQK	3	3	2	IPI00209113.3;IPI00948766.1		0		58.83	6.01569e-05	2	1186.68	-0.572164	18.7448	2
	High	NMDPLNDNIATLLHQSSDK	1	1	1	IPI00209113.3		0		58.58	0.000196365	2	2126.02	-0.226449	58.0708	0
	High	LTKDFSALESQLQDTQELLQEENRQK	1	1	1	IPI00209113.3		0		58.38	0.000134466	3	3091.55	-1.0023	58.5845	2
	High	TVGQLYKEQLAK	2	1	1	IPI00209113.3		0		58.28	5.93631e-05	2	1377.77	-0.769861	33.401	1
	High	QSVSNLEK	1	1	1	IPI00209113.3		0		58.14	9.89828e-05	2	904.474	0.501122	24.1695	0
	High	qIATLHAQVTDmKK	1	1	1	IPI00209113.3	N-Term(Gln->pyro-Glu); M12(Oxidation)	0		58.04	0.000116599	2	1582.82	-0.986181	36.9467	1
	High	ALEQQVEEMK	1	1	1	IPI00209113.3		0		57.63	0.000152564	2	1204.59	-0.054082	37.5963	0
	High	ALEQQVEEMKTQLEELEDELQATEDAKLR	4	1	1	IPI00209113.3		0		57.56	0.000248876	4	3416.67	-0.768568	73.0479	2
	High	RHEmPPHIYAITDTAYR	2	3	2	IPI00209113.3;IPI00948766.1	M4(Oxidation)	0		57.41	0.000244732	3	2087.01	-0.231949	35.8383	1
	High	LEVNLQAmK	1	1	1	IPI00209113.3	M8(Oxidation)	0		57.39	0.000107245	2	1061.57	-0.622745	37.8043	0
	High	LKQMEDEKNSFR	1	1	1	IPI00209113.3		0		57.27	0.000206531	2	1524.74	-2.86582	25.8177	2
	High	NGFEPASLKEEVGEEAIVELVENGK	4	3	2	IPI00209113.3;IPI00948766.1		0		57.26	0.000212739	3	2687.34	0.468894	67.9323	1
	High	EEILAQAKENEK	1	1	1	IPI00209113.3		0		57.18	0.000162903	2	1401.72	-0.942111	28.858	1
	High	LEMDLKDLEAHIDTANK	1	1	1	IPI00209113.3		0		57	0.000212994	3	1955.98	0.451222	53.1148	1
	High	FSKVEDMAELTcLNEASVLHNLK	3	6	3	IPI00209113.3;IPI00391300.3;IPI00948766.1	C12(Carbamidomethyl)	0		57	0.000251503	3	2648.31	-0.265955	56.664	1
	High	VNKDDIQK	1	3	2	IPI00209113.3;IPI00948766.1		0		56.86	0.000109522	2	959.516	0.627035	15.5234	1
	High	FSKVEDmAELTcLNEASVLHNLK	2	6	3	IPI00209113.3;IPI00391300.3;IPI00948766.1	M7(Oxidation); C12(Carbamidomethyl)	0		56.64	0.000288521	3	2664.3	0.521692	51.1332	1
	High	KKmEDGVGcLETAEEAK	1	1	1	IPI00209113.3	M3(Oxidation); C9(Carbamidomethyl)	0		56.48	0.000331736	3	1910.88	-3.83409	29.7175	2
	High	VIQYLAHVASSHK	2	4	2	IPI00209113.3;IPI00391300.3		0		56.44	8.38715e-05	2	1452.8	0.00871832	33.0329	0
	High	KmQQNIQELEEQLEEEESAR	2	1	1	IPI00209113.3	M2(Oxidation)	0		56.4	0.000416136	3	2477.15	-0.29728	50.6632	1
	High	KMEDGVGcLETAEEAKR	1	1	1	IPI00209113.3	C8(Carbamidomethyl)	0		56.27	0.000355016	3	1922.89	0.0599503	34.1176	2
	High	RNAEQFKDQADK	1	1	1	IPI00209113.3		0		56.2	0.000231727	2	1449.71	-0.823974	19.4276	2
	High	EMEAELEDER	1	1	1	IPI00209113.3		0		56.09	0.00016669	2	1250.52	-1.3057	36.8761	0
	High	NLPIYSEEIVDMYK	1	3	2	IPI00209113.3;IPI00948766.1		0		55.92	0.000262511	2	1713.84	-1.40095	61.8876	0
	High	TLEDEAKTHEAQIQEmR	1	1	1	IPI00209113.3	M16(Oxidation)	0		55.92	0.000375089	3	2044.96	0.346947	35.4932	1
	High	HEDELLAK	1	1	1	IPI00209113.3		0		55.76	0.000130076	2	954.489	-0.520986	26.4146	0
	High	EmEAELEDERK	2	1	1	IPI00209113.3	M2(Oxidation)	0		55.37	0.000279803	2	1394.61	0.0250475	24.7831	1
	High	EEILAQAKENEKK	1	1	1	IPI00209113.3		0		55.37	0.000172935	2	1529.81	-1.58091	25.0104	2
	High	qLEEAEEEAQR	1	1	1	IPI00209113.3	N-Term(Gln->pyro-Glu)	0		55.27	0.00025586	2	1314.58	-0.482668	48.2352	0
	High	aLEQQVEEmKTQLEELEDELQATEDAK	1	1	1	IPI00209113.3	N-Term(Acetyl); M9(Oxidation)	0		55.21	0.000576237	3	3205.51	6.37035	73.3872	1
	High	DLEAHIDTANK	1	1	1	IPI00209113.3		0		55.06	0.000251383	2	1226.6	-1.26718	32.4662	0
	High	GALALEEKR	1	1	1	IPI00209113.3		0		54.94	0.000154222	2	986.562	-0.563342	26.7623	1
	High	ALEQQVEEmKTQLEELEDELQATEDAK	1	1	1	IPI00209113.3	M9(Dioxidation)	0		54.9	0.000632302	3	3179.48	-0.710439	67.5078	1
	High	NKHEAmITDLEER	2	1	1	IPI00209113.3	M6(Oxidation)	0		54.76	0.000381985	2	1601.76	0.280094	28.2239	1
	High	NLPIYSEEIVDmYK	3	3	2	IPI00209113.3;IPI00948766.1	M12(Oxidation)	0		54.66	0.000371561	2	1729.84	1.12818	57.8054	0
	High	TEmEDLmSSKDDVGK	2	1	1	IPI00209113.3	M3(Oxidation); M7(Oxidation)	0		54.57	0.000383531	2	1716.73	0.58806	27.3788	1
	High	SKKDQGELER	2	1	1	IPI00209113.3		0		54.52	0.000265947	3	1189.62	-0.803797	14.638	2
	High	HSQAVEELAEQLEQTK	2	1	1	IPI00209113.3		0		54.12	0.000470131	2	1839.91	-1.59149	49.5902	0
	High	VKPLLNSIRHEDELLAK	3	1	1	IPI00209113.3		0		54.02	3.86371e-05	2	1975.13	-1.16859	39.7806	2
	High	IIGLDQVAGmSETALPGAFK	2	1	1	IPI00209113.3	M10(Dioxidation)	0		53.88	0.000345825	2	2050.05	-0.526343	64.6862	0
	High	TDLLLEPYNK	3	1	1	IPI00209113.3		0		53.54	0.000306935	2	1205.64	-0.597833	49.5923	0
	High	DVLLQVEDER	1	1	1	IPI00209113.3		0		53.46	0.000357723	2	1215.62	0.207688	50.0929	0
	High	NMDPLNDNIATLLHQSSDKFVSELWK	1	1	1	IPI00209113.3		0		53.4	0.000569532	3	3015.48	-1.29141	71.0266	1
	High	ASIAALEAK	2	1	1	IPI00209113.3		0		53.25	0.000227822	2	873.504	0.226358	35.9862	0
	High	KLEMDLK	1	1	1	IPI00209113.3		0		52.98	0.000284981	2	876.486	-0.304583	31.1648	1
	High	LEVNLQAMK	1	1	1	IPI00209113.3		0		52.95	0.000315348	2	1045.57	-0.241897	45.4485	0
	High	KTLEDEAKTHEAQIQEMR	2	1	1	IPI00209113.3		0		52.83	0.000696577	3	2157.06	-2.19791	36.787	2
	High	LKNKHEAmITDLEER	2	1	1	IPI00209113.3	M8(Oxidation)	0		52.82	0.000526053	3	1842.93	-1.92952	27.0842	2
	High	KKmQQNIQELEEQLEEEESAR	2	1	1	IPI00209113.3	M3(Oxidation)	0		52.59	0.000927836	3	2605.24	-1.43036	46.22	2
	High	qFRTEMEDLMSSKDDVGK	1	1	1	IPI00209113.3	N-Term(Gln->pyro-Glu)	0		52.38	0.000888534	3	2098.94	-2.06009	53.901	2
	High	VEEEEER	1	3	2	IPI00209113.3;IPI00391300.3		0		52.24	0.000325384	2	919.401	0.194686	15.5389	0
	High	QIATLHAQVTDmK	1	1	1	IPI00209113.3	M12(Oxidation)	0		51.96	0.000572479	2	1471.76	-1.18462	31.4214	0
	High	KmEDGVGcLETAEEAK	1	1	1	IPI00209113.3	M2(Oxidation); C8(Carbamidomethyl)	0		51.74	0.00087085	3	1782.79	-1.61075	34.3891	1
	High	qKHSQAVEELAEQLEQTKR	3	1	1	IPI00209113.3	N-Term(Gln->pyro-Glu)	0		51.44	0.000701644	3	2235.14	-0.620699	45.1091	2
	High	VEDmAELTcLNEASVLHNLKER	1	3	2	IPI00209113.3;IPI00948766.1	M4(Oxidation); C9(Carbamidomethyl)	0		51.34	0.00107827	4	2587.25	0.745594	49.6317	1
	High	FLSNGHVTIPGQQDKDMFQETMEAMR	2	1	1	IPI00209113.3		0		51.33	0.0014945	3	3010.39	-0.00531338	55.4496	1
	High	qIATLHAQVTDmK	1	1	1	IPI00209113.3	N-Term(Gln->pyro-Glu); M12(Oxidation)	0		51.31	0.000671562	2	1454.73	-0.570025	43.6837	0
	High	RQAQQERDELADEIANSSGK	1	1	1	IPI00209113.3		0		51.1	0.00117912	3	2245.08	-1.70062	34.4808	2
	High	qIATLHAQVTDMK	3	1	1	IPI00209113.3	N-Term(Gln->pyro-Glu)	0		50.63	0.000790148	2	1438.73	-1.05628	36.0935	0
	High	NKHEAMITDLEER	2	1	1	IPI00209113.3		0		50.11	0.00109199	3	1585.76	-0.892278	32.4479	1
	High	EDQSILcTGESGAGK	1	13	6	IPI00764167.1;IPI00957592.1;IPI01007580.1;IPI00209113.3;IPI00367479.5;IPI00391300.3	C7(Carbamidomethyl)	0		50.1	0.00100997	2	1551.69	-1.57407	38.5948	0
	High	ALLQGKGDSEHK	1	1	1	IPI00209113.3		0		50.01	0.000621567	2	1282.67	-0.345492	18.8774	1
	High	DLGEELEALKTELEDTLDSTAAQQELR	2	1	1	IPI00209113.3		0		49.74	0.00144125	3	3017.47	-3.0035	75.2459	1
	High	LRLEVNLQAMK	1	1	1	IPI00209113.3		0		49.71	0.000290783	2	1314.76	-0.292318	46.8109	1
	High	cNGVLEGIR	1	28	12	IPI00764167.1;IPI00957592.1;IPI01007580.1;IPI00189811.1;IPI00780102.1;IPI00189809.2;IPI00364799.5;IPI00763881.1;IPI00209113.3;IPI00391300.3;IPI00367479.5;IPI00780631.2	C1(Carbamidomethyl)	0		49.67	0.000811907	2	1017.52	0.709692	38.3815	0
	High	YKASIAALEAK	2	1	1	IPI00209113.3		0		49.26	0.000302964	2	1164.66	-1.4246	34.6873	1
	High	TRLQQELDDLLVDLDHQR	9	1	1	IPI00209113.3		0		49.26	0.00093735	4	2207.14	0.626938	60.7006	1
	High	TELADKVSK	1	1	1	IPI00209113.3		0		49.13	0.000743465	2	990.546	-0.465524	23.1475	1
	High	NmDPLNDNIATLLHQSSDK	1	1	1	IPI00209113.3	M2(Oxidation)	0		49.01	0.00177163	2	2142.02	1.69326	54.8209	0
	High	VISGVLQLGNIVFKK	5	1	1	IPI00209113.3		0		48.83	6.6166e-05	2	1614.99	0.281862	58.3707	1
	High	GDMPFVVTR	1	1	1	IPI00209113.3		0		48.78	0.000936972	2	1021.52	3.2922	47.906	0
	High	qSVSNLEKK	2	1	1	IPI00209113.3	N-Term(Gln->pyro-Glu)	0		48.42	0.00087407	2	1015.54	-1.5977	30.1949	1
	High	LRLEVNLQAmK	1	1	1	IPI00209113.3	M10(Oxidation)	0		48.27	0.000585319	2	1330.75	-0.32033	40.6547	1
	High	LKQMEDEK	1	1	1	IPI00209113.3		0		47.99	0.00101985	3	1020.5	-0.204814	18.5805	1
	High	IMGIPEDEQMGLLR	1	1	1	IPI00209113.3		0		47.95	0.00155354	2	1601.8	-0.394398	60.0974	0
	High	HEmPPHIYAITDTAYR	2	3	2	IPI00209113.3;IPI00948766.1	M3(Oxidation)	0		47.88	0.00239099	3	1930.91	-1.55459	39.1306	0
	High	IMGIPEDEQmGLLR	2	1	1	IPI00209113.3	M10(Oxidation)	0		47.68	0.00183745	2	1617.8	0.187206	54.9879	0
	High	SmmQDREDQSILcTGESGAGKTENTK	7	1	1	IPI00209113.3	M2(Oxidation); M3(Oxidation); C13(Carbamidomethyl)	0		47.47	0.00356778	4	2905.26	-0.535298	32.0467	2
	High	FDQLLAEEK	1	14	6	IPI00764167.1;IPI00957592.1;IPI01007580.1;IPI00209113.3;IPI00391300.3;IPI00367479.5		0		47.06	0.00144836	2	1092.56	1.74666	41.9258	0
	High	EmEAELEDER	1	1	1	IPI00209113.3	M2(Oxidation)	0		46.55	0.00141859	2	1266.51	-1.32234	30.4203	0
	High	SHAQKNENAR	1	1	1	IPI00209113.3		0		46.43	0.00190198	3	1154.57	-0.278242	10.6442	1
	High	LQKDLEGLSQRLEEK	1	1	1	IPI00209113.3		0		45.78	0.00124193	2	1785.97	0.225964	39.579	2
	High	QKLQLEK	1	9	5	IPI00764167.1;IPI00957592.1;IPI00209113.3;IPI00391300.3;IPI00367479.5		0		45.74	0.000857395	2	886.536	0.700684	22.5814	1
	High	ADEWLMK	1	4	2	IPI00209113.3;IPI00391300.3		0		45.73	0.00184571	2	892.423	-0.0503042	43.606	0
	High	QTLENERGELANEVK	1	1	1	IPI00209113.3		0		45.36	0.00299949	2	1729.87	-1.53608	35.6569	1
	High	ALEEAmEQKAELER	1	1	1	IPI00209113.3	M6(Oxidation)	0		45.26	0.00347295	2	1662.8	-1.81346	31.5495	1
	High	VEEEEERcQYLQAEK	1	1	1	IPI00209113.3	C8(Carbamidomethyl)	0		45.16	0.00419848	2	1939.87	-0.623313	32.4852	1
	High	DVDRIIGLDQVAGmSETALPGAFK	1	1	1	IPI00209113.3	M14(Oxidation)	0		45.12	0.00297151	3	2519.28	-0.0985831	63.0299	1
	High	LFTKVKPLLNSIR	1	1	1	IPI00209113.3		0		45.11	0.000155824	3	1528.95	-1.59658	43.5574	2
	High	VDYKADEWLmK	1	4	2	IPI00209113.3;IPI00391300.3	M10(Oxidation)	0		45.01	0.00293889	2	1413.67	-0.103116	42.594	1
	High	LKSmEAEMIQLQEELAAAER	2	1	1	IPI00209113.3	M4(Oxidation)	0		44.68	0.00426702	3	2306.14	-0.627546	56.4837	1
	High	qTLENERGELANEVK	1	1	1	IPI00209113.3	N-Term(Gln->pyro-Glu)	0		44.57	0.00360662	2	1712.84	-0.376187	43.5135	1
	High	YYSGLIYTYSGLFcVVINPYK	1	8	4	IPI00209113.3;IPI00391300.3;IPI00367479.5;IPI00948766.1	C14(Carbamidomethyl)	0		44.57	0.00420365	2	2520.25	0.00611992	79.3397	0
	High	TEMEDLMSSK	1	1	1	IPI00209113.3		0		44.47	0.00268491	2	1170.5	0.300293	42.8477	0
	High	LKQmEDEKNSFR	1	1	1	IPI00209113.3	M4(Oxidation)	0		44.12	0.00432954	3	1540.74	-0.178257	21.1658	2
	High	ImGIPEDEQmGLLR	2	1	1	IPI00209113.3	M2(Oxidation); M10(Oxidation)	0		43.87	0.00490809	2	1633.79	-1.63349	49.4175	0
	High	KmEDGVGcLETAEEAKR	1	1	1	IPI00209113.3	M2(Oxidation); C8(Carbamidomethyl)	0		43.66	0.00652678	3	1938.89	-1.3158	31.0473	2
	High	KGTGDcsDEEVDGK	1	1	1	IPI00209113.3	C6(Carbamidomethyl); S7(Phospho)	0	T(3): 0.0; S(7): 100.0	43.63	0.00246017	2	1576.58	0.0414328	22.6337	1
	High	KAGKLDPHLVLDQLR	1	1	1	IPI00209113.3		0		43.6	0.000425603	2	1702.99	-0.983441	42.7592	2
	High	qAcVLMIK	1	1	1	IPI00209113.3	N-Term(Gln->pyro-Glu); C3(Carbamidomethyl)	0		43.59	0.00267326	2	945.49	-0.0695015	58.4968	0
	High	QLEEAEEEAQRANASR	1	1	1	IPI00209113.3		0		43.52	0.00589359	3	1830.86	-0.66133	32.4916	1
	High	PAGPPGILALLDEEcWFPK	1	1	1	IPI00209113.3	C15(Carbamidomethyl)	0		43.52	0.00448188	2	2110.06	-2.53438	79.6915	0
	High	ALEQQVEEmK	1	1	1	IPI00209113.3	M9(Oxidation)	0		43.43	0.00362018	2	1220.58	-0.687804	30.0734	0
	High	QKKFDQLLAEEK	1	12	5	IPI00764167.1;IPI00957592.1;IPI01007580.1;IPI00209113.3;IPI00391300.3		0		43.33	0.00231561	2	1476.81	-0.185386	32.8804	2
	High	FVSELWKDVDR	1	1	1	IPI00209113.3		0		43.3	0.00435228	2	1393.71	-1.054	49.1306	1
	High	ALEQQVEEmKTQLEELEDELQATEDAKLR	1	1	1	IPI00209113.3	M9(Oxidation)	0		43.24	0.00689785	4	3432.67	1.35647	63.1568	2
	High	ATDKSFVEK	1	11	5	IPI00764167.1;IPI00957592.1;IPI01007580.1;IPI00209113.3;IPI00367479.5		0		43.11	0.00239195	2	1024.53	-0.0682382	21.727	1
	High	EMEAELEDERK	1	1	1	IPI00209113.3		0		42.91	0.00500169	2	1378.61	-0.918233	30.4161	1
	High	aQQAADK	1	3	2	IPI00209113.3;IPI00948766.1	N-Term(Acetyl)	0		42.88	0.00178527	2	773.38	1.55962	22.1879	0
	High	QAKEER	2	1	1	IPI00209113.3		0		42.85	0.00325028	2	760.395	-0.0911971	10.8335	1
	High	qSVSNLEK	1	1	1	IPI00209113.3	N-Term(Gln->pyro-Glu)	0		42.77	0.00203716	2	887.448	0.85316	38.5035	0
	High	LKSmEAEmIQLQEELAAAER	3	1	1	IPI00209113.3	M4(Oxidation); M8(Oxidation)	0		42.69	0.00749002	3	2322.13	-0.431017	77.1945	1
	High	KVIQYLAHVASSHK	1	4	2	IPI00209113.3;IPI00391300.3		0		42.54	0.00136789	2	1580.89	-1.14979	33.1658	1
	High	GALALEEK	1	1	1	IPI00209113.3		0		42.42	0.00289835	2	830.462	-0.0996364	32.4419	0
	High	ADFcIIHYAGK	2	4	2	IPI00209113.3;IPI00391300.3	C4(Carbamidomethyl)	0		42.29	0.00548592	2	1294.62	-0.55784	44.3904	0
	High	LKDVLLQVEDERR	2	1	1	IPI00209113.3		0		41.84	0.00212429	2	1612.9	-1.21113	39.1889	2
	High	EKHLAAENR	1	1	1	IPI00209113.3		0		41.59	0.00455234	2	1067.56	-0.0277265	14.2041	1
	High	SVHELEK	4	1	1	IPI00209113.3		0		41.44	0.00237231	2	841.441	-0.057623	17.0272	0
	High	KQELEEIcHDLEARVEEEEER	1	1	1	IPI00209113.3	C8(Carbamidomethyl)	0		41.44	0.0139719	4	2670.23	-0.347503	53.5896	2
	High	HEAmITDLEER	1	1	1	IPI00209113.3	M4(Oxidation)	0		41.27	0.00787503	2	1359.62	-0.417303	33.3701	0
	High	THEAQIQEMR	1	1	1	IPI00209113.3		0		41.06	0.00718405	2	1242.59	-2.12431	25.1975	0
	High	MQLAKKEEELQAALAR	1	5	4	IPI00764167.1;IPI00957592.1;IPI01007580.1;IPI00209113.3		0		40.99	0.00362651	3	1828.99	-2.38138	42.2746	2
	High	HLAAENR	1	1	1	IPI00209113.3		0		40.76	0.00414274	2	810.422	0.260727	14.9694	0
	High	QKLSLSTK	1	1	1	IPI00209113.3		0		40.65	0.00102028	2	904.546	-0.056518	23.3467	1
	High	TVKNDNSSR	2	14	6	IPI00764167.1;IPI00957592.1;IPI01007580.1;IPI00209113.3;IPI00391300.3;IPI00367479.5		0		40.65	0.00660382	2	1020.51	-0.735111	9.29518	1
	High	NGFEPASLKEEVGEEAIVELVENGKK	1	3	2	IPI00209113.3;IPI00948766.1		0		40.42	0.00839734	3	2815.43	-1.19978	59.5081	2
	High	REQEVSILKK	1	1	1	IPI00209113.3		0		40.32	0.00241996	2	1229.72	-1.21746	24.4392	2
	High	LKDVLLQVEDER	2	1	1	IPI00209113.3		0		40.3	0.00423697	3	1456.8	-0.396979	44.4378	1
	High	AKLQEmESAVK	1	1	1	IPI00209113.3	M6(Oxidation)	0		40.2	0.00734389	2	1249.65	0.343668	22.5849	1
	High	NmDPLNDNIATLLHQSSDKFVSELWK	1	1	1	IPI00209113.3	M2(Oxidation)	0		40.1	0.0135983	4	3031.49	0.629974	71.1962	1
	High	KDQGELER	2	1	1	IPI00209113.3		0		40.06	0.00594233	2	974.49	-0.355645	18.0339	1
	High	qKLSLSTK	2	1	1	IPI00209113.3	N-Term(Gln->pyro-Glu)	0		40.02	0.00455398	2	887.52	0.353564	23.3429	1
	High	NcAAYLR	1	1	1	IPI00209113.3	C2(Carbamidomethyl)	0		39.91	0.00772851	2	867.414	0.0655616	28.2748	0
	High	LQEmESAVK	1	1	1	IPI00209113.3	M4(Oxidation)	0		39.63	0.00687659	2	1050.51	-1.44095	24.2107	0
	High	VDYKADEWLMK	1	4	2	IPI00209113.3;IPI00391300.3		0		39.51	0.010366	3	1397.68	-0.236741	46.9258	1
	High	DLEAHIDTANKNR	1	1	1	IPI00209113.3		0		39.41	0.010659	2	1496.74	-0.798498	28.2628	1
	High	QRYEILTPNSIPK	2	1	1	IPI00209113.3		0		38.4	0.00619371	2	1558.86	-1.72857	42.6047	1
	High	cQYLQAEK	1	1	1	IPI00209113.3	C1(Carbamidomethyl)	0		38.29	0.0108817	2	1039.49	-1.5428	28.5628	0
	High	DQADKASTR	1	1	1	IPI00209113.3		0		37.9	0.0111662	2	991.48	-0.0282978	13.277	1
	High	AKLQEMESAVK	1	1	1	IPI00209113.3		0		37.81	0.0122941	3	1233.65	-0.222472	31.1666	1
	High	GELANEVK	1	1	1	IPI00209113.3		0		37.76	0.00965605	2	859.451	-0.648886	26.5619	0
	High	KEEELQAALAR	1	5	4	IPI00764167.1;IPI00957592.1;IPI01007580.1;IPI00209113.3		0		37.75	0.0105093	2	1257.68	-0.740009	33.5071	1
	High	LQVELDSVTGLLNQSDSKSSK	1	1	1	IPI00209113.3		0		37.7	0.0119217	3	2248.17	-0.519877	56.671	1
	High	QAcVLmIK	1	1	1	IPI00209113.3	C3(Carbamidomethyl); M6(Oxidation)	0		37.57	0.0104291	2	978.511	-0.545338	37.2151	0
	High	RGDMPFVVTR	1	1	1	IPI00209113.3		0		37.43	0.0142315	3	1177.61	-0.407918	39.149	1
	High	YEILTPNSIPK	1	1	1	IPI00209113.3		0		37.18	0.0108825	2	1274.7	-2.95067	49.0523	0
	High	QSVSNLEKK	1	1	1	IPI00209113.3		0		36.35	0.0155613	2	1032.57	-1.21545	19.5891	1
	High	KTLEDEAK	1	1	1	IPI00209113.3		0		36.22	0.0150313	2	933.488	-0.571498	19.3448	1
	High	GTGDcsDEEVDGKADGADAK	1	1	1	IPI00209113.3	C5(Carbamidomethyl); S6(Phospho)	0	T(2): 0.0; S(6): 100.0	36.06	0.0180232	3	2076.77	-0.956169	28.6163	1
	High	VAAYDKLEK	2	1	1	IPI00209113.3		0		34.18	0.0156597	2	1036.57	-0.659206	27.0531	1
	High	LDPHLVLDQLR	1	4	2	IPI00209113.3;IPI00391300.3		0		33.53	0.014994	3	1318.75	-0.49729	54.437	0
	High	VKATLEK	1	1	1	IPI00209113.3		0		32.66	0.0117614	2	788.488	0.446897	18.051	1
	High	GDSEHK	1	1	1	IPI00209113.3		0		32.43	0.0107152	2	672.295	0.294772	8.39424	0
	High	VKPLLNSIR	3	1	1	IPI00209113.3		0		32.07	0.00313787	3	1039.66	0.00463154	33.2729	1
	High	qKLQLEK	1	9	5	IPI00764167.1;IPI00957592.1;IPI00209113.3;IPI00391300.3;IPI00367479.5	N-Term(Gln->pyro-Glu)	0		31.81	0.0113707	2	869.51	0.432138	33.5245	1
	High	VISGVLQLGNIVFKKER	1	1	1	IPI00209113.3		0		20.94	0.0407038	3	1900.14	2.23338	53.8481	2
IPI00391300.3	Uncharacterized protein	11747.7	60.31	4	111	140	292	catalytic activity; motor activity; protein binding; nucleotide binding; transporter activity	cytoplasm; membrane; cytoskeleton; mitochondrion	cell organization and biogenesis; transport	Pf00063; Pf00769; Pf01496; Pf01576; Pf02736; Pf02841; Pf05622; Pf05667; Pf05911; Pf06637; Pf07888; Pf09726; Pf09731; Pf12128		[GO:0000226]; GO:0007010; GO:0007017; GO:1902589; GO:0006996; GO:0044763; GO:0009987; GO:0016043; GO:0044699; GO:0008150; GO:0071840 [GO:0003774]; GO:0017111; GO:0016462; GO:0016818; GO:0016817; GO:0016787; GO:0003824; GO:0003674 [GO:0003924]; GO:0017111; GO:0016462; GO:0016818; GO:0016817; GO:0016787; GO:0003824; GO:0003674 [GO:0005515]; GO:0005488; GO:0003674 [GO:0005524]; GO:0032550; GO:003255…	2013	233.471	5.57959
	A2	Sequence	# PSMs	# Proteins	# Protein Groups	Protein Group Accessions	Modifications	ΔCn	phosphoRS Site Probabilities	IonScore	Exp Value	Charge	MH+ [Da]	ΔM [ppm]	RT [min]	# Missed Cleavages
	High	LQQLFNHTMFILEQEEYQR	5	12	5	IPI00764167.1;IPI00957592.1;IPI01007580.1;IPI00209113.3;IPI00391300.3		0		126.59	2.91533e-11	2	2467.2	-1.37489	59.7774	0
	High	HATALEELSEQLEQAK	4	3	1	IPI00391300.3		0		116.28	2.4469e-10	2	1796.9	0.516823	53.7623	0
	High	KVDDDLGTIEGLEEAK	1	3	1	IPI00391300.3		0		112.81	5.28575e-10	2	1731.86	-2.47137	48.6664	1
	High	TQLEELEDELQATEDAK	5	12	5	IPI00764167.1;IPI00957592.1;IPI01007580.1;IPI00209113.3;IPI00391300.3		0		112.29	8.45758e-10	2	1961.91	-2.20553	61.8423	0
	High	LKSLEAEILQLQEELASSER	6	3	1	IPI00391300.3		0		111.63	3.60024e-10	2	2286.21	-2.26167	68.7059	1
	High	IVGLDQVTGmTETAFGSAYK	3	3	1	IPI00391300.3	M10(Oxidation)	0		110.49	1.13137e-09	2	2104.03	-0.645466	59.395	0
	High	TQLEELEDELQATEDAKLR	1	12	5	IPI00764167.1;IPI00957592.1;IPI01007580.1;IPI00209113.3;IPI00391300.3		0		100.11	1.22459e-08	2	2231.1	-0.356934	59.3189	1
	High	SLEAEILQLQEELASSER	11	3	1	IPI00391300.3		0		99.79	9.96016e-09	2	2045.04	-1.11397	75.4973	0
	High	MQAHIQDLEEQLDEEEGAR	4	3	1	IPI00391300.3		0		98.86	2.18428e-08	2	2241.01	-1.56742	49.6469	0
	High	HATALEELSEQLEQAKR	3	3	1	IPI00391300.3		0		98.34	1.24938e-08	2	1953	-2.48562	48.9852	1
	High	LQNELDNVSTLLEEAEKK	2	3	1	IPI00391300.3		0		97.85	1.35595e-08	2	2073.07	-0.710841	59.0007	1
	High	ELQAQIAELQEDFESEKASR	2	3	1	IPI00391300.3		0		97.5	2.54027e-08	2	2321.12	-2.47753	57.3214	1
	High	KKVDDDLGTIEGLEEAK	3	3	1	IPI00391300.3		0		97.42	1.4373e-08	2	1859.96	-0.463127	42.6091	2
	High	NSLQEQQEEEEEARK	1	3	1	IPI00391300.3		0		96.15	3.34023e-08	2	1846.84	0.0969402	26.3822	1
	High	IAEcSSQLAEEEEK	1	3	1	IPI00391300.3	C4(Carbamidomethyl)	0		94.78	3.71913e-08	2	1622.72	1.20228	33.9797	0
	High	IAEcSSQLAEEEEKAK	1	3	1	IPI00391300.3	C4(Carbamidomethyl)	0		94.62	4.36089e-08	2	1821.85	-0.743666	32.3569	1
	High	NILAEQLQAETELFAEAEEMR	6	3	1	IPI00391300.3		0		93.68	5.76612e-08	2	2435.18	1.52917	75.9605	0
	High	DAAGLESQLQDTQELLQEETR	8	3	1	IPI00391300.3		0		92.59	8.73856e-08	3	2374.14	-0.113487	67.3377	0
	High	KMEEEVLLLEDQNSK	3	3	1	IPI00391300.3		0		91.68	7.14183e-08	2	1804.9	-1.74373	46.2248	1
	High	TTLQVDTLNTELAAER	4	3	1	IPI00391300.3		0		90.57	7.35365e-08	2	1774.92	-0.522488	52.1733	0
	High	KLDGETTDLQDQIAELQAQVDELKVQLTK	6	3	1	IPI00391300.3		0		89.11	5.95308e-08	3	3269.71	-1.74994	74.2748	2
	High	NRLQQELDDLTVDLDHQR	2	3	1	IPI00391300.3		0		88.73	1.55402e-07	3	2208.1	0.357385	54.6456	1
	High	QVLALQSQLADTK	1	3	1	IPI00391300.3		0		86.69	8.13227e-08	2	1414.79	-0.168774	46.297	0
	High	IAQLEEELEEEQSNmELLNDRFR	2	3	1	IPI00391300.3	M15(Oxidation)	0		86.14	4.8182e-07	3	2851.33	-3.01802	57.1515	1
	High	LDGETTDLQDQIAELQAQVDELK	2	3	1	IPI00391300.3		0		85.75	3.8514e-07	2	2572.26	-1.5468	75.2511	0
	High	KLDGETTDLQDQIAELQAQVDELK	4	3	1	IPI00391300.3		0		84.96	3.2059e-07	2	2700.36	-0.659473	68.0542	1
	High	KTTLQVDTLNTELAAER	2	3	1	IPI00391300.3		0		84.95	1.91934e-07	2	1903.01	-0.807678	44.9071	1
	High	IGQLEEQLEQEAKER	3	3	1	IPI00391300.3		0		84.28	3.76796e-07	2	1799.91	-0.933678	43.9801	1
	High	QVLALQSQLADTKK	2	3	1	IPI00391300.3		0		84.13	8.77053e-08	2	1542.88	-1.10373	39.0243	1
	High	KLDAQVQELHAK	2	3	1	IPI00391300.3		0		84.08	1.57313e-07	2	1379.76	-1.05699	27.9452	1
	High	KmEEEVLLLEDQNSK	1	3	1	IPI00391300.3	M2(Oxidation)	0		82.86	6.17764e-07	2	1820.89	-1.61738	42.0351	1
	High	NKQEVMISDLEER	2	3	1	IPI00391300.3		0		82.84	5.49116e-07	2	1590.78	-1.2648	39.3746	1
	High	qLHIEGASLELSDDDTESK	1	3	1	IPI00391300.3	N-Term(Gln->pyro-Glu)	0		82.71	7.99677e-07	2	2069.95	-0.857968	58.3045	0
	High	VEDMAELTcLNEASVLHNLK	3	6	3	IPI00209113.3;IPI00391300.3;IPI00948766.1	C9(Carbamidomethyl)	0		80.25	1.34245e-06	2	2286.11	-0.388678	58.3022	0
	High	NKQEVmISDLEER	2	3	1	IPI00391300.3	M6(Oxidation)	0		78.96	1.41288e-06	2	1606.77	-0.366655	35.9629	1
	High	LQQELDDLTVDLDHQR	1	3	1	IPI00391300.3		0		78.09	1.89391e-06	2	1937.95	-1.28294	51.4267	0
	High	ANKLQNELDNVSTLLEEAEK	3	3	1	IPI00391300.3		0		77.39	1.70261e-06	2	2258.15	0.332913	62.2539	1
	High	ALEQQVEEmRTQLEELEDELQATEDAK	3	3	1	IPI00391300.3	M9(Oxidation)	0		76.5	4.47073e-06	3	3191.5	3.80383	67.4075	1
	High	qEEELQAKDEELLK	1	3	1	IPI00391300.3	N-Term(Gln->pyro-Glu)	0		76.42	2.6509e-06	2	1684.83	-0.8623	48.6602	1
	High	FAKDAAGLESQLQDTQELLQEETR	3	3	1	IPI00391300.3		0		76.05	3.38824e-06	3	2720.34	-0.730766	59.9282	1
	High	IRQLEEEKNSLQEQQEEEEEAR	1	3	1	IPI00391300.3		0		74.18	6.58854e-06	3	2744.3	-0.0776821	35.2451	2
	High	ELQAQIAELQEDFESEK	6	3	1	IPI00391300.3		0		73.24	6.87177e-06	2	2006.95	-2.87438	63.6567	0
	High	MEEEVLLLEDQNSK	1	3	1	IPI00391300.3		0		72.78	6.04996e-06	2	1676.8	-0.785366	52.8832	0
	High	ALEEALEAKEEFER	1	3	1	IPI00391300.3		0		71.37	8.18451e-06	2	1663.81	-1.99348	44.6183	1
	High	IVGLDQVTGMTETAFGSAYK	2	3	1	IPI00391300.3		0		71.08	9.58021e-06	2	2088.03	-1.79956	66.3119	0
	High	qLLQANPILESFGNAK	2	3	1	IPI00391300.3	N-Term(Gln->pyro-Glu)	0		71.03	5.37214e-06	2	1725.92	-0.596249	78.1016	0
	High	KFDQLLAEEK	4	14	6	IPI00764167.1;IPI00957592.1;IPI01007580.1;IPI00209113.3;IPI00391300.3;IPI00367479.5		0		71.01	5.5594e-06	2	1220.65	-0.736151	37.5506	1
	High	QEEELQAKDEELLK	1	3	1	IPI00391300.3		0		70.83	7.71519e-06	2	1701.85	-0.81705	38.521	1
	High	NSLQEQQEEEEEAR	1	3	1	IPI00391300.3		0		70.51	9.94571e-06	2	1718.74	-2.38205	29.9521	0
	High	IAQLEEELEEEQSNMELLNDR	2	3	1	IPI00391300.3		0		70.37	1.62591e-05	2	2532.18	-0.514361	63.8254	0
	High	NLPIYSENIIEMYR	1	3	1	IPI00391300.3		0		70.2	1.01086e-05	2	1754.88	0.127797	62.6693	0
	High	HADQYKEQMEK	1	3	1	IPI00391300.3		0		69.71	1.00331e-05	2	1406.64	-0.297939	19.6437	1
	High	IGQLEEQLEQEAK	2	3	1	IPI00391300.3		0		68.99	1.06688e-05	2	1514.77	-1.0003	46.0416	0
	High	qVLALQSQLADTK	2	3	1	IPI00391300.3	N-Term(Gln->pyro-Glu)	0		68.82	5.85241e-06	2	1397.76	0.308575	63.475	0
	High	EEELQGALAR	1	3	1	IPI00391300.3		0		68.74	8.49406e-06	2	1115.57	-1.57847	37.6587	0
	High	AVIYNPATQADWTAK	1	3	1	IPI00391300.3		0		68.68	1.33012e-05	2	1648.83	-1.00973	49.4332	0
	High	AGKLDPHLVLDQLR	2	4	2	IPI00209113.3;IPI00391300.3		0		68.05	3.11e-06	2	1574.9	0.641341	47.6975	1
	High	MEIDLKDLEAQIEAANK	2	3	1	IPI00391300.3		0		66.53	2.06101e-05	2	1930.98	0.717277	64.4861	1
	High	HAEQERDELADEIANSASGK	2	3	1	IPI00391300.3		0		64.78	5.06807e-05	2	2170	-1.02237	39.2392	1
	High	NILAEQLQAETELFAEAEEmR	8	3	1	IPI00391300.3	M20(Oxidation)	0		64.29	5.52815e-05	2	2451.17	-2.38239	72.424	0
	High	DKADFcIIHYAGK	1	4	2	IPI00209113.3;IPI00391300.3	C6(Carbamidomethyl)	0		64.02	4.12724e-05	2	1537.74	-1.40387	41.437	1
	High	qLHIEGASLELsDDDTESK	4	3	1	IPI00391300.3	N-Term(Gln->pyro-Glu); S12(Phospho)	0	S(8): 0.0; S(12): 100.0; T(16): 0.0; S(18): 0.0	64.02	6.00956e-05	2	2149.92	-0.609362	66.0657	0
	High	NTDQASMPENTVAQK	1	3	1	IPI00391300.3		0		63.59	5.48871e-05	2	1633.75	-0.44615	32.2312	0
	High	INFDVTGYIVGANIETYLLEK	3	11	4	IPI00764167.1;IPI00957592.1;IPI01007580.1;IPI00391300.3		0		62.41	3.92983e-05	3	2372.24	0.980737	79.5418	0
	High	ALEQQVEEMR	2	3	1	IPI00391300.3		0		61.73	5.94215e-05	2	1232.59	0.00846943	38.9806	0
	High	LQQLFNHTmFILEQEEYQR	3	12	5	IPI00764167.1;IPI00957592.1;IPI01007580.1;IPI00209113.3;IPI00391300.3	M9(Oxidation)	0		61.58	9.3724e-05	3	2483.2	-0.036487	54.1991	0
	High	RQLEEAEEEATR	1	3	1	IPI00391300.3		0		61.31	7.56246e-05	2	1460.7	-1.06715	27.6269	1
	High	ANKLQNELDNVSTLLEEAEKK	2	3	1	IPI00391300.3		0		60.64	6.08831e-05	2	2386.24	-1.7309	58.0797	2
	High	TELEDTLDTTAAQQELR	1	3	1	IPI00391300.3		0		59.85	0.000129237	2	1933.93	-1.32924	52.0938	0
	High	cmLQDREDQSILcTGESGAGKTENTK	2	2	1	IPI00391300.3	C1(Carbamidomethyl); M2(Oxidation); C13(Carbamidomethyl)	0		59.42	0.000246405	4	2944.3	-2.57257	35.7528	2
	High	ASRDEIFAQSK	1	3	1	IPI00391300.3		0		59.19	0.000101946	2	1251.63	-1.55343	28.4988	1
	High	DLSEELEALKTELEDTLDTTAAQQELR	2	3	1	IPI00391300.3		0		58.83	0.000142308	3	3061.52	5.78324	75.8287	1
	High	DVDRIVGLDQVTGMTETAFGSAYK	1	2	1	IPI00391300.3		0		58.3	0.000211734	3	2573.25	-1.08217	66.2552	1
	High	LDAQVQELHAK	1	3	1	IPI00391300.3		0		58.2	8.73325e-05	2	1251.67	-1.4583	31.6025	0
	High	AGVLAHLEEER	1	3	1	IPI00391300.3		0		58.19	0.000102932	2	1223.64	-1.25949	36.713	0
	High	QLEEAEEEATR	1	3	1	IPI00391300.3		0		58.17	0.000145623	2	1304.59	-1.25332	30.9171	0
	High	HGFEAASIKEER	2	3	1	IPI00391300.3		0		58.15	0.000143693	2	1373.68	-1.27144	26.7641	1
	High	KEEELQGALAR	2	3	1	IPI00391300.3		0		58.07	0.000103554	2	1243.66	-0.0411697	30.4531	1
	High	DLEAQIEAANK	1	3	1	IPI00391300.3		0		57.75	0.000132877	2	1201.61	-0.581798	45.8252	0
	High	FSKVEDMAELTcLNEASVLHNLK	3	6	3	IPI00209113.3;IPI00391300.3;IPI00948766.1	C12(Carbamidomethyl)	0		57	0.000251503	3	2648.31	-0.265955	56.664	1
	High	FSKVEDmAELTcLNEASVLHNLK	2	6	3	IPI00209113.3;IPI00391300.3;IPI00948766.1	M7(Oxidation); C12(Carbamidomethyl)	0		56.64	0.000288521	3	2664.3	0.521692	51.1332	1
	High	KmQAHIQDLEEQLDEEEGAR	1	3	1	IPI00391300.3	M2(Oxidation)	0		56.6	0.000370388	3	2385.1	-1.1374	41.7827	1
	High	VIQYLAHVASSHK	2	4	2	IPI00209113.3;IPI00391300.3		0		56.44	8.38715e-05	2	1452.8	0.00871832	33.0329	0
	High	SDLLLEGFNNYR	2	3	1	IPI00391300.3		0		54.73	0.000326921	3	1440.71	0.681195	58.3498	0
	High	NmDPLNDNVATLLHQSSDR	1	3	1	IPI00391300.3	M2(Oxidation)	0		54.7	0.000538593	3	2156.01	0.731868	51.5664	0
	High	ELEAELEDER	1	3	1	IPI00391300.3		0		53.92	0.0003607	2	1232.56	-1.11926	40.5326	0
	High	KMQAHIQDLEEQLDEEEGAR	1	3	1	IPI00391300.3		0		53.53	0.000720199	3	2369.1	-0.483297	45.038	1
	High	ELDDATEANEGLSR	1	3	1	IPI00391300.3		0		53.31	0.000507025	2	1519.69	3.55413	38.2683	0
	High	DVDRIVGLDQVTGmTETAFGSAYK	1	2	1	IPI00391300.3	M14(Oxidation)	0		53	0.000763308	3	2589.25	-1.18598	59.8283	1
	High	TVGQLYKESLTK	2	2	1	IPI00391300.3		0		52.66	0.000199998	2	1366.75	-2.47392	34.519	1
	High	AMVNKDDIQK	1	3	1	IPI00391300.3		0		52.43	0.000398892	2	1161.59	-2.62032	24.9714	1
	High	ALEQQVEEMRTQLEELEDELQATEDAK	1	3	1	IPI00391300.3		0		52.31	0.00116323	3	3175.48	-4.39025	76.2353	1
	High	VEEEEER	1	3	2	IPI00209113.3;IPI00391300.3		0		52.24	0.000325384	2	919.401	0.194686	15.5389	0
	High	DLQTRDEQNEEK	1	3	1	IPI00391300.3		0		51.68	0.000761387	2	1504.69	0.0507074	22.1918	1
	High	AGVLAHLEEERDLK	1	3	1	IPI00391300.3		0		51.25	0.000479182	2	1579.84	0.0699052	38.1477	1
	High	QLLQANPILESFGNAK	3	3	1	IPI00391300.3		0		50.7	0.000401312	3	1742.94	0.383119	60.8229	0
	High	ATISALEAK	1	3	1	IPI00391300.3		0		50.55	0.000424666	2	903.515	0.352929	34.0968	0
	High	VVSSVLQFGNISFK	1	3	1	IPI00391300.3		0		50.32	0.000320029	2	1524.84	-3.22362	61.5258	0
	High	EDQSILcTGESGAGK	1	13	6	IPI00764167.1;IPI00957592.1;IPI01007580.1;IPI00209113.3;IPI00367479.5;IPI00391300.3	C7(Carbamidomethyl)	0		50.1	0.00100997	2	1551.69	-1.57407	38.5948	0
	High	QLEEEKNSLQEQQEEEEEAR	2	3	1	IPI00391300.3		0		50.02	0.00177182	3	2475.11	0.805385	33.9734	1
	High	cNGVLEGIR	1	28	12	IPI00764167.1;IPI00957592.1;IPI01007580.1;IPI00189811.1;IPI00780102.1;IPI00189809.2;IPI00364799.5;IPI00763881.1;IPI00209113.3;IPI00391300.3;IPI00367479.5;IPI00780631.2	C1(Carbamidomethyl)	0		49.67	0.000811907	2	1017.52	0.709692	38.3815	0
	High	KHQQLLEEK	1	3	1	IPI00391300.3		0		49.33	0.000512229	2	1152.64	-0.262772	18.9622	1
	High	KFDQLLAEEKGISAR	1	3	1	IPI00391300.3		0		48.54	0.000638912	3	1704.93	-1.31791	40.6791	2
	High	VVSSVLQFGNISFKK	1	3	1	IPI00391300.3		0		48.09	0.000374901	2	1652.94	-0.831706	52.502	1
	High	FDQLLAEEK	1	14	6	IPI00764167.1;IPI00957592.1;IPI01007580.1;IPI00209113.3;IPI00391300.3;IPI00367479.5		0		47.06	0.00144836	2	1092.56	1.74666	41.9258	0
	High	GGPISFSSSR	1	3	1	IPI00391300.3		0		47.04	0.00129986	2	994.495	-0.54677	36.0403	0
	High	LQELEGAVK	1	3	1	IPI00391300.3		0		46.11	0.0012331	2	986.551	-0.739288	34.6584	0
	High	qTKVEGELEEMER	1	3	1	IPI00391300.3	N-Term(Gln->pyro-Glu)	0		46.01	0.00270159	2	1560.72	-1.63312	47.0563	1
	High	ALELDPNLYR	1	11	4	IPI00764167.1;IPI00957592.1;IPI01007580.1;IPI00391300.3		0		46	0.00183368	2	1203.64	-0.078887	52.0383	0
	High	FLSNGYIPIPGQQDK	1	3	1	IPI00391300.3		0		45.85	0.00241685	2	1676.86	-1.31386	55.6062	0
	High	QKLQLEK	1	9	5	IPI00764167.1;IPI00957592.1;IPI00209113.3;IPI00391300.3;IPI00367479.5		0		45.74	0.000857395	2	886.536	0.700684	22.5814	1
	High	ADEWLMK	1	4	2	IPI00209113.3;IPI00391300.3		0		45.73	0.00184571	2	892.423	-0.0503042	43.606	0
	High	QIVSNLEK	1	11	4	IPI00391300.3;IPI00764167.1;IPI00957592.1;IPI01007580.1		0		45.44	0.00142737	2	930.525	-0.340901	31.0899	0
	High	LEVNMQAMK	1	3	1	IPI00391300.3		0		45.24	0.00213498	2	1063.53	0.327523	40.934	0
	High	VDYKADEWLmK	1	4	2	IPI00209113.3;IPI00391300.3	M10(Oxidation)	0		45.01	0.00293889	2	1413.67	-0.103116	42.594	1
	High	EIFMQVEDER	1	3	1	IPI00391300.3		0		44.91	0.00302833	2	1295.59	-0.208331	47.28	0
	High	YYSGLIYTYSGLFcVVINPYK	1	8	4	IPI00209113.3;IPI00391300.3;IPI00367479.5;IPI00948766.1	C14(Carbamidomethyl)	0		44.57	0.00420365	2	2520.25	0.00611992	79.3397	0
	High	ALEQQVEEMRTQLEELEDELQATEDAKLR	1	3	1	IPI00391300.3		0		43.78	0.00575841	4	3444.67	-2.05156	72.411	2
	High	GDDETLHKNNALK	1	3	1	IPI00391300.3		0		43.65	0.00379305	2	1454.72	0.0667075	21.7884	1
	High	EQADFAVEALAK	1	3	1	IPI00391300.3		0		43.52	0.00347924	2	1291.65	0.999574	50.2667	0
	High	ASRDEIFAQSKESEK	1	3	1	IPI00391300.3		0		43.49	0.00523153	3	1724.84	-0.840803	26.3734	2
	High	KQQQLSALK	1	3	1	IPI00391300.3		0		43.41	0.00127462	2	1043.62	0.0823174	22.5831	1
	High	QKKFDQLLAEEK	1	12	5	IPI00764167.1;IPI00957592.1;IPI01007580.1;IPI00209113.3;IPI00391300.3		0		43.33	0.00231561	2	1476.81	-0.185386	32.8804	2
	High	qIVSNLEK	1	11	4	IPI00391300.3;IPI00764167.1;IPI00957592.1;IPI01007580.1	N-Term(Gln->pyro-Glu)	0		42.84	0.00145859	2	913.499	0.586735	48.5809	0
	High	DVEALSQR	1	3	1	IPI00391300.3		0		42.78	0.00309484	2	917.469	-0.0607885	32.7329	0
	High	KVIQYLAHVASSHK	1	4	2	IPI00209113.3;IPI00391300.3		0		42.54	0.00136789	2	1580.89	-1.14979	33.1658	1
	High	SALLDEKR	1	3	1	IPI00391300.3		0		42.39	0.00340869	2	931.521	0.161373	24.6065	1
	High	ADFcIIHYAGK	2	4	2	IPI00209113.3;IPI00391300.3	C4(Carbamidomethyl)	0		42.29	0.00548592	2	1294.62	-0.55784	44.3904	0
	High	RQLHIEGASLELsDDDTESK	1	3	1	IPI00391300.3	S13(Phospho)	0	S(9): 0.0; S(13): 99.9; T(17): 0.1; S(19): 0.0	42.22	0.0111201	3	2323.04	-0.667709	46.8892	1
	High	KMEIDLKDLEAQIEAANK	1	3	1	IPI00391300.3		0		41.91	0.00448664	3	2059.07	-1.7049	58.1642	2
	High	ALEQQVEEmR	1	3	1	IPI00391300.3	M9(Oxidation)	0		41.52	0.00566926	2	1248.59	-0.514073	31.441	0
	High	FVAELWKDVDR	1	2	1	IPI00391300.3		0		41.42	0.00567512	2	1377.72	0.289634	50.8373	1
	High	RGGPISFSSSR	1	3	1	IPI00391300.3		0		41.09	0.00680393	2	1150.59	-2.36901	29.0728	1
	High	QLEEEKNSLQEQQEEEEEARK	1	3	1	IPI00391300.3		0		40.85	0.0151252	3	2603.21	-0.242159	31.2133	2
	High	TVKNDNSSR	2	14	6	IPI00764167.1;IPI00957592.1;IPI01007580.1;IPI00209113.3;IPI00391300.3;IPI00367479.5		0		40.65	0.00660382	2	1020.51	-0.735111	9.29518	1
	High	RHAEQERDELADEIANSASGK	2	3	1	IPI00391300.3		0		40.64	0.0137127	3	2326.1	-1.8976	36.2292	2
	High	QEVmISDLEER	1	3	1	IPI00391300.3	M4(Oxidation)	0		40.63	0.00817827	2	1364.64	1.14952	43.1516	0
	High	qLEEEKNSLQEQQEEEEEAR	1	3	1	IPI00391300.3	N-Term(Gln->pyro-Glu)	0		40.29	0.0165894	3	2458.09	0.413152	43.9451	1
	High	qRYEILTPNAIPK	1	5	2	IPI00391300.3;IPI00367479.5	N-Term(Gln->pyro-Glu)	0		40.23	0.00364193	2	1525.84	1.01746	52.4778	1
	High	QLHIEGASLELsDDDTESK	3	3	1	IPI00391300.3	S12(Phospho)	0	S(8): 0.0; S(12): 100.0; T(16): 0.0; S(18): 0.0	40.21	0.0153543	3	2166.94	-2.55367	54.1856	0
	High	VEEEEERNQILQNEK	1	2	1	IPI00391300.3		0		40.17	0.0120202	2	1886.91	-0.326691	32.0445	1
	High	IAQLEEELEEEQSNmELLNDR	1	3	1	IPI00391300.3	M15(Oxidation)	0		40.11	0.0177838	3	2548.17	-0.293347	57.5362	0
	High	VDYKADEWLMK	1	4	2	IPI00209113.3;IPI00391300.3		0		39.51	0.010366	3	1397.68	-0.236741	46.9258	1
	High	VLAYDKLEK	1	3	1	IPI00391300.3		0		38.59	0.00427522	2	1078.61	-3.07969	32.8552	1
	High	FKATISALEAK	1	3	1	IPI00391300.3		0		38.49	0.00359612	3	1178.68	0.285965	37.7775	1
	High	ATDKTFVEK	2	3	1	IPI00391300.3		0		37.73	0.00783404	2	1038.55	-0.561548	22.2001	1
	High	HQQLLEEK	1	3	1	IPI00391300.3		0		36.94	0.00864841	2	1024.54	0.418565	23.3372	0
	High	AmVNKDDIQK	1	3	1	IPI00391300.3	M2(Oxidation)	0		36.86	0.0158359	2	1177.59	0.385827	21.3753	1
	High	AKLQELEGAVK	1	3	1	IPI00391300.3		0		36.69	0.00621438	2	1185.68	-0.777926	34.1821	1
	High	ALEEALEAK	1	11	4	IPI00764167.1;IPI00957592.1;IPI01007580.1;IPI00391300.3		0		36.52	0.0137494	2	973.52	0.268105	36.9238	0
	High	KLVWIPSER	1	3	1	IPI00391300.3		0		36.35	0.00757788	2	1127.66	-0.593763	41.4225	1
	High	TGLEDPER	1	3	1	IPI00391300.3		0		36.16	0.015652	2	916.437	0.420393	28.7577	0
	High	LNLSSR	1	3	1	IPI00391300.3		0		36.01	0.0207381	2	689.394	-0.266666	27.0358	0
	High	KMEIDLK	1	3	1	IPI00391300.3		0.3396		35.39	0.0163612	2	876.486	-0.304583	31.1648	1
	High	HGFEAASIK	1	3	1	IPI00391300.3		0		35.05	0.0186158	2	959.494	-0.696463	27.612	0
	High	VQLTKKEEELQGALAR	1	3	1	IPI00391300.3		0		34.43	0.00935702	3	1813.02	-1.12467	37.013	2
	High	FKANLEK	1	3	1	IPI00391300.3		0		34.38	0.0114715	2	849.483	-0.172635	23.377	1
	High	KKLDAQVQELHAK	1	3	1	IPI00391300.3		0		33.9	0.00884015	3	1507.86	-0.692297	24.1731	2
	High	LDPHLVLDQLR	1	4	2	IPI00209113.3;IPI00391300.3		0		33.53	0.014994	3	1318.75	-0.49729	54.437	0
	High	qKLQLEK	1	9	5	IPI00764167.1;IPI00957592.1;IPI00209113.3;IPI00391300.3;IPI00367479.5	N-Term(Gln->pyro-Glu)	0		31.81	0.0113707	2	869.51	0.432138	33.5245	1
	High	VKPLLQVTR	1	9	5	IPI00764167.1;IPI00957592.1;IPI01007580.1;IPI00391300.3;IPI00367479.5		0		29.23	0.00603442	3	1053.68	-0.366712	33.3585	1
IPI00764167.1	myosin, heavy chain 11, smooth muscle isoform 3	6025.76	38.61	5	1	71	158	catalytic activity; motor activity; protein binding; nucleotide binding; structural molecule activity	cytoskeleton; cytoplasm; membrane	cell organization and biogenesis; metabolic process; cell differentiation; development	Pf00063; Pf01576; Pf02463; Pf02736; Pf03842; Pf04156; Pf06160; Pf07888; Pf09726; Pf10079; Pf12128	24582	[GO:0000921]; GO:0031106; GO:0043623; GO:0070925; GO:0032185; GO:0006461; GO:0034622; GO:0006996; GO:0022607; GO:0007010; GO:0065003; GO:0070271; GO:0071822; GO:0009987; GO:0016043; GO:0044085; GO:0043933; GO:0008150; GO:0071840 [GO:0001725]; GO:0032432; GO:0042641; GO:0015629; GO:0044430; GO:0005856; GO:0044446; GO:0043232; GO:0043229; GO:0044422; GO:0044424; GO:0043228; GO:0043226; GO:0005575; …	1979	227.906	5.49072
	A2	Sequence	# PSMs	# Proteins	# Protein Groups	Protein Group Accessions	Modifications	ΔCn	phosphoRS Site Probabilities	IonScore	Exp Value	Charge	MH+ [Da]	ΔM [ppm]	RT [min]	# Missed Cleavages
	High	LQQLFNHTMFILEQEEYQR	5	12	5	IPI00764167.1;IPI00957592.1;IPI01007580.1;IPI00209113.3;IPI00391300.3		0		126.59	2.91533e-11	2	2467.2	-1.37489	59.7774	0
	High	TQLEELEDELQATEDAK	5	12	5	IPI00764167.1;IPI00957592.1;IPI01007580.1;IPI00209113.3;IPI00391300.3		0		112.29	8.45758e-10	2	1961.91	-2.20553	61.8423	0
	High	VSDLTTNLAEEEEKAK	1	2	2	IPI00764167.1;IPI00957592.1		0		110.31	9.51592e-10	2	1776.88	-1.08412	39.6541	1
	High	TQLEELEDELQATEDAKLR	1	12	5	IPI00764167.1;IPI00957592.1;IPI01007580.1;IPI00209113.3;IPI00391300.3		0		100.11	1.22459e-08	2	2231.1	-0.356934	59.3189	1
	High	QADLEKEELAEELASSLSGR	2	8	3	IPI00764167.1;IPI00957592.1;IPI01007580.1		0		98.07	1.80986e-08	2	2175.08	0.0105824	58.5985	1
	High	VSDLTTNLAEEEEK	1	2	2	IPI00764167.1;IPI00957592.1		0		95.25	3.41826e-08	2	1577.75	-1.60151	42.7366	0
	High	NTDQASmPDNTAAQK	2	9	4	IPI00764167.1;IPI00957592.1;IPI01007580.1;IPI00209113.3	M7(Oxidation)	0		94.47	3.93536e-08	2	1607.7	0.554249	21.9696	0
	High	qTLEKENADLAGELR	1	4	3	IPI00764167.1;IPI00957592.1;IPI01007580.1	N-Term(Gln->pyro-Glu)	0		94.31	3.65121e-08	2	1669.84	-0.415444	48.6227	1
	High	LQQELDDLVVDLDNQR	2	8	3	IPI00764167.1;IPI00957592.1;IPI01007580.1		0		91.4	7.69713e-08	2	1912.96	-1.746	63.1891	0
	High	qLLQANPILEAFGNAK	4	11	5	IPI00764167.1;IPI00957592.1;IPI01007580.1;IPI00209113.3;IPI00367479.5	N-Term(Gln->pyro-Glu)	0		89.32	5.44402e-08	2	1709.92	-0.366047	79.9743	0
	High	NTDQASmPDNTAAQK	1	9	4	IPI00764167.1;IPI00957592.1;IPI01007580.1;IPI00209113.3	M7(Dioxidation)	0		85.09	3.33747e-07	2	1623.69	0.673928	22.8128	0
	High	ELDEATESNEAMGR	1	8	3	IPI00764167.1;IPI00957592.1;IPI01007580.1		0		84.95	2.895e-07	2	1551.66	-1.96936	35.821	0
	High	SLEAELMQLQEDLAAAER	3	8	3	IPI00764167.1;IPI00957592.1;IPI01007580.1		0		84.26	4.57655e-07	2	2017	2.54632	76.4019	0
	High	EVASLGSQLQDTQELLQEETR	1	4	3	IPI00764167.1;IPI00957592.1;IPI01007580.1		0		83.68	5.37186e-07	2	2374.17	-0.0833967	62.1341	0
	High	IVQLEEQIEQEAR	2	8	3	IPI00764167.1;IPI00957592.1;IPI01007580.1		0		82.8	4.12236e-07	2	1584.82	-1.34084	48.8052	0
	High	NTDQASMPDNTAAQK	2	9	4	IPI00764167.1;IPI00957592.1;IPI01007580.1;IPI00209113.3		0		81.46	7.64511e-07	2	1591.7	0.509484	28.3122	0
	High	HVSTLNIQLSDSK	2	8	3	IPI00764167.1;IPI00957592.1;IPI01007580.1		0		80.16	6.18778e-07	2	1441.76	-1.5291	38.0917	0
	High	ERNTDQASmPDNTAAQK	1	9	4	IPI00764167.1;IPI00957592.1;IPI01007580.1;IPI00209113.3	M9(Oxidation)	0		79.48	1.56962e-06	2	1892.84	-0.325977	20.5264	1
	High	ATLQAEQLSNELVTER	1	8	3	IPI00764167.1;IPI00957592.1;IPI01007580.1		0		79.16	9.82238e-07	2	1801.93	-0.466747	50.67	0
	High	ELDEATESNEAmGR	1	8	3	IPI00764167.1;IPI00957592.1;IPI01007580.1	M12(Oxidation)	0		77.24	1.77943e-06	2	1567.65	-2.0539	30.5622	0
	High	LQDLASTIEVMEEGK	1	8	3	IPI00764167.1;IPI00957592.1;IPI01007580.1		0		73.87	4.53891e-06	2	1662.82	-0.491134	61.4889	0
	High	QLLQANPILEAFGNAK	16	11	5	IPI00764167.1;IPI00957592.1;IPI01007580.1;IPI00209113.3;IPI00367479.5		0		73.54	1.69954e-06	2	1726.95	-1.88143	64.8276	0
	High	KLEGQLQELQSK	2	4	3	IPI00764167.1;IPI00957592.1;IPI01007580.1		0		72.6	2.2119e-06	2	1400.78	0.544544	33.7244	1
	High	QTLEKENADLAGELR	1	4	3	IPI00764167.1;IPI00957592.1;IPI01007580.1		0		71.57	5.68796e-06	2	1686.86	-0.519032	38.5582	1
	High	ALETQmEEmRTQLEELEDELQATEDAK	9	8	3	IPI00764167.1;IPI00957592.1;IPI01007580.1	M6(Oxidation); M9(Oxidation)	0		71.41	1.58648e-05	3	3212.44	-2.04739	60.3882	1
	High	KFDQLLAEEK	4	14	6	IPI00764167.1;IPI00957592.1;IPI01007580.1;IPI00209113.3;IPI00391300.3;IPI00367479.5		0		71.01	5.5594e-06	2	1220.65	-0.736151	37.5506	1
	High	KLEGDASDFHEQIADLQAQIAELK	2	4	3	IPI00764167.1;IPI00957592.1;IPI01007580.1		0		70.49	1.07465e-05	3	2669.33	-3.13265	61.9148	1
	High	AQTKEQADFAIEALAK	2	11	5	IPI00764167.1;IPI00957592.1;IPI01007580.1;IPI00209113.3;IPI00367479.5		0		69.02	1.01379e-05	2	1733.91	-0.647084	45.3478	1
	High	qADLEKEELAEELASSLSGR	2	8	3	IPI00764167.1;IPI00957592.1;IPI01007580.1	N-Term(Gln->pyro-Glu)	0		68.74	1.90732e-05	2	2158.05	-2.16769	67.7581	1
	High	LQNEVESVTGMLNEAEGK	2	4	3	IPI00764167.1;IPI00957592.1;IPI01007580.1		0		68.51	1.97441e-05	2	1947.93	-0.121418	57.5831	0
	High	ERNTDQASMPDNTAAQK	1	9	4	IPI00764167.1;IPI00957592.1;IPI01007580.1;IPI00209113.3		0		67.73	2.4337e-05	2	1876.84	-1.73729	25.5408	1
	High	EQADFAIEALAK	8	11	5	IPI00764167.1;IPI00957592.1;IPI01007580.1;IPI00209113.3;IPI00367479.5		0		66.24	1.74222e-05	2	1305.67	0.876204	54.15	0
	High	KATLQAEQLSNELVTER	3	8	3	IPI00764167.1;IPI00957592.1;IPI01007580.1		0		64.37	2.3069e-05	2	1930.02	-0.372157	44.0609	1
	High	DSSITQGPSFAYGELEK	2	3	1	IPI00764167.1		0		63.64	5.67242e-05	2	1828.86	-1.72905	55.5721	0
	High	INFDVTGYIVGANIETYLLEK	3	11	4	IPI00764167.1;IPI00957592.1;IPI01007580.1;IPI00391300.3		0		62.41	3.92983e-05	3	2372.24	0.980737	79.5418	0
	High	LQQLFNHTmFILEQEEYQR	3	12	5	IPI00764167.1;IPI00957592.1;IPI01007580.1;IPI00209113.3;IPI00391300.3	M9(Oxidation)	0		61.58	9.3724e-05	3	2483.2	-0.036487	54.1991	0
	High	DLQARDEQNEEK	1	8	3	IPI00764167.1;IPI00957592.1;IPI01007580.1		0		61.02	7.79214e-05	2	1474.68	-0.402916	22.5116	1
	High	ALETQMEEMRTQLEELEDELQATEDAK	1	8	3	IPI00764167.1;IPI00957592.1;IPI01007580.1		0		60.45	0.000199112	3	3180.45	-1.08207	74.4787	1
	High	SLEAELmQLQEDLAAAER	3	8	3	IPI00764167.1;IPI00957592.1;IPI01007580.1	M7(Oxidation)	0		59.91	0.000147271	2	2032.98	-3.67898	74.9815	0
	High	AESELKELEQR	1	4	3	IPI00764167.1;IPI00957592.1;IPI01007580.1		0		58.19	0.000129329	2	1331.68	0.0165806	33.6016	1
	High	LDAFLVLEQLR	2	8	3	IPI00764167.1;IPI00957592.1;IPI01007580.1		0		58.04	3.90235e-05	2	1316.76	0.679707	70.5973	0
	High	NSLQDQLDEEmEAK	1	4	3	IPI00764167.1;IPI00957592.1;IPI01007580.1	M11(Oxidation)	0		55.72	0.000323777	2	1665.73	-0.271389	41.3173	0
	High	LQNEVESVTGmLNEAEGK	1	4	3	IPI00764167.1;IPI00957592.1;IPI01007580.1	M11(Oxidation)	0		55.43	0.000414733	2	1963.92	-2.62805	48.8606	0
	High	KVIQYLAVVASSHK	1	8	3	IPI00764167.1;IPI00957592.1;IPI01007580.1		0		54.23	6.77742e-05	3	1542.9	-0.467312	40.0189	1
	High	VDYNASAWLTK	1	8	3	IPI00764167.1;IPI00957592.1;IPI01007580.1		0		53.58	0.000405202	2	1267.63	0.0885401	50.9159	0
	High	VTVGKDDIQK	1	4	3	IPI00764167.1;IPI00957592.1;IPI01007580.1		0		52.79	0.000316136	2	1102.61	-2.91857	25.7229	1
	High	SKLQEVEGAVK	2	8	3	IPI00764167.1;IPI00957592.1;IPI01007580.1		0		52.46	0.000250571	2	1187.66	-1.19782	30.8384	1
	High	mTESSLPSASK	1	8	3	IPI00764167.1;IPI00957592.1;IPI01007580.1	M1(Oxidation)	0		51.4	0.000653079	2	1153.54	-1.49136	26.9135	0
	High	ALEEALEAKEELER	2	8	3	IPI00764167.1;IPI00957592.1;IPI01007580.1		0		50.12	0.000832672	2	1629.83	-1.45121	43.7463	1
	High	EDQSILcTGESGAGK	1	13	6	IPI00764167.1;IPI00957592.1;IPI01007580.1;IPI00209113.3;IPI00367479.5;IPI00391300.3	C7(Carbamidomethyl)	0		50.1	0.00100997	2	1551.69	-1.57407	38.5948	0
	High	cNGVLEGIR	1	28	12	IPI00764167.1;IPI00957592.1;IPI01007580.1;IPI00189811.1;IPI00780102.1;IPI00189809.2;IPI00364799.5;IPI00763881.1;IPI00209113.3;IPI00391300.3;IPI00367479.5;IPI00780631.2	C1(Carbamidomethyl)	0		49.67	0.000811907	2	1017.52	0.709692	38.3815	0
	High	DKTEFSIIHYAGK	1	8	3	IPI00764167.1;IPI00957592.1;IPI01007580.1		0		48.47	0.00125947	3	1508.77	-1.23622	40.9949	1
	High	QAcILMIK	1	8	3	IPI00764167.1;IPI00957592.1;IPI01007580.1	C3(Carbamidomethyl)	0		47.73	0.00083653	2	976.532	-0.091569	44.8331	0
	High	FDQLLAEEK	1	14	6	IPI00764167.1;IPI00957592.1;IPI01007580.1;IPI00209113.3;IPI00391300.3;IPI00367479.5		0		47.06	0.00144836	2	1092.56	1.74666	41.9258	0
	High	NRLQQELDDLVVDLDNQR	1	8	3	IPI00764167.1;IPI00957592.1;IPI01007580.1		0		46.9	0.00191005	2	2183.1	-1.645	65.1923	1
	High	LEEEEDRSQQLQAER	2	4	3	IPI00764167.1;IPI00957592.1;IPI01007580.1		0		46.1	0.00336663	2	1859.87	-0.96667	30.0391	1
	High	ALELDPNLYR	1	11	4	IPI00764167.1;IPI00957592.1;IPI01007580.1;IPI00391300.3		0		46	0.00183368	2	1203.64	-0.078887	52.0383	0
	High	TLLQEQLQAETELYAEAEEMR	1	4	3	IPI00764167.1;IPI00957592.1;IPI01007580.1		0		45.87	0.00400655	2	2495.2	0.174761	69.2964	0
	High	QKLQLEK	1	9	5	IPI00764167.1;IPI00957592.1;IPI00209113.3;IPI00391300.3;IPI00367479.5		0		45.74	0.000857395	2	886.536	0.700684	22.5814	1
	High	QLVSNLEK	1	11	4	IPI00391300.3;IPI00764167.1;IPI00957592.1;IPI01007580.1		0		45.44	0.00142737	2	930.525	-0.340901	31.0899	0
	High	KLEGDLK	2	24	9	IPI00780102.1;IPI00189809.2;IPI00780631.2;IPI00764167.1;IPI00957592.1;IPI01007580.1;IPI00189811.1;IPI00364799.5;IPI00763881.1		0		44.85	0.00159251	2	802.467	0.639933	20.5669	1
	High	QLHEYETELEDERK	1	8	3	IPI00764167.1;IPI00957592.1;IPI01007580.1		0		44.65	0.004917	4	1818.85	-1.02141	32.9415	1
	High	MAQQMLDLEEQLEEEEAAR	3	2	2	IPI00764167.1;IPI00957592.1		0		44.35	0.00620891	3	2263.02	-0.619263	61.8963	0
	High	QKKFDQLLAEEK	1	12	5	IPI00764167.1;IPI00957592.1;IPI01007580.1;IPI00209113.3;IPI00391300.3		0		43.33	0.00231561	2	1476.81	-0.185386	32.8804	2
	High	ATDKSFVEK	1	11	5	IPI00764167.1;IPI00957592.1;IPI01007580.1;IPI00209113.3;IPI00367479.5		0		43.11	0.00239195	2	1024.53	-0.0682382	21.727	1
	High	qLVSNLEK	1	11	4	IPI00391300.3;IPI00764167.1;IPI00957592.1;IPI01007580.1	N-Term(Gln->pyro-Glu)	0		42.84	0.00145859	2	913.499	0.586735	48.5809	0
	High	YEILAANAIPK	1	8	3	IPI00764167.1;IPI00957592.1;IPI01007580.1		0		41.9	0.00264073	2	1202.68	0.629625	49.4395	0
	High	MQLAKKEEELQAALAR	1	5	4	IPI00764167.1;IPI00957592.1;IPI01007580.1;IPI00209113.3		0		40.99	0.00362651	3	1828.99	-2.38138	42.2746	2
	High	TVKNDNSSR	2	14	6	IPI00764167.1;IPI00957592.1;IPI01007580.1;IPI00209113.3;IPI00391300.3;IPI00367479.5		0		40.65	0.00660382	2	1020.51	-0.735111	9.29518	1
	High	KQELEEILHEMEAR	1	4	3	IPI00764167.1;IPI00957592.1;IPI01007580.1		0		40.23	0.0102334	3	1754.88	1.83731	51.8379	1
	High	KLQDLASTIEVMEEGK	1	8	3	IPI00764167.1;IPI00957592.1;IPI01007580.1		0		39.54	0.0103836	3	1790.92	0.79785	56.1928	1
	High	TGVLAHLEEER	1	8	3	IPI00764167.1;IPI00957592.1;IPI01007580.1		0		39.44	0.00746283	3	1253.65	0.000693912	37.0111	0
	High	RQLEEAEEESQR	1	8	3	IPI00764167.1;IPI00957592.1;IPI01007580.1		0		39.15	0.013299	2	1503.7	-1.16615	24.1445	1
	High	SGKLDAFLVLEQLR	1	8	3	IPI00764167.1;IPI00957592.1;IPI01007580.1		0		39.14	0.00322423	3	1588.91	-0.38755	61.2651	1
	High	KVTVGKDDIQK	1	4	3	IPI00764167.1;IPI00957592.1;IPI01007580.1		0		39.11	0.00417329	3	1230.7	-1.85645	21.9287	2
	High	HVSTLNIQLSDSKK	1	8	3	IPI00764167.1;IPI00957592.1;IPI01007580.1		0		38.27	0.00659042	3	1569.86	-1.21805	32.1853	1
	High	ALETQMEEMR	1	8	3	IPI00764167.1;IPI00957592.1;IPI01007580.1		0		37.81	0.0123106	2	1237.56	0.108399	39.3303	0
	High	KEEELQAALAR	1	5	4	IPI00764167.1;IPI00957592.1;IPI01007580.1;IPI00209113.3		0		37.75	0.0105093	2	1257.68	-0.740009	33.5071	1
	High	ALEEALEAK	1	11	4	IPI00764167.1;IPI00957592.1;IPI01007580.1;IPI00391300.3		0		36.52	0.0137494	2	973.52	0.268105	36.9238	0
	High	LEVNMQALK	1	8	3	IPI00764167.1;IPI00957592.1;IPI01007580.1		0.3396		35.31	0.0183143	2	1045.57	-0.241897	45.4485	0
	High	LKEVLLQVEDER	1	8	3	IPI00764167.1;IPI00957592.1;IPI01007580.1		0		35.16	0.0112467	3	1470.82	0.647991	42.686	1
	High	VIQYLAVVASSHK	1	8	3	IPI00764167.1;IPI00957592.1;IPI01007580.1		0		33.56	0.015882	3	1414.8	-1.89061	44.8464	0
	High	qKLQLEK	1	9	5	IPI00764167.1;IPI00957592.1;IPI00209113.3;IPI00391300.3;IPI00367479.5	N-Term(Gln->pyro-Glu)	0		31.81	0.0113707	2	869.51	0.432138	33.5245	1
	High	VKPLLQVTR	1	9	5	IPI00764167.1;IPI00957592.1;IPI01007580.1;IPI00391300.3;IPI00367479.5		0		29.23	0.00603442	3	1053.68	-0.366712	33.3585	1
IPI00957592.1	myosin-11	5964.1	38.39	5	0	71	157	nucleotide binding; catalytic activity; motor activity; protein binding; structural molecule activity	cytoskeleton; cytoplasm; membrane	metabolic process; cell organization and biogenesis; cell differentiation; development	Pf00063; Pf01576; Pf02463; Pf02736; Pf03842; Pf04156; Pf07888; Pf09726; Pf10079; Pf12128	24582	[GO:0000166]; GO:0036094; GO:1901265; GO:0005488; GO:0097159; GO:1901363; GO:0003674 [GO:0001725]; GO:0032432; GO:0042641; GO:0015629; GO:0044430; GO:0005856; GO:0044446; GO:0043232; GO:0043229; GO:0044422; GO:0044424; GO:0043228; GO:0043226; GO:0005575; GO:0005622; GO:0044464; GO:0005623 [GO:0003774]; GO:0017111; GO:0016462; GO:0016818; GO:0016817; GO:0016787; GO:0003824; GO:0003674 [GO:0003779]…	1972	227.156	5.49072
	A2	Sequence	# PSMs	# Proteins	# Protein Groups	Protein Group Accessions	Modifications	ΔCn	phosphoRS Site Probabilities	IonScore	Exp Value	Charge	MH+ [Da]	ΔM [ppm]	RT [min]	# Missed Cleavages
	High	LQQLFNHTMFILEQEEYQR	5	12	5	IPI00764167.1;IPI00957592.1;IPI01007580.1;IPI00209113.3;IPI00391300.3		0		126.59	2.91533e-11	2	2467.2	-1.37489	59.7774	0
	High	TQLEELEDELQATEDAK	5	12	5	IPI00764167.1;IPI00957592.1;IPI01007580.1;IPI00209113.3;IPI00391300.3		0		112.29	8.45758e-10	2	1961.91	-2.20553	61.8423	0
	High	VSDLTTNLAEEEEKAK	1	2	2	IPI00764167.1;IPI00957592.1		0		110.31	9.51592e-10	2	1776.88	-1.08412	39.6541	1
	High	TQLEELEDELQATEDAKLR	1	12	5	IPI00764167.1;IPI00957592.1;IPI01007580.1;IPI00209113.3;IPI00391300.3		0		100.11	1.22459e-08	2	2231.1	-0.356934	59.3189	1
	High	QADLEKEELAEELASSLSGR	2	8	3	IPI00764167.1;IPI00957592.1;IPI01007580.1		0		98.07	1.80986e-08	2	2175.08	0.0105824	58.5985	1
	High	VSDLTTNLAEEEEK	1	2	2	IPI00764167.1;IPI00957592.1		0		95.25	3.41826e-08	2	1577.75	-1.60151	42.7366	0
	High	NTDQASmPDNTAAQK	2	9	4	IPI00764167.1;IPI00957592.1;IPI01007580.1;IPI00209113.3	M7(Oxidation)	0		94.47	3.93536e-08	2	1607.7	0.554249	21.9696	0
	High	qTLEKENADLAGELR	1	4	3	IPI00764167.1;IPI00957592.1;IPI01007580.1	N-Term(Gln->pyro-Glu)	0		94.31	3.65121e-08	2	1669.84	-0.415444	48.6227	1
	High	LQQELDDLVVDLDNQR	2	8	3	IPI00764167.1;IPI00957592.1;IPI01007580.1		0		91.4	7.69713e-08	2	1912.96	-1.746	63.1891	0
	High	qLLQANPILEAFGNAK	4	11	5	IPI00764167.1;IPI00957592.1;IPI01007580.1;IPI00209113.3;IPI00367479.5	N-Term(Gln->pyro-Glu)	0		89.32	5.44402e-08	2	1709.92	-0.366047	79.9743	0
	High	NTDQASmPDNTAAQK	1	9	4	IPI00764167.1;IPI00957592.1;IPI01007580.1;IPI00209113.3	M7(Dioxidation)	0		85.09	3.33747e-07	2	1623.69	0.673928	22.8128	0
	High	ELDEATESNEAMGR	1	8	3	IPI00764167.1;IPI00957592.1;IPI01007580.1		0		84.95	2.895e-07	2	1551.66	-1.96936	35.821	0
	High	SLEAELMQLQEDLAAAER	3	8	3	IPI00764167.1;IPI00957592.1;IPI01007580.1		0		84.26	4.57655e-07	2	2017	2.54632	76.4019	0
	High	EVASLGSQLQDTQELLQEETR	1	4	3	IPI00764167.1;IPI00957592.1;IPI01007580.1		0		83.68	5.37186e-07	2	2374.17	-0.0833967	62.1341	0
	High	IVQLEEQIEQEAR	2	8	3	IPI00764167.1;IPI00957592.1;IPI01007580.1		0		82.8	4.12236e-07	2	1584.82	-1.34084	48.8052	0
	High	NTDQASMPDNTAAQK	2	9	4	IPI00764167.1;IPI00957592.1;IPI01007580.1;IPI00209113.3		0		81.46	7.64511e-07	2	1591.7	0.509484	28.3122	0
	High	HVSTLNIQLSDSK	2	8	3	IPI00764167.1;IPI00957592.1;IPI01007580.1		0		80.16	6.18778e-07	2	1441.76	-1.5291	38.0917	0
	High	ERNTDQASmPDNTAAQK	1	9	4	IPI00764167.1;IPI00957592.1;IPI01007580.1;IPI00209113.3	M9(Oxidation)	0		79.48	1.56962e-06	2	1892.84	-0.325977	20.5264	1
	High	ATLQAEQLSNELVTER	1	8	3	IPI00764167.1;IPI00957592.1;IPI01007580.1		0		79.16	9.82238e-07	2	1801.93	-0.466747	50.67	0
	High	ELDEATESNEAmGR	1	8	3	IPI00764167.1;IPI00957592.1;IPI01007580.1	M12(Oxidation)	0		77.24	1.77943e-06	2	1567.65	-2.0539	30.5622	0
	High	LQDLASTIEVMEEGK	1	8	3	IPI00764167.1;IPI00957592.1;IPI01007580.1		0		73.87	4.53891e-06	2	1662.82	-0.491134	61.4889	0
	High	QLLQANPILEAFGNAK	16	11	5	IPI00764167.1;IPI00957592.1;IPI01007580.1;IPI00209113.3;IPI00367479.5		0		73.54	1.69954e-06	2	1726.95	-1.88143	64.8276	0
	High	KLEGQLQELQSK	2	4	3	IPI00764167.1;IPI00957592.1;IPI01007580.1		0		72.6	2.2119e-06	2	1400.78	0.544544	33.7244	1
	High	QTLEKENADLAGELR	1	4	3	IPI00764167.1;IPI00957592.1;IPI01007580.1		0		71.57	5.68796e-06	2	1686.86	-0.519032	38.5582	1
	High	ALETQmEEmRTQLEELEDELQATEDAK	9	8	3	IPI00764167.1;IPI00957592.1;IPI01007580.1	M6(Oxidation); M9(Oxidation)	0		71.41	1.58648e-05	3	3212.44	-2.04739	60.3882	1
	High	KFDQLLAEEK	4	14	6	IPI00764167.1;IPI00957592.1;IPI01007580.1;IPI00209113.3;IPI00391300.3;IPI00367479.5		0		71.01	5.5594e-06	2	1220.65	-0.736151	37.5506	1
	High	KLEGDASDFHEQIADLQAQIAELK	2	4	3	IPI00764167.1;IPI00957592.1;IPI01007580.1		0		70.49	1.07465e-05	3	2669.33	-3.13265	61.9148	1
	High	AQTKEQADFAIEALAK	2	11	5	IPI00764167.1;IPI00957592.1;IPI01007580.1;IPI00209113.3;IPI00367479.5		0		69.02	1.01379e-05	2	1733.91	-0.647084	45.3478	1
	High	qADLEKEELAEELASSLSGR	2	8	3	IPI00764167.1;IPI00957592.1;IPI01007580.1	N-Term(Gln->pyro-Glu)	0		68.74	1.90732e-05	2	2158.05	-2.16769	67.7581	1
	High	LQNEVESVTGMLNEAEGK	2	4	3	IPI00764167.1;IPI00957592.1;IPI01007580.1		0		68.51	1.97441e-05	2	1947.93	-0.121418	57.5831	0
	High	ERNTDQASMPDNTAAQK	1	9	4	IPI00764167.1;IPI00957592.1;IPI01007580.1;IPI00209113.3		0		67.73	2.4337e-05	2	1876.84	-1.73729	25.5408	1
	High	EQADFAIEALAK	8	11	5	IPI00764167.1;IPI00957592.1;IPI01007580.1;IPI00209113.3;IPI00367479.5		0		66.24	1.74222e-05	2	1305.67	0.876204	54.15	0
	High	KATLQAEQLSNELVTER	3	8	3	IPI00764167.1;IPI00957592.1;IPI01007580.1		0		64.37	2.3069e-05	2	1930.02	-0.372157	44.0609	1
	High	INFDVTGYIVGANIETYLLEK	3	11	4	IPI00764167.1;IPI00957592.1;IPI01007580.1;IPI00391300.3		0		62.41	3.92983e-05	3	2372.24	0.980737	79.5418	0
	High	LQQLFNHTmFILEQEEYQR	3	12	5	IPI00764167.1;IPI00957592.1;IPI01007580.1;IPI00209113.3;IPI00391300.3	M9(Oxidation)	0		61.58	9.3724e-05	3	2483.2	-0.036487	54.1991	0
	High	DLQARDEQNEEK	1	8	3	IPI00764167.1;IPI00957592.1;IPI01007580.1		0		61.02	7.79214e-05	2	1474.68	-0.402916	22.5116	1
	High	ALETQMEEMRTQLEELEDELQATEDAK	1	8	3	IPI00764167.1;IPI00957592.1;IPI01007580.1		0		60.45	0.000199112	3	3180.45	-1.08207	74.4787	1
	High	SLEAELmQLQEDLAAAER	3	8	3	IPI00764167.1;IPI00957592.1;IPI01007580.1	M7(Oxidation)	0		59.91	0.000147271	2	2032.98	-3.67898	74.9815	0
	High	AESELKELEQR	1	4	3	IPI00764167.1;IPI00957592.1;IPI01007580.1		0		58.19	0.000129329	2	1331.68	0.0165806	33.6016	1
	High	LDAFLVLEQLR	2	8	3	IPI00764167.1;IPI00957592.1;IPI01007580.1		0		58.04	3.90235e-05	2	1316.76	0.679707	70.5973	0
	High	NSLQDQLDEEmEAK	1	4	3	IPI00764167.1;IPI00957592.1;IPI01007580.1	M11(Oxidation)	0		55.72	0.000323777	2	1665.73	-0.271389	41.3173	0
	High	LQNEVESVTGmLNEAEGK	1	4	3	IPI00764167.1;IPI00957592.1;IPI01007580.1	M11(Oxidation)	0		55.43	0.000414733	2	1963.92	-2.62805	48.8606	0
	High	KVIQYLAVVASSHK	1	8	3	IPI00764167.1;IPI00957592.1;IPI01007580.1		0		54.23	6.77742e-05	3	1542.9	-0.467312	40.0189	1
	High	VDYNASAWLTK	1	8	3	IPI00764167.1;IPI00957592.1;IPI01007580.1		0		53.58	0.000405202	2	1267.63	0.0885401	50.9159	0
	High	VTVGKDDIQK	1	4	3	IPI00764167.1;IPI00957592.1;IPI01007580.1		0		52.79	0.000316136	2	1102.61	-2.91857	25.7229	1
	High	SKLQEVEGAVK	2	8	3	IPI00764167.1;IPI00957592.1;IPI01007580.1		0		52.46	0.000250571	2	1187.66	-1.19782	30.8384	1
	High	mTESSLPSASK	1	8	3	IPI00764167.1;IPI00957592.1;IPI01007580.1	M1(Oxidation)	0		51.4	0.000653079	2	1153.54	-1.49136	26.9135	0
	High	ALEEALEAKEELER	2	8	3	IPI00764167.1;IPI00957592.1;IPI01007580.1		0		50.12	0.000832672	2	1629.83	-1.45121	43.7463	1
	High	EDQSILcTGESGAGK	1	13	6	IPI00764167.1;IPI00957592.1;IPI01007580.1;IPI00209113.3;IPI00367479.5;IPI00391300.3	C7(Carbamidomethyl)	0		50.1	0.00100997	2	1551.69	-1.57407	38.5948	0
	High	cNGVLEGIR	1	28	12	IPI00764167.1;IPI00957592.1;IPI01007580.1;IPI00189811.1;IPI00780102.1;IPI00189809.2;IPI00364799.5;IPI00763881.1;IPI00209113.3;IPI00391300.3;IPI00367479.5;IPI00780631.2	C1(Carbamidomethyl)	0		49.67	0.000811907	2	1017.52	0.709692	38.3815	0
	High	DKTEFSIIHYAGK	1	8	3	IPI00764167.1;IPI00957592.1;IPI01007580.1		0		48.47	0.00125947	3	1508.77	-1.23622	40.9949	1
	High	QAcILMIK	1	8	3	IPI00764167.1;IPI00957592.1;IPI01007580.1	C3(Carbamidomethyl)	0		47.73	0.00083653	2	976.532	-0.091569	44.8331	0
	High	FDQLLAEEK	1	14	6	IPI00764167.1;IPI00957592.1;IPI01007580.1;IPI00209113.3;IPI00391300.3;IPI00367479.5		0		47.06	0.00144836	2	1092.56	1.74666	41.9258	0
	High	NRLQQELDDLVVDLDNQR	1	8	3	IPI00764167.1;IPI00957592.1;IPI01007580.1		0		46.9	0.00191005	2	2183.1	-1.645	65.1923	1
	High	LEEEEDRSQQLQAER	2	4	3	IPI00764167.1;IPI00957592.1;IPI01007580.1		0		46.1	0.00336663	2	1859.87	-0.96667	30.0391	1
	High	ALELDPNLYR	1	11	4	IPI00764167.1;IPI00957592.1;IPI01007580.1;IPI00391300.3		0		46	0.00183368	2	1203.64	-0.078887	52.0383	0
	High	TLLQEQLQAETELYAEAEEMR	1	4	3	IPI00764167.1;IPI00957592.1;IPI01007580.1		0		45.87	0.00400655	2	2495.2	0.174761	69.2964	0
	High	QKLQLEK	1	9	5	IPI00764167.1;IPI00957592.1;IPI00209113.3;IPI00391300.3;IPI00367479.5		0		45.74	0.000857395	2	886.536	0.700684	22.5814	1
	High	QLVSNLEK	1	11	4	IPI00391300.3;IPI00764167.1;IPI00957592.1;IPI01007580.1		0		45.44	0.00142737	2	930.525	-0.340901	31.0899	0
	High	DSSITGELEKQLLQANPILEAFGNAK	1	3	2	IPI00957592.1;IPI01007580.1		0		44.89	0.00187955	3	2786.46	-0.377334	79.6098	1
	High	KLEGDLK	2	24	9	IPI00780102.1;IPI00189809.2;IPI00780631.2;IPI00764167.1;IPI00957592.1;IPI01007580.1;IPI00189811.1;IPI00364799.5;IPI00763881.1		0		44.85	0.00159251	2	802.467	0.639933	20.5669	1
	High	QLHEYETELEDERK	1	8	3	IPI00764167.1;IPI00957592.1;IPI01007580.1		0		44.65	0.004917	4	1818.85	-1.02141	32.9415	1
	High	MAQQMLDLEEQLEEEEAAR	3	2	2	IPI00764167.1;IPI00957592.1		0		44.35	0.00620891	3	2263.02	-0.619263	61.8963	0
	High	QKKFDQLLAEEK	1	12	5	IPI00764167.1;IPI00957592.1;IPI01007580.1;IPI00209113.3;IPI00391300.3		0		43.33	0.00231561	2	1476.81	-0.185386	32.8804	2
	High	ATDKSFVEK	1	11	5	IPI00764167.1;IPI00957592.1;IPI01007580.1;IPI00209113.3;IPI00367479.5		0		43.11	0.00239195	2	1024.53	-0.0682382	21.727	1
	High	qLVSNLEK	1	11	4	IPI00391300.3;IPI00764167.1;IPI00957592.1;IPI01007580.1	N-Term(Gln->pyro-Glu)	0		42.84	0.00145859	2	913.499	0.586735	48.5809	0
	High	YEILAANAIPK	1	8	3	IPI00764167.1;IPI00957592.1;IPI01007580.1		0		41.9	0.00264073	2	1202.68	0.629625	49.4395	0
	High	MQLAKKEEELQAALAR	1	5	4	IPI00764167.1;IPI00957592.1;IPI01007580.1;IPI00209113.3		0		40.99	0.00362651	3	1828.99	-2.38138	42.2746	2
	High	TVKNDNSSR	2	14	6	IPI00764167.1;IPI00957592.1;IPI01007580.1;IPI00209113.3;IPI00391300.3;IPI00367479.5		0		40.65	0.00660382	2	1020.51	-0.735111	9.29518	1
	High	KQELEEILHEMEAR	1	4	3	IPI00764167.1;IPI00957592.1;IPI01007580.1		0		40.23	0.0102334	3	1754.88	1.83731	51.8379	1
	High	KLQDLASTIEVMEEGK	1	8	3	IPI00764167.1;IPI00957592.1;IPI01007580.1		0		39.54	0.0103836	3	1790.92	0.79785	56.1928	1
	High	TGVLAHLEEER	1	8	3	IPI00764167.1;IPI00957592.1;IPI01007580.1		0		39.44	0.00746283	3	1253.65	0.000693912	37.0111	0
	High	RQLEEAEEESQR	1	8	3	IPI00764167.1;IPI00957592.1;IPI01007580.1		0		39.15	0.013299	2	1503.7	-1.16615	24.1445	1
	High	SGKLDAFLVLEQLR	1	8	3	IPI00764167.1;IPI00957592.1;IPI01007580.1		0		39.14	0.00322423	3	1588.91	-0.38755	61.2651	1
	High	KVTVGKDDIQK	1	4	3	IPI00764167.1;IPI00957592.1;IPI01007580.1		0		39.11	0.00417329	3	1230.7	-1.85645	21.9287	2
	High	HVSTLNIQLSDSKK	1	8	3	IPI00764167.1;IPI00957592.1;IPI01007580.1		0		38.27	0.00659042	3	1569.86	-1.21805	32.1853	1
	High	ALETQMEEMR	1	8	3	IPI00764167.1;IPI00957592.1;IPI01007580.1		0		37.81	0.0123106	2	1237.56	0.108399	39.3303	0
	High	KEEELQAALAR	1	5	4	IPI00764167.1;IPI00957592.1;IPI01007580.1;IPI00209113.3		0		37.75	0.0105093	2	1257.68	-0.740009	33.5071	1
	High	ALEEALEAK	1	11	4	IPI00764167.1;IPI00957592.1;IPI01007580.1;IPI00391300.3		0		36.52	0.0137494	2	973.52	0.268105	36.9238	0
	High	LEVNMQALK	1	8	3	IPI00764167.1;IPI00957592.1;IPI01007580.1		0.3396		35.31	0.0183143	2	1045.57	-0.241897	45.4485	0
	High	LKEVLLQVEDER	1	8	3	IPI00764167.1;IPI00957592.1;IPI01007580.1		0		35.16	0.0112467	3	1470.82	0.647991	42.686	1
	High	VIQYLAVVASSHK	1	8	3	IPI00764167.1;IPI00957592.1;IPI01007580.1		0		33.56	0.015882	3	1414.8	-1.89061	44.8464	0
	High	qKLQLEK	1	9	5	IPI00764167.1;IPI00957592.1;IPI00209113.3;IPI00391300.3;IPI00367479.5	N-Term(Gln->pyro-Glu)	0		31.81	0.0113707	2	869.51	0.432138	33.5245	1
	High	VKPLLQVTR	1	9	5	IPI00764167.1;IPI00957592.1;IPI01007580.1;IPI00391300.3;IPI00367479.5		0		29.23	0.00603442	3	1053.68	-0.366712	33.3585	1
IPI01007580.1	Uncharacterized protein	5724.38	37.44	4	1	68	151	nucleotide binding; catalytic activity; motor activity; protein binding; structural molecule activity	cytoskeleton; cytoplasm; membrane	metabolic process; cell organization and biogenesis; cell differentiation; development	Pf00063; Pf01576; Pf02736; Pf03842; Pf04156; Pf07888; Pf10079; Pf12128		[GO:0000166]; GO:0036094; GO:1901265; GO:0005488; GO:0097159; GO:1901363; GO:0003674 [GO:0001725]; GO:0032432; GO:0042641; GO:0015629; GO:0044430; GO:0005856; GO:0044446; GO:0043232; GO:0043229; GO:0044422; GO:0044424; GO:0043228; GO:0043226; GO:0005575; GO:0005622; GO:0044464; GO:0005623 [GO:0003774]; GO:0017111; GO:0016462; GO:0016818; GO:0016817; GO:0016787; GO:0003824; GO:0003674 [GO:0003779]…	1939	223.664	5.78271
	A2	Sequence	# PSMs	# Proteins	# Protein Groups	Protein Group Accessions	Modifications	ΔCn	phosphoRS Site Probabilities	IonScore	Exp Value	Charge	MH+ [Da]	ΔM [ppm]	RT [min]	# Missed Cleavages
	High	LQQLFNHTMFILEQEEYQR	5	12	5	IPI00764167.1;IPI00957592.1;IPI01007580.1;IPI00209113.3;IPI00391300.3		0		126.59	2.91533e-11	2	2467.2	-1.37489	59.7774	0
	High	TQLEELEDELQATEDAK	5	12	5	IPI00764167.1;IPI00957592.1;IPI01007580.1;IPI00209113.3;IPI00391300.3		0		112.29	8.45758e-10	2	1961.91	-2.20553	61.8423	0
	High	TQLEELEDELQATEDAKLR	1	12	5	IPI00764167.1;IPI00957592.1;IPI01007580.1;IPI00209113.3;IPI00391300.3		0		100.11	1.22459e-08	2	2231.1	-0.356934	59.3189	1
	High	QADLEKEELAEELASSLSGR	2	8	3	IPI00764167.1;IPI00957592.1;IPI01007580.1		0		98.07	1.80986e-08	2	2175.08	0.0105824	58.5985	1
	High	NTDQASmPDNTAAQK	2	9	4	IPI00764167.1;IPI00957592.1;IPI01007580.1;IPI00209113.3	M7(Oxidation)	0		94.47	3.93536e-08	2	1607.7	0.554249	21.9696	0
	High	qTLEKENADLAGELR	1	4	3	IPI00764167.1;IPI00957592.1;IPI01007580.1	N-Term(Gln->pyro-Glu)	0		94.31	3.65121e-08	2	1669.84	-0.415444	48.6227	1
	High	LQQELDDLVVDLDNQR	2	8	3	IPI00764167.1;IPI00957592.1;IPI01007580.1		0		91.4	7.69713e-08	2	1912.96	-1.746	63.1891	0
	High	qLLQANPILEAFGNAK	4	11	5	IPI00764167.1;IPI00957592.1;IPI01007580.1;IPI00209113.3;IPI00367479.5	N-Term(Gln->pyro-Glu)	0		89.32	5.44402e-08	2	1709.92	-0.366047	79.9743	0
	High	NTDQASmPDNTAAQK	1	9	4	IPI00764167.1;IPI00957592.1;IPI01007580.1;IPI00209113.3	M7(Dioxidation)	0		85.09	3.33747e-07	2	1623.69	0.673928	22.8128	0
	High	ELDEATESNEAMGR	1	8	3	IPI00764167.1;IPI00957592.1;IPI01007580.1		0		84.95	2.895e-07	2	1551.66	-1.96936	35.821	0
	High	SLEAELMQLQEDLAAAER	3	8	3	IPI00764167.1;IPI00957592.1;IPI01007580.1		0		84.26	4.57655e-07	2	2017	2.54632	76.4019	0
	High	EVASLGSQLQDTQELLQEETR	1	4	3	IPI00764167.1;IPI00957592.1;IPI01007580.1		0		83.68	5.37186e-07	2	2374.17	-0.0833967	62.1341	0
	High	IVQLEEQIEQEAR	2	8	3	IPI00764167.1;IPI00957592.1;IPI01007580.1		0		82.8	4.12236e-07	2	1584.82	-1.34084	48.8052	0
	High	NTDQASMPDNTAAQK	2	9	4	IPI00764167.1;IPI00957592.1;IPI01007580.1;IPI00209113.3		0		81.46	7.64511e-07	2	1591.7	0.509484	28.3122	0
	High	HVSTLNIQLSDSK	2	8	3	IPI00764167.1;IPI00957592.1;IPI01007580.1		0		80.16	6.18778e-07	2	1441.76	-1.5291	38.0917	0
	High	ERNTDQASmPDNTAAQK	1	9	4	IPI00764167.1;IPI00957592.1;IPI01007580.1;IPI00209113.3	M9(Oxidation)	0		79.48	1.56962e-06	2	1892.84	-0.325977	20.5264	1
	High	ATLQAEQLSNELVTER	1	8	3	IPI00764167.1;IPI00957592.1;IPI01007580.1		0		79.16	9.82238e-07	2	1801.93	-0.466747	50.67	0
	High	ELDEATESNEAmGR	1	8	3	IPI00764167.1;IPI00957592.1;IPI01007580.1	M12(Oxidation)	0		77.24	1.77943e-06	2	1567.65	-2.0539	30.5622	0
	High	LQDLASTIEVMEEGK	1	8	3	IPI00764167.1;IPI00957592.1;IPI01007580.1		0		73.87	4.53891e-06	2	1662.82	-0.491134	61.4889	0
	High	QLLQANPILEAFGNAK	16	11	5	IPI00764167.1;IPI00957592.1;IPI01007580.1;IPI00209113.3;IPI00367479.5		0		73.54	1.69954e-06	2	1726.95	-1.88143	64.8276	0
	High	KLEGQLQELQSK	2	4	3	IPI00764167.1;IPI00957592.1;IPI01007580.1		0		72.6	2.2119e-06	2	1400.78	0.544544	33.7244	1
	High	QTLEKENADLAGELR	1	4	3	IPI00764167.1;IPI00957592.1;IPI01007580.1		0		71.57	5.68796e-06	2	1686.86	-0.519032	38.5582	1
	High	ALETQmEEmRTQLEELEDELQATEDAK	9	8	3	IPI00764167.1;IPI00957592.1;IPI01007580.1	M6(Oxidation); M9(Oxidation)	0		71.41	1.58648e-05	3	3212.44	-2.04739	60.3882	1
	High	KFDQLLAEEK	4	14	6	IPI00764167.1;IPI00957592.1;IPI01007580.1;IPI00209113.3;IPI00391300.3;IPI00367479.5		0		71.01	5.5594e-06	2	1220.65	-0.736151	37.5506	1
	High	KLEGDASDFHEQIADLQAQIAELK	2	4	3	IPI00764167.1;IPI00957592.1;IPI01007580.1		0		70.49	1.07465e-05	3	2669.33	-3.13265	61.9148	1
	High	AQTKEQADFAIEALAK	2	11	5	IPI00764167.1;IPI00957592.1;IPI01007580.1;IPI00209113.3;IPI00367479.5		0		69.02	1.01379e-05	2	1733.91	-0.647084	45.3478	1
	High	qADLEKEELAEELASSLSGR	2	8	3	IPI00764167.1;IPI00957592.1;IPI01007580.1	N-Term(Gln->pyro-Glu)	0		68.74	1.90732e-05	2	2158.05	-2.16769	67.7581	1
	High	LQNEVESVTGMLNEAEGK	2	4	3	IPI00764167.1;IPI00957592.1;IPI01007580.1		0		68.51	1.97441e-05	2	1947.93	-0.121418	57.5831	0
	High	ERNTDQASMPDNTAAQK	1	9	4	IPI00764167.1;IPI00957592.1;IPI01007580.1;IPI00209113.3		0		67.73	2.4337e-05	2	1876.84	-1.73729	25.5408	1
	High	EQADFAIEALAK	8	11	5	IPI00764167.1;IPI00957592.1;IPI01007580.1;IPI00209113.3;IPI00367479.5		0		66.24	1.74222e-05	2	1305.67	0.876204	54.15	0
	High	KATLQAEQLSNELVTER	3	8	3	IPI00764167.1;IPI00957592.1;IPI01007580.1		0		64.37	2.3069e-05	2	1930.02	-0.372157	44.0609	1
	High	INFDVTGYIVGANIETYLLEK	3	11	4	IPI00764167.1;IPI00957592.1;IPI01007580.1;IPI00391300.3		0		62.41	3.92983e-05	3	2372.24	0.980737	79.5418	0
	High	LQQLFNHTmFILEQEEYQR	3	12	5	IPI00764167.1;IPI00957592.1;IPI01007580.1;IPI00209113.3;IPI00391300.3	M9(Oxidation)	0		61.58	9.3724e-05	3	2483.2	-0.036487	54.1991	0
	High	DLQARDEQNEEK	1	8	3	IPI00764167.1;IPI00957592.1;IPI01007580.1		0		61.02	7.79214e-05	2	1474.68	-0.402916	22.5116	1
	High	ALETQMEEMRTQLEELEDELQATEDAK	1	8	3	IPI00764167.1;IPI00957592.1;IPI01007580.1		0		60.45	0.000199112	3	3180.45	-1.08207	74.4787	1
	High	SLEAELmQLQEDLAAAER	3	8	3	IPI00764167.1;IPI00957592.1;IPI01007580.1	M7(Oxidation)	0		59.91	0.000147271	2	2032.98	-3.67898	74.9815	0
	High	AESELKELEQR	1	4	3	IPI00764167.1;IPI00957592.1;IPI01007580.1		0		58.19	0.000129329	2	1331.68	0.0165806	33.6016	1
	High	LDAFLVLEQLR	2	8	3	IPI00764167.1;IPI00957592.1;IPI01007580.1		0		58.04	3.90235e-05	2	1316.76	0.679707	70.5973	0
	High	LRGPPPQETSQ	1	2	1	IPI01007580.1		0		56.16	0.000196588	2	1209.62	-0.538739	25.9749	1
	High	NSLQDQLDEEmEAK	1	4	3	IPI00764167.1;IPI00957592.1;IPI01007580.1	M11(Oxidation)	0		55.72	0.000323777	2	1665.73	-0.271389	41.3173	0
	High	LQNEVESVTGmLNEAEGK	1	4	3	IPI00764167.1;IPI00957592.1;IPI01007580.1	M11(Oxidation)	0		55.43	0.000414733	2	1963.92	-2.62805	48.8606	0
	High	KVIQYLAVVASSHK	1	8	3	IPI00764167.1;IPI00957592.1;IPI01007580.1		0		54.23	6.77742e-05	3	1542.9	-0.467312	40.0189	1
	High	VDYNASAWLTK	1	8	3	IPI00764167.1;IPI00957592.1;IPI01007580.1		0		53.58	0.000405202	2	1267.63	0.0885401	50.9159	0
	High	VTVGKDDIQK	1	4	3	IPI00764167.1;IPI00957592.1;IPI01007580.1		0		52.79	0.000316136	2	1102.61	-2.91857	25.7229	1
	High	SKLQEVEGAVK	2	8	3	IPI00764167.1;IPI00957592.1;IPI01007580.1		0		52.46	0.000250571	2	1187.66	-1.19782	30.8384	1
	High	mTESSLPSASK	1	8	3	IPI00764167.1;IPI00957592.1;IPI01007580.1	M1(Oxidation)	0		51.4	0.000653079	2	1153.54	-1.49136	26.9135	0
	High	ALEEALEAKEELER	2	8	3	IPI00764167.1;IPI00957592.1;IPI01007580.1		0		50.12	0.000832672	2	1629.83	-1.45121	43.7463	1
	High	EDQSILcTGESGAGK	1	13	6	IPI00764167.1;IPI00957592.1;IPI01007580.1;IPI00209113.3;IPI00367479.5;IPI00391300.3	C7(Carbamidomethyl)	0		50.1	0.00100997	2	1551.69	-1.57407	38.5948	0
	High	cNGVLEGIR	1	28	12	IPI00764167.1;IPI00957592.1;IPI01007580.1;IPI00189811.1;IPI00780102.1;IPI00189809.2;IPI00364799.5;IPI00763881.1;IPI00209113.3;IPI00391300.3;IPI00367479.5;IPI00780631.2	C1(Carbamidomethyl)	0		49.67	0.000811907	2	1017.52	0.709692	38.3815	0
	High	DKTEFSIIHYAGK	1	8	3	IPI00764167.1;IPI00957592.1;IPI01007580.1		0		48.47	0.00125947	3	1508.77	-1.23622	40.9949	1
	High	QAcILMIK	1	8	3	IPI00764167.1;IPI00957592.1;IPI01007580.1	C3(Carbamidomethyl)	0		47.73	0.00083653	2	976.532	-0.091569	44.8331	0
	High	FDQLLAEEK	1	14	6	IPI00764167.1;IPI00957592.1;IPI01007580.1;IPI00209113.3;IPI00391300.3;IPI00367479.5		0		47.06	0.00144836	2	1092.56	1.74666	41.9258	0
	High	NRLQQELDDLVVDLDNQR	1	8	3	IPI00764167.1;IPI00957592.1;IPI01007580.1		0		46.9	0.00191005	2	2183.1	-1.645	65.1923	1
	High	LEEEEDRSQQLQAER	2	4	3	IPI00764167.1;IPI00957592.1;IPI01007580.1		0		46.1	0.00336663	2	1859.87	-0.96667	30.0391	1
	High	ALELDPNLYR	1	11	4	IPI00764167.1;IPI00957592.1;IPI01007580.1;IPI00391300.3		0		46	0.00183368	2	1203.64	-0.078887	52.0383	0
	High	TLLQEQLQAETELYAEAEEMR	1	4	3	IPI00764167.1;IPI00957592.1;IPI01007580.1		0		45.87	0.00400655	2	2495.2	0.174761	69.2964	0
	High	QLVSNLEK	1	11	4	IPI00391300.3;IPI00764167.1;IPI00957592.1;IPI01007580.1		0		45.44	0.00142737	2	930.525	-0.340901	31.0899	0
	High	DSSITGELEKQLLQANPILEAFGNAK	1	3	2	IPI00957592.1;IPI01007580.1		0		44.89	0.00187955	3	2786.46	-0.377334	79.6098	1
	High	KLEGDLK	2	24	9	IPI00780102.1;IPI00189809.2;IPI00780631.2;IPI00764167.1;IPI00957592.1;IPI01007580.1;IPI00189811.1;IPI00364799.5;IPI00763881.1		0		44.85	0.00159251	2	802.467	0.639933	20.5669	1
	High	QLHEYETELEDERK	1	8	3	IPI00764167.1;IPI00957592.1;IPI01007580.1		0		44.65	0.004917	4	1818.85	-1.02141	32.9415	1
	High	QKKFDQLLAEEK	1	12	5	IPI00764167.1;IPI00957592.1;IPI01007580.1;IPI00209113.3;IPI00391300.3		0		43.33	0.00231561	2	1476.81	-0.185386	32.8804	2
	High	ATDKSFVEK	1	11	5	IPI00764167.1;IPI00957592.1;IPI01007580.1;IPI00209113.3;IPI00367479.5		0		43.11	0.00239195	2	1024.53	-0.0682382	21.727	1
	High	qLVSNLEK	1	11	4	IPI00391300.3;IPI00764167.1;IPI00957592.1;IPI01007580.1	N-Term(Gln->pyro-Glu)	0		42.84	0.00145859	2	913.499	0.586735	48.5809	0
	High	YEILAANAIPK	1	8	3	IPI00764167.1;IPI00957592.1;IPI01007580.1		0		41.9	0.00264073	2	1202.68	0.629625	49.4395	0
	High	MQLAKKEEELQAALAR	1	5	4	IPI00764167.1;IPI00957592.1;IPI01007580.1;IPI00209113.3		0		40.99	0.00362651	3	1828.99	-2.38138	42.2746	2
	High	TVKNDNSSR	2	14	6	IPI00764167.1;IPI00957592.1;IPI01007580.1;IPI00209113.3;IPI00391300.3;IPI00367479.5		0		40.65	0.00660382	2	1020.51	-0.735111	9.29518	1
	High	KQELEEILHEMEAR	1	4	3	IPI00764167.1;IPI00957592.1;IPI01007580.1		0		40.23	0.0102334	3	1754.88	1.83731	51.8379	1
	High	KLQDLASTIEVMEEGK	1	8	3	IPI00764167.1;IPI00957592.1;IPI01007580.1		0		39.54	0.0103836	3	1790.92	0.79785	56.1928	1
	High	TGVLAHLEEER	1	8	3	IPI00764167.1;IPI00957592.1;IPI01007580.1		0		39.44	0.00746283	3	1253.65	0.000693912	37.0111	0
	High	RQLEEAEEESQR	1	8	3	IPI00764167.1;IPI00957592.1;IPI01007580.1		0		39.15	0.013299	2	1503.7	-1.16615	24.1445	1
	High	SGKLDAFLVLEQLR	1	8	3	IPI00764167.1;IPI00957592.1;IPI01007580.1		0		39.14	0.00322423	3	1588.91	-0.38755	61.2651	1
	High	KVTVGKDDIQK	1	4	3	IPI00764167.1;IPI00957592.1;IPI01007580.1		0		39.11	0.00417329	3	1230.7	-1.85645	21.9287	2
	High	HVSTLNIQLSDSKK	1	8	3	IPI00764167.1;IPI00957592.1;IPI01007580.1		0		38.27	0.00659042	3	1569.86	-1.21805	32.1853	1
	High	ALETQMEEMR	1	8	3	IPI00764167.1;IPI00957592.1;IPI01007580.1		0		37.81	0.0123106	2	1237.56	0.108399	39.3303	0
	High	KEEELQAALAR	1	5	4	IPI00764167.1;IPI00957592.1;IPI01007580.1;IPI00209113.3		0		37.75	0.0105093	2	1257.68	-0.740009	33.5071	1
	High	ALEEALEAK	1	11	4	IPI00764167.1;IPI00957592.1;IPI01007580.1;IPI00391300.3		0		36.52	0.0137494	2	973.52	0.268105	36.9238	0
	High	LEVNMQALK	1	8	3	IPI00764167.1;IPI00957592.1;IPI01007580.1		0.3396		35.31	0.0183143	2	1045.57	-0.241897	45.4485	0
	High	LKEVLLQVEDER	1	8	3	IPI00764167.1;IPI00957592.1;IPI01007580.1		0		35.16	0.0112467	3	1470.82	0.647991	42.686	1
	High	VIQYLAVVASSHK	1	8	3	IPI00764167.1;IPI00957592.1;IPI01007580.1		0		33.56	0.015882	3	1414.8	-1.89061	44.8464	0
	High	VKPLLQVTR	1	9	5	IPI00764167.1;IPI00957592.1;IPI01007580.1;IPI00391300.3;IPI00367479.5		0		29.23	0.00603442	3	1053.68	-0.366712	33.3585	1
IPI00780102.1	myosin, heavy polypeptide 1, skeletal muscle, adult	5524.78	18.43	11	1	54	165	catalytic activity; motor activity; nucleotide binding; protein binding	nucleus; organelle lumen; cytoplasm; cytoskeleton; membrane	cell organization and biogenesis; metabolic process	Pf00038; Pf00063; Pf01576; Pf02736; Pf04111; Pf05557; Pf05622; Pf05701; Pf07888; Pf09726; Pf12128	287408	[GO:0000146]; GO:0003774; GO:0017111; GO:0016462; GO:0016818; GO:0016817; GO:0016787; GO:0003824; GO:0003674 [GO:0000166]; GO:0036094; GO:1901265; GO:0005488; GO:0097159; GO:1901363; GO:0003674 [GO:0000226]; GO:0007010; GO:0007017; GO:1902589; GO:0006996; GO:0044763; GO:0009987; GO:0016043; GO:0044699; GO:0008150; GO:0071840 [GO:0003774]; GO:0017111; GO:0016462; GO:0016818; GO:0016817; GO:0016787…	1942	223.144	5.74463
	A2	Sequence	# PSMs	# Proteins	# Protein Groups	Protein Group Accessions	Modifications	ΔCn	phosphoRS Site Probabilities	IonScore	Exp Value	Charge	MH+ [Da]	ΔM [ppm]	RT [min]	# Missed Cleavages
	High	KHADSVAELGEQIDNLQR	3	7	3	IPI00189811.1;IPI00780102.1;IPI00189809.2		0		98.59	1.40916e-08	2	2023.02	-0.104843	43.6435	1
	High	LASADIETYLLEK	15	13	5	IPI00189811.1;IPI00780102.1;IPI00189809.2;IPI00763881.1;IPI00780631.2		0		96.47	1.35367e-08	2	1465.78	0.568417	80.1746	0
	High	AITDAAMmAEELKK	2	17	6	IPI00189811.1;IPI00780102.1;IPI00189809.2;IPI00763881.1;IPI00780631.2;IPI00364799.5	M8(Oxidation)	0		95.79	2.76024e-08	2	1537.76	-1.72486	39.8623	1
	High	AITDAAMMAEELKK	1	17	6	IPI00189811.1;IPI00780102.1;IPI00189809.2;IPI00763881.1;IPI00780631.2;IPI00364799.5		0		84.26	3.50037e-07	2	1521.76	-1.39455	46.2088	1
	High	DIDDLELTLAKVEK	2	11	4	IPI00189811.1;IPI00780102.1;IPI00189809.2;IPI00780631.2		0		82.46	2.93421e-07	2	1601.86	-0.306351	59.6048	1
	High	KKHADSVAELGEQIDNLQR	4	7	3	IPI00189811.1;IPI00780102.1;IPI00189809.2		0		82.43	4.51468e-07	2	2151.11	-2.08444	40.1462	2
	High	AITDAAMMAEELK	1	17	6	IPI00189811.1;IPI00780102.1;IPI00189809.2;IPI00763881.1;IPI00780631.2;IPI00364799.5		0		77.76	1.61632e-06	2	1393.67	-1.08529	53.8928	0
	High	DIDDLELTLAKVEKEK	3	11	4	IPI00189811.1;IPI00780102.1;IPI00189809.2;IPI00780631.2		0		77.7	9.00918e-07	2	1859	-1.90385	55.4332	2
	High	LASADIETYLLEKSR	1	13	5	IPI00189811.1;IPI00780102.1;IPI00189809.2;IPI00763881.1;IPI00780631.2		0		72.8	2.95991e-06	2	1708.91	-0.995718	53.8573	1
	High	TKYETDAIQRTEELEEAK	1	13	5	IPI00189811.1;IPI00780102.1;IPI00189809.2;IPI00763881.1;IPI00780631.2		0		71.9	8.82609e-06	2	2154.05	-2.93355	39.4643	2
	High	LEQQVDDLEGSLEQEKK	4	8	3	IPI00780102.1;IPI00189809.2;IPI00780631.2		0		71.31	8.84568e-06	2	1987.98	-0.844622	43.3523	1
	High	VGNEYVTK	2	14	6	IPI00189811.1;IPI00780102.1;IPI00189809.2;IPI00364799.5;IPI00763881.1;IPI00780631.2		0		70.67	4.44374e-06	2	909.468	0.656408	25.6027	0
	High	DIDDLELTLAK	6	12	5	IPI00189811.1;IPI00780102.1;IPI00189809.2;IPI00364799.5;IPI00780631.2		0		69.31	8.69769e-06	2	1245.66	0.926068	62.656	0
	High	LEQQVDDLEGSLEQEK	6	8	3	IPI00780102.1;IPI00189809.2;IPI00780631.2		0		69.12	1.62139e-05	2	1859.88	-2.47837	50.1197	0
	High	AGLLGLLEEMR	3	8	5	IPI00189811.1;IPI00780102.1;IPI00189809.2;IPI00763881.1;IPI00780631.2		0		68.49	8.36734e-06	2	1201.66	0.453807	69.9465	0
	High	HADSVAELGEQIDNLQR	6	7	3	IPI00189811.1;IPI00780102.1;IPI00189809.2		0		67.45	2.32774e-05	2	1894.92	-1.14302	49.8825	0
	High	KEQDTSAHLER	2	17	6	IPI00189811.1;IPI00780102.1;IPI00189809.2;IPI00763881.1;IPI00780631.2;IPI00364799.5		0		67.21	1.65109e-05	2	1313.64	-0.196904	18.4589	1
	High	IEELEEEIEAER	29	11	4	IPI00780102.1;IPI00780631.2;IPI00189811.1;IPI00189809.2		0		66.54	2.35905e-05	2	1488.71	-0.0973148	56.4334	0
	High	AITDAAmmAEELK	3	17	6	IPI00189811.1;IPI00780102.1;IPI00189809.2;IPI00763881.1;IPI00780631.2;IPI00364799.5	M7(Oxidation); M8(Oxidation)	0		63.44	4.63994e-05	2	1425.66	-2.14728	43.1837	0
	High	EQDTSAHLER	3	17	6	IPI00189811.1;IPI00780102.1;IPI00189809.2;IPI00763881.1;IPI00780631.2;IPI00364799.5		0		63.1	4.12394e-05	2	1185.55	0.707914	22.5481	0
	High	LDEAEQLALK	2	19	5	IPI00780102.1;IPI00189811.1;IPI00189809.2;IPI00763881.1;IPI00780631.2		0		61.03	5.2617e-05	2	1129.61	-0.0711927	42.6269	0
	High	LDEAEQLALKGGK	2	19	5	IPI00189811.1;IPI00189809.2;IPI00780102.1;IPI00763881.1;IPI00780631.2		0		59.68	5.93671e-05	2	1371.75	-1.37199	35.6549	1
	High	NKDPLNETVVGLYQK	2	11	4	IPI00189811.1;IPI00780102.1;IPI00189809.2;IPI00763881.1		0		59.22	8.3712e-05	2	1717.91	-0.827308	45.3641	1
	High	KDIDDLELTLAKVEK	2	10	3	IPI00780102.1;IPI00189809.2;IPI00780631.2		0		59.19	4.30198e-05	3	1729.96	-0.00878318	49.3685	2
	High	VKVGNEYVTK	3	13	5	IPI00189811.1;IPI00780102.1;IPI00189809.2;IPI00763881.1;IPI00780631.2		0		58.92	4.41122e-05	3	1136.63	-0.344803	26.6367	1
	High	DLQHRLDEAEQLALK	5	17	5	IPI00189811.1;IPI00189809.2;IPI00780102.1;IPI00763881.1;IPI00780631.2		0		55.82	0.000167171	2	1778.94	-0.891217	49.6006	1
	High	AITDAAmmAEELKK	5	17	6	IPI00189811.1;IPI00780102.1;IPI00189809.2;IPI00763881.1;IPI00780631.2;IPI00364799.5	M7(Oxidation); M8(Oxidation)	0		53.98	0.00043334	2	1553.75	-1.57697	36.8945	1
	High	NFDKILAEWK	1	3	2	IPI00780102.1;IPI00189809.2		0		53.35	0.000316037	2	1263.67	0.196422	51.6897	1
	High	ADIAESQVNK	2	17	5	IPI00189811.1;IPI00780102.1;IPI00189809.2;IPI00763881.1;IPI00780631.2		0		53.18	0.000363755	2	1074.54	-1.00489	27.901	0
	High	aNLLQAEIEELR	1	5	2	IPI00780102.1;IPI00780631.2	N-Term(Acetyl)	0		52.92	0.000272354	2	1440.77	0.323917	72.6425	0
	High	ELTYQTEEDRK	3	12	3	IPI00189811.1;IPI00780102.1;IPI00780631.2		0		52.41	0.000574978	2	1411.67	-0.375518	27.2385	1
	High	TEELEEAKK	1	14	6	IPI00189811.1;IPI00780102.1;IPI00189809.2;IPI00364799.5;IPI00763881.1;IPI00780631.2		0		50.87	0.000579882	2	1076.55	-0.459722	20.1733	1
	High	ANSEVAQWR	3	13	5	IPI00189811.1;IPI00780102.1;IPI00189809.2;IPI00763881.1;IPI00780631.2		0		50.51	0.000677571	2	1060.52	-0.17727	33.4842	0
	High	KAITDAAMMAEELKK	1	17	6	IPI00189811.1;IPI00780102.1;IPI00189809.2;IPI00763881.1;IPI00780631.2;IPI00364799.5		0		49.94	0.000713287	3	1649.86	0.0377878	40.1845	2
	High	cNGVLEGIR	1	28	12	IPI00764167.1;IPI00957592.1;IPI01007580.1;IPI00189811.1;IPI00780102.1;IPI00189809.2;IPI00364799.5;IPI00763881.1;IPI00209113.3;IPI00391300.3;IPI00367479.5;IPI00780631.2	C1(Carbamidomethyl)	0		49.67	0.000811907	2	1017.52	0.709692	38.3815	0
	High	TKYETDAIQR	4	13	5	IPI00189811.1;IPI00780102.1;IPI00189809.2;IPI00763881.1;IPI00780631.2		0		49.52	0.00092923	3	1224.62	0.789322	26.17	1
	High	KLEDEcSELK	1	14	4	IPI00780102.1;IPI00189809.2;IPI00780631.2;IPI00189811.1	C6(Carbamidomethyl)	0		49.37	0.0009931	2	1250.59	-1.20809	27.6865	1
	High	KDIDDLELTLAK	1	11	4	IPI00780102.1;IPI00189809.2;IPI00364799.5;IPI00780631.2		0		49.16	0.00065887	2	1373.75	-0.13722	48.4153	1
	High	qIEQEKSELQAALEEAEASLEHEEGK	1	2	1	IPI00780102.1	N-Term(Gln->pyro-Glu)	0		48.58	0.00214046	3	2908.4	8.76132	72.3954	1
	High	ENQSILITGESGAGK	1	11	4	IPI00189811.1;IPI00780102.1;IPI00189809.2;IPI00780631.2		0		48.5	0.00112014	2	1503.76	-0.608882	40.7178	0
	High	qLEEEVKAK	1	3	2	IPI00189811.1;IPI00780102.1	N-Term(Gln->pyro-Glu)	0		48.03	0.000848377	2	1056.56	1.45862	35.436	1
	High	KAITDAAmmAEELKK	2	17	6	IPI00189811.1;IPI00780102.1;IPI00189809.2;IPI00763881.1;IPI00780631.2;IPI00364799.5	M8(Oxidation); M9(Oxidation)	0		47.39	0.0016716	2	1681.85	-0.295149	32.3819	2
	High	KLEDEcSELKK	2	13	3	IPI00780102.1;IPI00189809.2;IPI00780631.2	C6(Carbamidomethyl)	0		47.29	0.00166761	3	1378.69	-0.153272	23.8959	2
	High	QLEEEVKAK	1	3	2	IPI00189811.1;IPI00780102.1		0		46.07	0.0015164	2	1073.58	0.129103	23.464	1
	High	KLEGDLK	2	24	9	IPI00780102.1;IPI00189809.2;IPI00780631.2;IPI00764167.1;IPI00957592.1;IPI01007580.1;IPI00189811.1;IPI00364799.5;IPI00763881.1		0		44.85	0.00159251	2	802.467	0.639933	20.5669	1
	High	KAITDAAmMAEELKK	2	17	6	IPI00189811.1;IPI00780102.1;IPI00189809.2;IPI00763881.1;IPI00780631.2;IPI00364799.5	M8(Oxidation)	0		44.83	0.00285279	3	1665.85	-1.01365	38.6382	2
	High	VKQKLEK	1	13	5	IPI00189811.1;IPI00780102.1;IPI00189809.2;IPI00763881.1;IPI00780631.2		0		44.58	0.000499864	2	872.557	0.585709	13.2467	2
	High	AITDAAmmAEELKKEQDTSAHLER	1	17	6	IPI00189811.1;IPI00780102.1;IPI00189809.2;IPI00763881.1;IPI00780631.2;IPI00364799.5	M7(Oxidation); M8(Oxidation)	0		44.05	0.0064739	3	2720.29	-0.450586	39.0306	2
	High	ELTYQTEEDR	1	12	3	IPI00189811.1;IPI00780102.1;IPI00780631.2		0		43.22	0.00406157	2	1283.57	-0.128235	33.0198	0
	High	QLEEEVK	1	3	2	IPI00189811.1;IPI00780102.1		0		43.05	0.00399333	2	874.452	0.100051	26.2505	0
	High	LDEAEQLALKGGKK	1	19	5	IPI00189811.1;IPI00189809.2;IPI00780102.1;IPI00763881.1;IPI00780631.2		0		40.66	0.00284333	2	1499.84	-1.66129	30.0713	2
	High	YETDAIQRTEELEEAK	1	13	5	IPI00189811.1;IPI00780102.1;IPI00189809.2;IPI00763881.1;IPI00780631.2		0		40.43	0.0130561	2	1924.91	-1.5966	42.0529	1
	High	DLQHRLDEAEQLALKGGK	1	17	5	IPI00189811.1;IPI00189809.2;IPI00780102.1;IPI00763881.1;IPI00780631.2		0		40.22	0.00525684	3	2021.07	-1.38051	47.349	2
	High	SDLSRELEEISER	1	8	3	IPI00189811.1;IPI00780102.1;IPI00780631.2		0		39.73	0.010982	3	1562.77	-0.20239	50.0568	1
	High	qLEEEVK	1	3	2	IPI00189811.1;IPI00780102.1	N-Term(Gln->pyro-Glu)	0		39.15	0.00629984	2	857.425	0.242899	43.0443	0
	High	cDQLIK	2	9	3	IPI00189811.1;IPI00780102.1;IPI00189809.2	C1(Carbamidomethyl)	0		36.88	0.0111173	2	776.398	0.637955	28.4088	0
	High	STHPHFVR	1	10	4	IPI00189811.1;IPI00780102.1;IPI00763881.1;IPI00780631.2		0		36.66	0.0119863	2	980.506	0.0508048	18.8756	0
	High	RQLEEEVKAK	1	3	2	IPI00189811.1;IPI00780102.1		0		35.68	0.0131548	3	1229.69	0.635349	21.0584	2
	High	HATENKVK	1	13	5	IPI00189811.1;IPI00780102.1;IPI00189809.2;IPI00763881.1;IPI00780631.2		0		33.7	0.0135012	2	926.505	-0.617292	11.0498	1
	High	QKLEKEK	1	14	6	IPI00189811.1;IPI00780102.1;IPI00189809.2;IPI00364799.5;IPI00763881.1;IPI00780631.2		0		33.42	0.0150374	2	902.53	-0.378158	12.6575	2
	High	IKPLLK	1	13	5	IPI00189811.1;IPI00780102.1;IPI00189809.2;IPI00763881.1;IPI00780631.2		0		29.58	0.00556718	2	711.511	-2.08462	25.6882	1
IPI00780631.2	Uncharacterized protein	4737.33	14.91	10	1	45	142	nucleotide binding; catalytic activity; motor activity; protein binding	chromosome; nucleus; organelle lumen; cytoplasm; cytoskeleton; membrane	cell organization and biogenesis; metabolic process; cell division; reproduction	Pf00038; Pf00063; Pf00261; Pf01540; Pf01576; Pf02463; Pf02736; Pf04111; Pf04156; Pf05483; Pf05557; Pf05622; Pf05701; Pf06160; Pf07888; Pf09726; Pf10174; Pf10498; Pf12128; Pf12718		[GO:0000166]; GO:0036094; GO:1901265; GO:0005488; GO:0097159; GO:1901363; GO:0003674 [GO:0000226]; GO:0007010; GO:0007017; GO:1902589; GO:0006996; GO:0044763; GO:0009987; GO:0016043; GO:0044699; GO:0008150; GO:0071840 [GO:0000795]; GO:0000794; GO:0044454; GO:0000228; GO:0000793; GO:0044427; GO:0044428; GO:0005694; GO:0031981; GO:0044446; GO:0005634; GO:0043232; GO:0070013; GO:0043229; GO:0044422;…	1938	222.853	5.70654
	A2	Sequence	# PSMs	# Proteins	# Protein Groups	Protein Group Accessions	Modifications	ΔCn	phosphoRS Site Probabilities	IonScore	Exp Value	Charge	MH+ [Da]	ΔM [ppm]	RT [min]	# Missed Cleavages
	High	LASADIETYLLEK	15	13	5	IPI00189811.1;IPI00780102.1;IPI00189809.2;IPI00763881.1;IPI00780631.2		0		96.47	1.35367e-08	2	1465.78	0.568417	80.1746	0
	High	AITDAAMmAEELKK	2	17	6	IPI00189811.1;IPI00780102.1;IPI00189809.2;IPI00763881.1;IPI00780631.2;IPI00364799.5	M8(Oxidation)	0		95.79	2.76024e-08	2	1537.76	-1.72486	39.8623	1
	High	AITDAAMMAEELKK	1	17	6	IPI00189811.1;IPI00780102.1;IPI00189809.2;IPI00763881.1;IPI00780631.2;IPI00364799.5		0		84.26	3.50037e-07	2	1521.76	-1.39455	46.2088	1
	High	DIDDLELTLAKVEK	2	11	4	IPI00189811.1;IPI00780102.1;IPI00189809.2;IPI00780631.2		0		82.46	2.93421e-07	2	1601.86	-0.306351	59.6048	1
	High	AITDAAMMAEELK	1	17	6	IPI00189811.1;IPI00780102.1;IPI00189809.2;IPI00763881.1;IPI00780631.2;IPI00364799.5		0		77.76	1.61632e-06	2	1393.67	-1.08529	53.8928	0
	High	DIDDLELTLAKVEKEK	3	11	4	IPI00189811.1;IPI00780102.1;IPI00189809.2;IPI00780631.2		0		77.7	9.00918e-07	2	1859	-1.90385	55.4332	2
	High	LASADIETYLLEKSR	1	13	5	IPI00189811.1;IPI00780102.1;IPI00189809.2;IPI00763881.1;IPI00780631.2		0		72.8	2.95991e-06	2	1708.91	-0.995718	53.8573	1
	High	TKYETDAIQRTEELEEAK	1	13	5	IPI00189811.1;IPI00780102.1;IPI00189809.2;IPI00763881.1;IPI00780631.2		0		71.9	8.82609e-06	2	2154.05	-2.93355	39.4643	2
	High	LEQQVDDLEGSLEQEKK	4	8	3	IPI00780102.1;IPI00189809.2;IPI00780631.2		0		71.31	8.84568e-06	2	1987.98	-0.844622	43.3523	1
	High	VGNEYVTK	2	14	6	IPI00189811.1;IPI00780102.1;IPI00189809.2;IPI00364799.5;IPI00763881.1;IPI00780631.2		0		70.67	4.44374e-06	2	909.468	0.656408	25.6027	0
	High	DIDDLELTLAK	6	12	5	IPI00189811.1;IPI00780102.1;IPI00189809.2;IPI00364799.5;IPI00780631.2		0		69.31	8.69769e-06	2	1245.66	0.926068	62.656	0
	High	LEQQVDDLEGSLEQEK	6	8	3	IPI00780102.1;IPI00189809.2;IPI00780631.2		0		69.12	1.62139e-05	2	1859.88	-2.47837	50.1197	0
	High	AGLLGLLEEMR	3	8	5	IPI00189811.1;IPI00780102.1;IPI00189809.2;IPI00763881.1;IPI00780631.2		0		68.49	8.36734e-06	2	1201.66	0.453807	69.9465	0
	High	KEQDTSAHLER	2	17	6	IPI00189811.1;IPI00780102.1;IPI00189809.2;IPI00763881.1;IPI00780631.2;IPI00364799.5		0		67.21	1.65109e-05	2	1313.64	-0.196904	18.4589	1
	High	IEELEEEIEAER	29	11	4	IPI00780102.1;IPI00780631.2;IPI00189811.1;IPI00189809.2		0		66.54	2.35905e-05	2	1488.71	-0.0973148	56.4334	0
	High	AITDAAmmAEELK	3	17	6	IPI00189811.1;IPI00780102.1;IPI00189809.2;IPI00763881.1;IPI00780631.2;IPI00364799.5	M7(Oxidation); M8(Oxidation)	0		63.44	4.63994e-05	2	1425.66	-2.14728	43.1837	0
	High	EQDTSAHLER	3	17	6	IPI00189811.1;IPI00780102.1;IPI00189809.2;IPI00763881.1;IPI00780631.2;IPI00364799.5		0		63.1	4.12394e-05	2	1185.55	0.707914	22.5481	0
	High	LDEAEQLALK	2	19	5	IPI00780102.1;IPI00189811.1;IPI00189809.2;IPI00763881.1;IPI00780631.2		0		61.03	5.2617e-05	2	1129.61	-0.0711927	42.6269	0
	High	LDEAEQLALKGGK	2	19	5	IPI00189811.1;IPI00189809.2;IPI00780102.1;IPI00763881.1;IPI00780631.2		0		59.68	5.93671e-05	2	1371.75	-1.37199	35.6549	1
	High	KDIDDLELTLAKVEK	2	10	3	IPI00780102.1;IPI00189809.2;IPI00780631.2		0		59.19	4.30198e-05	3	1729.96	-0.00878318	49.3685	2
	High	VKVGNEYVTK	3	13	5	IPI00189811.1;IPI00780102.1;IPI00189809.2;IPI00763881.1;IPI00780631.2		0		58.92	4.41122e-05	3	1136.63	-0.344803	26.6367	1
	High	DLQHRLDEAEQLALK	5	17	5	IPI00189811.1;IPI00189809.2;IPI00780102.1;IPI00763881.1;IPI00780631.2		0		55.82	0.000167171	2	1778.94	-0.891217	49.6006	1
	High	AITDAAmmAEELKK	5	17	6	IPI00189811.1;IPI00780102.1;IPI00189809.2;IPI00763881.1;IPI00780631.2;IPI00364799.5	M7(Oxidation); M8(Oxidation)	0		53.98	0.00043334	2	1553.75	-1.57697	36.8945	1
	High	ADIAESQVNK	2	17	5	IPI00189811.1;IPI00780102.1;IPI00189809.2;IPI00763881.1;IPI00780631.2		0		53.18	0.000363755	2	1074.54	-1.00489	27.901	0
	High	aNLLQAEIEELR	1	5	2	IPI00780102.1;IPI00780631.2	N-Term(Acetyl)	0		52.92	0.000272354	2	1440.77	0.323917	72.6425	0
	High	ELTYQTEEDRK	3	12	3	IPI00189811.1;IPI00780102.1;IPI00780631.2		0		52.41	0.000574978	2	1411.67	-0.375518	27.2385	1
	High	TEELEEAKK	1	14	6	IPI00189811.1;IPI00780102.1;IPI00189809.2;IPI00364799.5;IPI00763881.1;IPI00780631.2		0		50.87	0.000579882	2	1076.55	-0.459722	20.1733	1
	High	ANSEVAQWR	3	13	5	IPI00189811.1;IPI00780102.1;IPI00189809.2;IPI00763881.1;IPI00780631.2		0		50.51	0.000677571	2	1060.52	-0.17727	33.4842	0
	High	KAITDAAMMAEELKK	1	17	6	IPI00189811.1;IPI00780102.1;IPI00189809.2;IPI00763881.1;IPI00780631.2;IPI00364799.5		0		49.94	0.000713287	3	1649.86	0.0377878	40.1845	2
	High	cNGVLEGIR	1	28	12	IPI00764167.1;IPI00957592.1;IPI01007580.1;IPI00189811.1;IPI00780102.1;IPI00189809.2;IPI00364799.5;IPI00763881.1;IPI00209113.3;IPI00391300.3;IPI00367479.5;IPI00780631.2	C1(Carbamidomethyl)	0		49.67	0.000811907	2	1017.52	0.709692	38.3815	0
	High	TKYETDAIQR	4	13	5	IPI00189811.1;IPI00780102.1;IPI00189809.2;IPI00763881.1;IPI00780631.2		0		49.52	0.00092923	3	1224.62	0.789322	26.17	1
	High	KLEDEcSELK	1	14	4	IPI00780102.1;IPI00189809.2;IPI00780631.2;IPI00189811.1	C6(Carbamidomethyl)	0		49.37	0.0009931	2	1250.59	-1.20809	27.6865	1
	High	KDIDDLELTLAK	1	11	4	IPI00780102.1;IPI00189809.2;IPI00364799.5;IPI00780631.2		0		49.16	0.00065887	2	1373.75	-0.13722	48.4153	1
	High	ENQSILITGESGAGK	1	11	4	IPI00189811.1;IPI00780102.1;IPI00189809.2;IPI00780631.2		0		48.5	0.00112014	2	1503.76	-0.608882	40.7178	0
	High	KAITDAAmmAEELKK	2	17	6	IPI00189811.1;IPI00780102.1;IPI00189809.2;IPI00763881.1;IPI00780631.2;IPI00364799.5	M8(Oxidation); M9(Oxidation)	0		47.39	0.0016716	2	1681.85	-0.295149	32.3819	2
	High	KLEDEcSELKK	2	13	3	IPI00780102.1;IPI00189809.2;IPI00780631.2	C6(Carbamidomethyl)	0		47.29	0.00166761	3	1378.69	-0.153272	23.8959	2
	High	KLEGDLK	2	24	9	IPI00780102.1;IPI00189809.2;IPI00780631.2;IPI00764167.1;IPI00957592.1;IPI01007580.1;IPI00189811.1;IPI00364799.5;IPI00763881.1		0		44.85	0.00159251	2	802.467	0.639933	20.5669	1
	High	KAITDAAmMAEELKK	2	17	6	IPI00189811.1;IPI00780102.1;IPI00189809.2;IPI00763881.1;IPI00780631.2;IPI00364799.5	M8(Oxidation)	0		44.83	0.00285279	3	1665.85	-1.01365	38.6382	2
	High	VKQKLEK	1	13	5	IPI00189811.1;IPI00780102.1;IPI00189809.2;IPI00763881.1;IPI00780631.2		0		44.58	0.000499864	2	872.557	0.585709	13.2467	2
	High	AITDAAmmAEELKKEQDTSAHLER	1	17	6	IPI00189811.1;IPI00780102.1;IPI00189809.2;IPI00763881.1;IPI00780631.2;IPI00364799.5	M7(Oxidation); M8(Oxidation)	0		44.05	0.0064739	3	2720.29	-0.450586	39.0306	2
	High	ELTYQTEEDR	1	12	3	IPI00189811.1;IPI00780102.1;IPI00780631.2		0		43.22	0.00406157	2	1283.57	-0.128235	33.0198	0
	High	LDEAEQLALKGGKK	1	19	5	IPI00189811.1;IPI00189809.2;IPI00780102.1;IPI00763881.1;IPI00780631.2		0		40.66	0.00284333	2	1499.84	-1.66129	30.0713	2
	High	YETDAIQRTEELEEAK	1	13	5	IPI00189811.1;IPI00780102.1;IPI00189809.2;IPI00763881.1;IPI00780631.2		0		40.43	0.0130561	2	1924.91	-1.5966	42.0529	1
	High	DLEEATLQHEATSAALR	1	2	1	IPI00780631.2		0		40.31	0.0109917	2	1854.92	-1.47165	57.8581	0
	High	DLQHRLDEAEQLALKGGK	1	17	5	IPI00189811.1;IPI00189809.2;IPI00780102.1;IPI00763881.1;IPI00780631.2		0		40.22	0.00525684	3	2021.07	-1.38051	47.349	2
	High	SDLSRELEEISER	1	8	3	IPI00189811.1;IPI00780102.1;IPI00780631.2		0		39.73	0.010982	3	1562.77	-0.20239	50.0568	1
	High	STHPHFVR	1	10	4	IPI00189811.1;IPI00780102.1;IPI00763881.1;IPI00780631.2		0		36.66	0.0119863	2	980.506	0.0508048	18.8756	0
	High	HATENKVK	1	13	5	IPI00189811.1;IPI00780102.1;IPI00189809.2;IPI00763881.1;IPI00780631.2		0		33.7	0.0135012	2	926.505	-0.617292	11.0498	1
	High	QKLEKEK	1	14	6	IPI00189811.1;IPI00780102.1;IPI00189809.2;IPI00364799.5;IPI00763881.1;IPI00780631.2		0		33.42	0.0150374	2	902.53	-0.378158	12.6575	2
	High	IKPLLK	1	13	5	IPI00189811.1;IPI00780102.1;IPI00189809.2;IPI00763881.1;IPI00780631.2		0		29.58	0.00556718	2	711.511	-2.08462	25.6882	1
IPI00367479.5	Uncharacterized protein	3273	29.7	3	33	47	88	catalytic activity; motor activity; nucleotide binding; protein binding	cytoskeleton; cytoplasm; extracellular	metabolic process; development; response to stimulus; cell communication; cellular component movement; cell organization and biogenesis	Pf00063; Pf01576	308572	[GO:0000146]; GO:0003774; GO:0017111; GO:0016462; GO:0016818; GO:0016817; GO:0016787; GO:0003824; GO:0003674 [GO:0000166]; GO:0036094; GO:1901265; GO:0005488; GO:0097159; GO:1901363; GO:0003674 [GO:0001725]; GO:0032432; GO:0042641; GO:0015629; GO:0044430; GO:0005856; GO:0044446; GO:0043232; GO:0043229; GO:0044422; GO:0044424; GO:0043228; GO:0043226; GO:0005575; GO:0005622; GO:0044464; GO:0005623 …	2000	228.775	5.5542
	A2	Sequence	# PSMs	# Proteins	# Protein Groups	Protein Group Accessions	Modifications	ΔCn	phosphoRS Site Probabilities	IonScore	Exp Value	Charge	MH+ [Da]	ΔM [ppm]	RT [min]	# Missed Cleavages
	High	TQVTELEDELTAAEDAK	2	2	1	IPI00367479.5		0		124.72	4.25994e-11	2	1862.89	-0.7901	57.8095	0
	High	TPNVGGPGGPQVEWTAR	1	2	1	IPI00367479.5		0		93.09	5.60126e-08	2	1722.85	-1.71136	45.8993	0
	High	HSQALVELTEQLEQAR	2	2	1	IPI00367479.5		0		90.96	6.58579e-08	2	1851.96	-0.467385	53.4254	0
	High	AQVELESVSTALSEAESK	1	2	1	IPI00367479.5		0		90.51	1.00435e-07	2	1877.93	-0.674419	56.0826	0
	High	qLLQANPILEAFGNAK	4	11	5	IPI00764167.1;IPI00957592.1;IPI01007580.1;IPI00209113.3;IPI00367479.5	N-Term(Gln->pyro-Glu)	0		89.32	5.44402e-08	2	1709.92	-0.366047	79.9743	0
	High	NTDQATmPDNTAAQK	1	2	1	IPI00367479.5	M7(Oxidation)	0		86.64	2.09292e-07	2	1621.71	-0.896135	23.1676	0
	High	EAQAGLAEAQEDLEAER	1	2	1	IPI00367479.5		0		83.9	6.03534e-07	2	1829.85	-0.62084	47.1854	0
	High	ELQTTQAQLSEWR	1	2	1	IPI00367479.5		0		82.64	5.35246e-07	2	1589.79	-1.04578	46.3946	0
	High	AQTSAAGQGKEEAVK	1	2	1	IPI00367479.5		0		81.03	6.29905e-07	2	1474.75	-0.586137	19.4178	1
	High	LQQELDDATVDLGQQK	2	2	1	IPI00367479.5		0		77.2	1.97977e-06	2	1800.9	-1.27276	47.1493	0
	High	ELSSAESQLHDTQELLQEETR	1	2	1	IPI00367479.5		0		77.1	3.24649e-06	2	2443.15	-2.46401	52.6415	0
	High	QLLQANPILEAFGNAK	16	11	5	IPI00764167.1;IPI00957592.1;IPI01007580.1;IPI00209113.3;IPI00367479.5		0		73.54	1.69954e-06	2	1726.95	-1.88143	64.8276	0
	High	LSLEAEVSELKTELSSLQTSR	3	2	1	IPI00367479.5		0		72.37	3.06518e-06	2	2320.22	0.148983	68.8883	1
	High	KFDQLLAEEK	4	14	6	IPI00764167.1;IPI00957592.1;IPI01007580.1;IPI00209113.3;IPI00391300.3;IPI00367479.5		0		71.01	5.5594e-06	2	1220.65	-0.736151	37.5506	1
	High	AQTKEQADFALEALAK	2	11	5	IPI00764167.1;IPI00957592.1;IPI01007580.1;IPI00209113.3;IPI00367479.5		0		69.02	1.01379e-05	2	1733.91	-0.647084	45.3478	1
	High	EQADFALEALAK	8	11	5	IPI00764167.1;IPI00957592.1;IPI01007580.1;IPI00209113.3;IPI00367479.5		0		66.24	1.74222e-05	2	1305.67	0.876204	54.15	0
	High	LVLQVETLTTELSAER	1	2	1	IPI00367479.5		0		64.44	1.25193e-05	2	1801.99	-0.543664	63.2096	0
	High	DLGEELEALRGELEDTLDSTNAQQELR	1	2	1	IPI00367479.5		0		62.3	9.59226e-05	3	3044.46	-2.44617	79.5054	1
	High	AGVLAQLEEER	1	2	1	IPI00367479.5		0		58.66	9.08084e-05	2	1214.64	-1.80114	46.8561	0
	High	RQEEEAAVLEAGEEAR	2	2	1	IPI00367479.5		0		55.12	0.00041312	3	1786.85	-1.96868	37.4039	1
	High	KEEELQSALVR	2	2	1	IPI00367479.5		0		53.86	0.00025923	2	1301.71	-0.0315617	34.0835	1
	High	LmATLSNTNPSFVR	1	2	1	IPI00367479.5	M2(Oxidation)	0		52.63	0.000509465	2	1566.79	-0.729988	45.2096	0
	High	RLQQELDDATVDLGQQK	2	2	1	IPI00367479.5		0		52.59	0.000518035	3	1957	-1.2015	43.3204	1
	High	FLTNGPSSSPGQER	1	2	1	IPI00367479.5		0		52.14	0.000636602	2	1476.71	-1.6533	34.3541	0
	High	ELFQETLESLR	1	2	1	IPI00367479.5		0		52.07	0.000524945	2	1364.71	0.666273	59.0311	0
	High	LAQAEEQLEQESR	1	2	1	IPI00367479.5		0		50.34	0.000952439	2	1530.74	-1.1712	35.7307	0
	High	EDQSILcTGESGAGK	1	13	6	IPI00764167.1;IPI00957592.1;IPI01007580.1;IPI00209113.3;IPI00367479.5;IPI00391300.3	C7(Carbamidomethyl)	0		50.1	0.00100997	2	1551.69	-1.57407	38.5948	0
	High	cNGVLEGIR	1	28	12	IPI00764167.1;IPI00957592.1;IPI01007580.1;IPI00189811.1;IPI00780102.1;IPI00189809.2;IPI00364799.5;IPI00763881.1;IPI00209113.3;IPI00391300.3;IPI00367479.5;IPI00780631.2	C1(Carbamidomethyl)	0		49.67	0.000811907	2	1017.52	0.709692	38.3815	0
	High	QLEEAEEEASR	1	2	1	IPI00367479.5		0		49.6	0.000935844	2	1290.58	-2.9501	29.5718	0
	High	FDQLLAEEK	1	14	6	IPI00764167.1;IPI00957592.1;IPI01007580.1;IPI00209113.3;IPI00391300.3;IPI00367479.5		0		47.06	0.00144836	2	1092.56	1.74666	41.9258	0
	High	ILFQEFR	1	2	1	IPI00367479.5		0		46.87	0.000893284	2	952.525	-0.308053	50.3748	0
	High	VAQLEEER	1	2	1	IPI00367479.5		0		46.68	0.0012103	2	973.495	0.344693	27.2105	0
	High	QKLQLEK	1	9	5	IPI00764167.1;IPI00957592.1;IPI00209113.3;IPI00391300.3;IPI00367479.5		0		45.74	0.000857395	2	886.536	0.700684	22.5814	1
	High	MIQALELDPNLYR	1	2	1	IPI00367479.5		0		45.52	0.0019638	2	1575.82	0.298809	60.3366	0
	High	aTVTLSVPGR	1	2	1	IPI00367479.5	N-Term(Acetyl)	0		44.98	0.0012501	2	1042.59	0.0908289	56.1772	0
	High	YYSGLIYTYSGLFcVVINPYK	1	8	4	IPI00209113.3;IPI00391300.3;IPI00367479.5;IPI00948766.1	C14(Carbamidomethyl)	0		44.57	0.00420365	2	2520.25	0.00611992	79.3397	0
	High	ATDKSFVEK	1	11	5	IPI00764167.1;IPI00957592.1;IPI01007580.1;IPI00209113.3;IPI00367479.5		0		43.11	0.00239195	2	1024.53	-0.0682382	21.727	1
	High	VLGLLPEEITAMLR	1	2	1	IPI00367479.5		0		42.39	0.00119679	2	1554.89	0.884386	75.1475	0
	High	TVKNDNSSR	2	14	6	IPI00764167.1;IPI00957592.1;IPI01007580.1;IPI00209113.3;IPI00391300.3;IPI00367479.5		0		40.65	0.00660382	2	1020.51	-0.735111	9.29518	1
	High	qRYEILTPNAIPK	1	5	2	IPI00391300.3;IPI00367479.5	N-Term(Gln->pyro-Glu)	0		40.23	0.00364193	2	1525.84	1.01746	52.4778	1
	High	QRAEELLIQLGR	1	2	1	IPI00367479.5		0		39.39	0.00298057	3	1425.82	0.673408	47.6222	1
	High	LKEVVLQVDEER	1	2	1	IPI00367479.5		0.4429		39	0.00571552	2	1456.8	-0.806717	44.4484	1
	High	RVAEQAASDLR	1	2	1	IPI00367479.5		0		37.69	0.0128768	2	1215.64	-1.50685	25.5	1
	High	VLGLLPEEITAmLR	1	2	1	IPI00367479.5	M12(Oxidation)	0		36.1	0.00618587	2	1570.89	-0.938606	66.2263	0
	High	TLEEEAR	1	2	1	IPI00367479.5		0		35.84	0.012705	2	847.416	0.797795	23.7337	0
	High	KQELELVVTELEAR	1	2	1	IPI00367479.5		0		34.57	0.0136339	3	1656.92	-0.429426	54.5145	1
	High	LKGLEAEVLR	1	2	1	IPI00367479.5		0		33.95	0.00916181	3	1127.68	-0.97685	39.1199	1
	High	qKLQLEK	1	9	5	IPI00764167.1;IPI00957592.1;IPI00209113.3;IPI00391300.3;IPI00367479.5	N-Term(Gln->pyro-Glu)	0		31.81	0.0113707	2	869.51	0.432138	33.5245	1
	High	KKLELELEELK	1	2	1	IPI00367479.5		0		31.59	0.0146313	3	1371.81	-0.830357	40.1997	2
	High	VKPLLQVTR	1	9	5	IPI00764167.1;IPI00957592.1;IPI01007580.1;IPI00391300.3;IPI00367479.5		0		29.23	0.00603442	3	1053.68	-0.366712	33.3585	1
IPI00763881.1	myosin, heavy chain 13, skeletal muscle	3181.42	12.2	4	1	37	96	catalytic activity; motor activity; protein binding; nucleotide binding	chromosome; nucleus; organelle lumen; cytoplasm; Golgi; cytoskeleton; membrane; extracellular	cell organization and biogenesis; transport; cell division; reproduction; metabolic process; cell communication; response to stimulus; cell differentiation	Pf00038; Pf00063; Pf00261; Pf01576; Pf02463; Pf02736; Pf04156; Pf05483; Pf05557; Pf05622; Pf06160; Pf07111; Pf07888; Pf08317; Pf09726; Pf09730; Pf10174; Pf11932; Pf12128	29605	[GO:0000226]; GO:0007010; GO:0007017; GO:1902589; GO:0006996; GO:0044763; GO:0009987; GO:0016043; GO:0044699; GO:0008150; GO:0071840 [GO:0000795]; GO:0000794; GO:0044454; GO:0000228; GO:0000793; GO:0044427; GO:0044428; GO:0005694; GO:0031981; GO:0044446; GO:0005634; GO:0043232; GO:0070013; GO:0043229; GO:0044422; GO:0044424; GO:0043231; GO:0043228; GO:0043233; GO:0043226; GO:0005575; GO:0005622; …	1943	224.062	5.56689
	A2	Sequence	# PSMs	# Proteins	# Protein Groups	Protein Group Accessions	Modifications	ΔCn	phosphoRS Site Probabilities	IonScore	Exp Value	Charge	MH+ [Da]	ΔM [ppm]	RT [min]	# Missed Cleavages
	High	LASADIETYLLEK	15	13	5	IPI00189811.1;IPI00780102.1;IPI00189809.2;IPI00763881.1;IPI00780631.2		0		96.47	1.35367e-08	2	1465.78	0.568417	80.1746	0
	High	AITDAAMmAEELKK	2	17	6	IPI00189811.1;IPI00780102.1;IPI00189809.2;IPI00763881.1;IPI00780631.2;IPI00364799.5	M8(Oxidation)	0		95.79	2.76024e-08	2	1537.76	-1.72486	39.8623	1
	High	MEGDLNEMEIQLSHANR	3	3	2	IPI00189811.1;IPI00763881.1		0		86.07	3.70017e-07	2	1986.9	-2.56266	49.2691	0
	High	AITDAAMMAEELKK	1	17	6	IPI00189811.1;IPI00780102.1;IPI00189809.2;IPI00763881.1;IPI00780631.2;IPI00364799.5		0		84.26	3.50037e-07	2	1521.76	-1.39455	46.2088	1
	High	AITDAAMMAEELK	1	17	6	IPI00189811.1;IPI00780102.1;IPI00189809.2;IPI00763881.1;IPI00780631.2;IPI00364799.5		0		77.76	1.61632e-06	2	1393.67	-1.08529	53.8928	0
	High	LASADIETYLLEKSR	1	13	5	IPI00189811.1;IPI00780102.1;IPI00189809.2;IPI00763881.1;IPI00780631.2		0		72.8	2.95991e-06	2	1708.91	-0.995718	53.8573	1
	High	TKYETDAIQRTEELEEAK	1	13	5	IPI00189811.1;IPI00780102.1;IPI00189809.2;IPI00763881.1;IPI00780631.2		0		71.9	8.82609e-06	2	2154.05	-2.93355	39.4643	2
	High	VGNEYVTK	2	14	6	IPI00189811.1;IPI00780102.1;IPI00189809.2;IPI00364799.5;IPI00763881.1;IPI00780631.2		0		70.67	4.44374e-06	2	909.468	0.656408	25.6027	0
	High	AGLLGLLEEMR	3	8	5	IPI00189811.1;IPI00780102.1;IPI00189809.2;IPI00763881.1;IPI00780631.2		0		68.49	8.36734e-06	2	1201.66	0.453807	69.9465	0
	High	KEQDTSAHLER	2	17	6	IPI00189811.1;IPI00780102.1;IPI00189809.2;IPI00763881.1;IPI00780631.2;IPI00364799.5		0		67.21	1.65109e-05	2	1313.64	-0.196904	18.4589	1
	High	AITDAAmmAEELK	3	17	6	IPI00189811.1;IPI00780102.1;IPI00189809.2;IPI00763881.1;IPI00780631.2;IPI00364799.5	M7(Oxidation); M8(Oxidation)	0		63.44	4.63994e-05	2	1425.66	-2.14728	43.1837	0
	High	EQDTSAHLER	3	17	6	IPI00189811.1;IPI00780102.1;IPI00189809.2;IPI00763881.1;IPI00780631.2;IPI00364799.5		0		63.1	4.12394e-05	2	1185.55	0.707914	22.5481	0
	High	LDEAEQLALK	2	19	5	IPI00780102.1;IPI00189811.1;IPI00189809.2;IPI00763881.1;IPI00780631.2		0		61.03	5.2617e-05	2	1129.61	-0.0711927	42.6269	0
	High	LDEAEQLALKGGK	2	19	5	IPI00189811.1;IPI00189809.2;IPI00780102.1;IPI00763881.1;IPI00780631.2		0		59.68	5.93671e-05	2	1371.75	-1.37199	35.6549	1
	High	NKDPLNETVVGLYQK	2	11	4	IPI00189811.1;IPI00780102.1;IPI00189809.2;IPI00763881.1		0		59.22	8.3712e-05	2	1717.91	-0.827308	45.3641	1
	High	VKVGNEYVTK	3	13	5	IPI00189811.1;IPI00780102.1;IPI00189809.2;IPI00763881.1;IPI00780631.2		0		58.92	4.41122e-05	3	1136.63	-0.344803	26.6367	1
	High	DLQHRLDEAEQLALK	5	17	5	IPI00189811.1;IPI00189809.2;IPI00780102.1;IPI00763881.1;IPI00780631.2		0		55.82	0.000167171	2	1778.94	-0.891217	49.6006	1
	High	AITDAAmmAEELKK	5	17	6	IPI00189811.1;IPI00780102.1;IPI00189809.2;IPI00763881.1;IPI00780631.2;IPI00364799.5	M7(Oxidation); M8(Oxidation)	0		53.98	0.00043334	2	1553.75	-1.57697	36.8945	1
	High	ADIAESQVNK	2	17	5	IPI00189811.1;IPI00780102.1;IPI00189809.2;IPI00763881.1;IPI00780631.2		0		53.18	0.000363755	2	1074.54	-1.00489	27.901	0
	High	TEELEEAKK	1	14	6	IPI00189811.1;IPI00780102.1;IPI00189809.2;IPI00364799.5;IPI00763881.1;IPI00780631.2		0		50.87	0.000579882	2	1076.55	-0.459722	20.1733	1
	High	ANSEVAQWR	3	13	5	IPI00189811.1;IPI00780102.1;IPI00189809.2;IPI00763881.1;IPI00780631.2		0		50.51	0.000677571	2	1060.52	-0.17727	33.4842	0
	High	KAITDAAMMAEELKK	1	17	6	IPI00189811.1;IPI00780102.1;IPI00189809.2;IPI00763881.1;IPI00780631.2;IPI00364799.5		0		49.94	0.000713287	3	1649.86	0.0377878	40.1845	2
	High	cNGVLEGIR	1	28	12	IPI00764167.1;IPI00957592.1;IPI01007580.1;IPI00189811.1;IPI00780102.1;IPI00189809.2;IPI00364799.5;IPI00763881.1;IPI00209113.3;IPI00391300.3;IPI00367479.5;IPI00780631.2	C1(Carbamidomethyl)	0		49.67	0.000811907	2	1017.52	0.709692	38.3815	0
	High	KKMEGDLNEMEIQLSHANR	2	3	2	IPI00189811.1;IPI00763881.1		0		49.64	0.00157532	3	2243.09	-2.03045	39.0424	2
	High	TKYETDAIQR	4	13	5	IPI00189811.1;IPI00780102.1;IPI00189809.2;IPI00763881.1;IPI00780631.2		0		49.52	0.00092923	3	1224.62	0.789322	26.17	1
	High	KmEGDLNEMEIQLSHANR	2	3	2	IPI00189811.1;IPI00763881.1	M2(Oxidation)	0		48.99	0.00187886	3	2130.99	-0.180997	40.6894	1
	High	KAITDAAmmAEELKK	2	17	6	IPI00189811.1;IPI00780102.1;IPI00189809.2;IPI00763881.1;IPI00780631.2;IPI00364799.5	M8(Oxidation); M9(Oxidation)	0		47.39	0.0016716	2	1681.85	-0.295149	32.3819	2
	High	MVSLLQEK	2	4	3	IPI00189811.1;IPI00189809.2;IPI00763881.1		0		45.79	0.00156466	2	947.522	-0.733317	42.1768	0
	High	KLEGDLK	2	24	9	IPI00780102.1;IPI00189809.2;IPI00780631.2;IPI00764167.1;IPI00957592.1;IPI01007580.1;IPI00189811.1;IPI00364799.5;IPI00763881.1		0		44.85	0.00159251	2	802.467	0.639933	20.5669	1
	High	KAITDAAmMAEELKK	2	17	6	IPI00189811.1;IPI00780102.1;IPI00189809.2;IPI00763881.1;IPI00780631.2;IPI00364799.5	M8(Oxidation)	0		44.83	0.00285279	3	1665.85	-1.01365	38.6382	2
	High	VKQKLEK	1	13	5	IPI00189811.1;IPI00780102.1;IPI00189809.2;IPI00763881.1;IPI00780631.2		0		44.58	0.000499864	2	872.557	0.585709	13.2467	2
	High	KKmEGDLNEmEIQLSHANR	1	3	2	IPI00189811.1;IPI00763881.1	M3(Oxidation); M10(Oxidation)	0		44.21	0.00617525	4	2275.07	-2.66173	29.4064	2
	High	AITDAAmmAEELKKEQDTSAHLER	1	17	6	IPI00189811.1;IPI00780102.1;IPI00189809.2;IPI00763881.1;IPI00780631.2;IPI00364799.5	M7(Oxidation); M8(Oxidation)	0		44.05	0.0064739	3	2720.29	-0.450586	39.0306	2
	High	KKmEGDLNEMEIQLSHANR	2	3	2	IPI00189811.1;IPI00763881.1	M3(Oxidation)	0		43.29	0.00689624	3	2259.08	-1.73745	36.4	2
	High	NKDPLNETVVGLYQKSSLK	1	4	3	IPI00189811.1;IPI00189809.2;IPI00763881.1		0		42.84	0.00216838	3	2133.15	-0.957274	46.1702	2
	High	LDEAEQLALKGGKK	1	19	5	IPI00189811.1;IPI00189809.2;IPI00780102.1;IPI00763881.1;IPI00780631.2		0		40.66	0.00284333	2	1499.84	-1.66129	30.0713	2
	High	YETDAIQRTEELEEAK	1	13	5	IPI00189811.1;IPI00780102.1;IPI00189809.2;IPI00763881.1;IPI00780631.2		0		40.43	0.0130561	2	1924.91	-1.5966	42.0529	1
	High	DLQHRLDEAEQLALKGGK	1	17	5	IPI00189811.1;IPI00189809.2;IPI00780102.1;IPI00763881.1;IPI00780631.2		0		40.22	0.00525684	3	2021.07	-1.38051	47.349	2
	High	mVSLLQEK	1	4	3	IPI00189811.1;IPI00189809.2;IPI00763881.1	M1(Oxidation)	0		39.93	0.00720012	2	963.517	-1.01807	36.3378	0
	High	NLQEEISDLTEQIAETGK	1	2	1	IPI00763881.1		0		39.13	0.0154008	3	2017.98	-8.43087	66.7509	0
	High	IHFGATGK	1	6	3	IPI00189811.1;IPI00189809.2;IPI00763881.1		0		36.84	0.0143564	2	830.452	-0.293268	24.2955	0
	High	STHPHFVR	1	10	4	IPI00189811.1;IPI00780102.1;IPI00763881.1;IPI00780631.2		0		36.66	0.0119863	2	980.506	0.0508048	18.8756	0
	High	HATENKVK	1	13	5	IPI00189811.1;IPI00780102.1;IPI00189809.2;IPI00763881.1;IPI00780631.2		0		33.7	0.0135012	2	926.505	-0.617292	11.0498	1
	High	QKLEKEK	1	14	6	IPI00189811.1;IPI00780102.1;IPI00189809.2;IPI00364799.5;IPI00763881.1;IPI00780631.2		0		33.42	0.0150374	2	902.53	-0.378158	12.6575	2
	High	IKPLLK	1	13	5	IPI00189811.1;IPI00780102.1;IPI00189809.2;IPI00763881.1;IPI00780631.2		0		29.58	0.00556718	2	711.511	-2.08462	25.6882	1
IPI00948766.1	Uncharacterized protein	1783.54	81.5	2	3	17	49	catalytic activity; motor activity; nucleotide binding	cytoskeleton		Pf00063; Pf02736		[GO:0003774]; GO:0017111; GO:0016462; GO:0016818; GO:0016817; GO:0016787; GO:0003824; GO:0003674 [GO:0005524]; GO:0032550; GO:0032559; GO:0035639; GO:0001883; GO:0032549; GO:0030554; GO:0032555; GO:0043168; GO:1901265; GO:0001882; GO:0017076; GO:0032553; GO:0043167; GO:0097159; GO:1901363; GO:0036094; GO:0097367; GO:0000166; GO:0005488; GO:0003674 [GO:0016459]; GO:0015629; GO:0043234; GO:0044430;…	173	19.6749	6.771
	A2	Sequence	# PSMs	# Proteins	# Protein Groups	Protein Group Accessions	Modifications	ΔCn	phosphoRS Site Probabilities	IonScore	Exp Value	Charge	MH+ [Da]	ΔM [ppm]	RT [min]	# Missed Cleavages
	High	NFINNPLAQADWAAK	2	2	1	IPI00948766.1		0		85.84	2.83159e-07	2	1672.84	-0.860968	58.5471	0
	High	EEVGEEAIVELVENGK	3	3	2	IPI00209113.3;IPI00948766.1		0		81.43	7.68731e-07	2	1743.86	-0.984362	64.4686	0
	High	VEDMAELTcLNEASVLHNLK	3	6	3	IPI00209113.3;IPI00391300.3;IPI00948766.1	C9(Carbamidomethyl)	0		80.25	1.34245e-06	2	2286.11	-0.388678	58.3022	0
	High	aQQAADKYLYVDKNFINNPLAQADWAAK	8	2	1	IPI00948766.1	N-Term(Acetyl)	0		74.11	4.05035e-06	3	3208.61	2.23841	64.3155	2
	High	HEMPPHIYAITDTAYR	2	3	2	IPI00209113.3;IPI00948766.1		0		70.44	1.18423e-05	2	1914.91	-1.69802	42.025	0
	High	YLYVDKNFINNPLAQADWAAK	4	2	1	IPI00948766.1		0		69.22	1.19076e-05	2	2454.24	-2.04924	61.4683	1
	High	aQQAADKYLYVDK	2	3	2	IPI00209113.3;IPI00948766.1	N-Term(Acetyl)	0		62.24	5.57631e-05	2	1554.78	-1.14005	47.5681	1
	High	VKVNKDDIQK	3	3	2	IPI00209113.3;IPI00948766.1		0		58.83	6.01569e-05	2	1186.68	-0.572164	18.7448	2
	High	RHEmPPHIYAITDTAYR	2	3	2	IPI00209113.3;IPI00948766.1	M4(Oxidation)	0		57.41	0.000244732	3	2087.01	-0.231949	35.8383	1
	High	NGFEPASLKEEVGEEAIVELVENGK	4	3	2	IPI00209113.3;IPI00948766.1		0		57.26	0.000212739	3	2687.34	0.468894	67.9323	1
	High	FSKVEDMAELTcLNEASVLHNLK	3	6	3	IPI00209113.3;IPI00391300.3;IPI00948766.1	C12(Carbamidomethyl)	0		57	0.000251503	3	2648.31	-0.265955	56.664	1
	High	VNKDDIQK	1	3	2	IPI00209113.3;IPI00948766.1		0		56.86	0.000109522	2	959.516	0.627035	15.5234	1
	High	FSKVEDmAELTcLNEASVLHNLK	2	6	3	IPI00209113.3;IPI00391300.3;IPI00948766.1	M7(Oxidation); C12(Carbamidomethyl)	0		56.64	0.000288521	3	2664.3	0.521692	51.1332	1
	High	NLPIYSEEIVDMYK	1	3	2	IPI00209113.3;IPI00948766.1		0		55.92	0.000262511	2	1713.84	-1.40095	61.8876	0
	High	NLPIYSEEIVDmYK	3	3	2	IPI00209113.3;IPI00948766.1	M12(Oxidation)	0		54.66	0.000371561	2	1729.84	1.12818	57.8054	0
	High	VEDmAELTcLNEASVLHNLKER	1	3	2	IPI00209113.3;IPI00948766.1	M4(Oxidation); C9(Carbamidomethyl)	0		51.34	0.00107827	4	2587.25	0.745594	49.6317	1
	High	HEmPPHIYAITDTAYR	2	3	2	IPI00209113.3;IPI00948766.1	M3(Oxidation)	0		47.88	0.00239099	3	1930.91	-1.55459	39.1306	0
	High	YYSGLIYTYSGLFcVVINPYK	1	8	4	IPI00209113.3;IPI00391300.3;IPI00367479.5;IPI00948766.1	C14(Carbamidomethyl)	0		44.57	0.00420365	2	2520.25	0.00611992	79.3397	0
	High	aQQAADK	1	3	2	IPI00209113.3;IPI00948766.1	N-Term(Acetyl)	0		42.88	0.00178527	2	773.38	1.55962	22.1879	0
	High	NGFEPASLKEEVGEEAIVELVENGKK	1	3	2	IPI00209113.3;IPI00948766.1		0		40.42	0.00839734	3	2815.43	-1.19978	59.5081	2
IPI00366370.3	Eukaryotic translation initiation factor 5B	1264.12	30.1	5	31	31	41	nucleotide binding; RNA binding; catalytic activity; protein binding	cytoplasm	metabolic process; regulation of biological process	Pf00009; Pf01926; Pf11987	308306	[GO:0000166]; GO:0036094; GO:1901265; GO:0005488; GO:0097159; GO:1901363; GO:0003674 [GO:0003743]; GO:0008135; GO:0003723; GO:0003676; GO:0097159; GO:1901363; GO:0005488; GO:0003674 [GO:0003924]; GO:0017111; GO:0016462; GO:0016818; GO:0016817; GO:0016787; GO:0003824; GO:0003674 [GO:0005515]; GO:0005488; GO:0003674 [GO:0005525]; GO:0032550; GO:0032561; GO:0035639; GO:0001883; GO:0032549; GO:001900…	1216	137.602	5.56689
	A2	Sequence	# PSMs	# Proteins	# Protein Groups	Protein Group Accessions	Modifications	ΔCn	phosphoRS Site Probabilities	IonScore	Exp Value	Charge	MH+ [Da]	ΔM [ppm]	RT [min]	# Missed Cleavages
	High	DDTDLGALAAEIEGAGAAK	2	1	1	IPI00366370.3		0		76.22	3.12087e-06	2	1787.87	-0.403496	70.6584	0
	High	DPIVIGVTVEAGQVK	1	2	1	IPI00366370.3		0		71.05	1.82567e-06	2	1524.86	0.678166	57.2114	0
	High	HLQAQGVEVPSK	1	2	1	IPI00366370.3		0		64.19	2.3226e-05	2	1292.69	-0.797986	30.1575	0
	High	HKEVEAAQGVK	1	2	1	IPI00366370.3		0		62.03	3.18633e-05	2	1195.64	-1.45391	17.9102	1
	High	SVPTIDsGNEDDDSSFK	1	1	1	IPI00366370.3	S7(Phospho)	0	S(1): 0.0; T(4): 0.1; S(7): 99.9; S(14): 0.0; S(15): 0.0	61.96	5.80758e-05	2	1892.74	-1.33667	49.9196	0
	High	SPDSDVAVTLKK	1	2	1	IPI00366370.3		0		59.77	5.86239e-05	3	1259.69	2.1696	31.8487	1
	High	KKTPQQLESK	1	2	1	IPI00366370.3		0		57.99	5.73465e-05	2	1186.68	0.876403	15.1749	2
	High	SEDSTKDDTDLGALAAEIEGAGAAK	1	1	1	IPI00366370.3		0		53.25	0.000811928	3	2435.15	1.42156	60.6844	1
	High	HTHVQDGEAGGITQQIGATNVPLEAINEQTK	2	1	1	IPI00366370.3		0		52.35	0.00068368	3	3256.62	0.0960486	49.172	0
	High	SVPTIDSGNEDDDSSFK	1	1	1	IPI00366370.3		0		51.61	0.000867286	2	1812.78	-1.04658	43.2406	0
	High	SVPTIDsGNEDDDSSFKIK	2	1	1	IPI00366370.3	S7(Phospho)	0	S(1): 0.0; T(4): 0.2; S(7): 99.8; S(14): 0.0; S(15): 0.0	51.32	0.00112457	2	2133.92	-0.367325	49.0062	1
	High	ALPGmGTTIDVILINGR	1	1	1	IPI00366370.3	M5(Oxidation)	0		49.74	0.000370001	2	1756.96	-0.204004	60.5493	0
	High	GTPDAGAASEEKGDIAATLEDDNEGDKK	1	1	1	IPI00366370.3		0		49.58	0.00217664	3	2804.26	-4.2907	39.769	2
	High	KSPDSDVAVTLKK	1	2	1	IPI00366370.3		0		48.93	0.000510473	3	1387.78	-0.449072	27.0015	2
	High	IPGMLIIDTPGHESFSNLR	1	2	1	IPI00366370.3		0		47.52	0.00152406	3	2097.08	-1.84992	56.8031	0
	High	NKSEDSTKDDTDLGALAAEIEGAGAAK	1	1	1	IPI00366370.3		0		47.17	0.00349486	3	2677.28	-1.08601	54.3214	2
	High	KNTKDEFEER	1	2	1	IPI00366370.3		0		47.09	0.00206671	2	1295.62	-1.56545	18.9407	2
	High	HLQAQGVEVPSKDSLPK	1	2	1	IPI00366370.3		0		46.47	0.00109105	2	1832.99	0.29288	35.5699	1
	High	TSEVPYAGINIGPVHK	1	2	1	IPI00366370.3		0		45.59	0.00160114	3	1681.89	-0.628246	46.3012	0
	High	KKQDFDENDILR	1	1	1	IPI00366370.3		0		45.15	0.00255697	3	1520.77	0.861964	34.0192	2
	High	LRAPIIcVLGHVDTGK	2	2	1	IPI00366370.3	C7(Carbamidomethyl)	0		44.67	0.00076086	3	1748.98	-0.0185014	47.052	1
	High	QTLNAIKLEEK	1	2	1	IPI00366370.3		0		44.48	0.00135273	2	1286.73	-2.37824	34.8242	1
	High	ALPGMGTTIDVILINGR	2	1	1	IPI00366370.3		0		44.32	0.00122968	2	1740.96	-2.21516	66.7486	0
	High	DGSEEDEDNSKR	1	1	1	IPI00366370.3		0		44.22	0.00283075	2	1380.55	-1.30337	15.3088	1
	High	APIIcVLGHVDTGK	1	2	1	IPI00366370.3	C5(Carbamidomethyl)	0		42.05	0.00328396	3	1479.8	0.170047	47.0584	0
	High	ILGKDLEK	1	1	1	IPI00366370.3		0		41.93	0.001805	2	915.551	0.200709	27.9157	1
	High	ARAEVTLR	1	2	1	IPI00366370.3		0		41.81	0.00230052	2	915.537	-0.261597	23.5746	1
	High	IPGmLIIDTPGHESFSNLR	1	2	1	IPI00366370.3	M4(Oxidation)	0		38.73	0.0121375	3	2113.07	-0.23823	52.4865	0
	High	cPFIVALNK	1	1	1	IPI00366370.3	C1(Carbamidomethyl)	0		38.62	0.00824425	2	1061.58	0.651366	48.8997	0
	High	IFSAEIIYHLFDAFTK	1	2	1	IPI00366370.3		0		38.61	0.011424	3	1915	0.102868	79.6124	0
	High	SDWQLIVELKK	1	2	1	IPI00366370.3		0		35.29	0.0103678	3	1358.77	0.872717	51.9715	1
	High	cPFIVALNKIDR	1	1	1	IPI00366370.3	C1(Carbamidomethyl)	0		34.58	0.0157623	3	1445.79	0.270481	49.4415	1
	High	LKEGDTIIVPGVEGPIVTQIR	3	2	1	IPI00366370.3		0		31.27	0.00709126	3	2234.28	0.667521	57.4476	1
	High	ILDKLR	1	4	1	IPI00366370.3		0		31.14	0.0190744	2	757.492	-1.04973	28.9631	1
IPI00364799.5	Uncharacterized protein	1232.51	5.82	1	3	16	40	nucleotide binding; catalytic activity; motor activity; protein binding	membrane; cytoskeleton	metabolic process	Pf00063; Pf01576; Pf02736; Pf04156; Pf12128	311570	[GO:0000166]; GO:0036094; GO:1901265; GO:0005488; GO:0097159; GO:1901363; GO:0003674 [GO:0003774]; GO:0017111; GO:0016462; GO:0016818; GO:0016817; GO:0016787; GO:0003824; GO:0003674 [GO:0003779]; GO:0008092; GO:0005515; GO:0005488; GO:0003674 [GO:0005515]; GO:0005488; GO:0003674 [GO:0005524]; GO:0032550; GO:0032559; GO:0035639; GO:0001883; GO:0032549; GO:0030554; GO:0032555; GO:0043168; GO:190126…	1941	221.494	5.90967
	A2	Sequence	# PSMs	# Proteins	# Protein Groups	Protein Group Accessions	Modifications	ΔCn	phosphoRS Site Probabilities	IonScore	Exp Value	Charge	MH+ [Da]	ΔM [ppm]	RT [min]	# Missed Cleavages
	High	AITDAAMmAEELKK	2	17	6	IPI00189811.1;IPI00780102.1;IPI00189809.2;IPI00763881.1;IPI00780631.2;IPI00364799.5	M8(Oxidation)	0		95.79	2.76024e-08	2	1537.76	-1.72486	39.8623	1
	High	AITDAAMMAEELKK	1	17	6	IPI00189811.1;IPI00780102.1;IPI00189809.2;IPI00763881.1;IPI00780631.2;IPI00364799.5		0		84.26	3.50037e-07	2	1521.76	-1.39455	46.2088	1
	High	AITDAAMMAEELK	1	17	6	IPI00189811.1;IPI00780102.1;IPI00189809.2;IPI00763881.1;IPI00780631.2;IPI00364799.5		0		77.76	1.61632e-06	2	1393.67	-1.08529	53.8928	0
	High	VGNEYVTK	2	14	6	IPI00189811.1;IPI00780102.1;IPI00189809.2;IPI00364799.5;IPI00763881.1;IPI00780631.2		0		70.67	4.44374e-06	2	909.468	0.656408	25.6027	0
	High	DIDDLELTLAK	6	12	5	IPI00189811.1;IPI00780102.1;IPI00189809.2;IPI00364799.5;IPI00780631.2		0		69.31	8.69769e-06	2	1245.66	0.926068	62.656	0
	High	KEQDTSAHLER	2	17	6	IPI00189811.1;IPI00780102.1;IPI00189809.2;IPI00763881.1;IPI00780631.2;IPI00364799.5		0		67.21	1.65109e-05	2	1313.64	-0.196904	18.4589	1
	High	AITDAAmmAEELK	3	17	6	IPI00189811.1;IPI00780102.1;IPI00189809.2;IPI00763881.1;IPI00780631.2;IPI00364799.5	M7(Oxidation); M8(Oxidation)	0		63.44	4.63994e-05	2	1425.66	-2.14728	43.1837	0
	High	EQDTSAHLER	3	17	6	IPI00189811.1;IPI00780102.1;IPI00189809.2;IPI00763881.1;IPI00780631.2;IPI00364799.5		0		63.1	4.12394e-05	2	1185.55	0.707914	22.5481	0
	High	NLQEEISDLTDQVSLSGK	1	1	1	IPI00364799.5		0		58.03	0.000174791	2	1975.98	-2.69801	68.1892	0
	High	AITDAAmmAEELKK	5	17	6	IPI00189811.1;IPI00780102.1;IPI00189809.2;IPI00763881.1;IPI00780631.2;IPI00364799.5	M7(Oxidation); M8(Oxidation)	0		53.98	0.00043334	2	1553.75	-1.57697	36.8945	1
	High	KLEDEcTELKK	1	1	1	IPI00364799.5	C6(Carbamidomethyl)	0		51.38	0.000693938	2	1392.7	-2.85527	25.1176	2
	High	TEELEEAKK	1	14	6	IPI00189811.1;IPI00780102.1;IPI00189809.2;IPI00364799.5;IPI00763881.1;IPI00780631.2		0		50.87	0.000579882	2	1076.55	-0.459722	20.1733	1
	High	KAITDAAMMAEELKK	1	17	6	IPI00189811.1;IPI00780102.1;IPI00189809.2;IPI00763881.1;IPI00780631.2;IPI00364799.5		0		49.94	0.000713287	3	1649.86	0.0377878	40.1845	2
	High	cNGVLEGIR	1	28	12	IPI00764167.1;IPI00957592.1;IPI01007580.1;IPI00189811.1;IPI00780102.1;IPI00189809.2;IPI00364799.5;IPI00763881.1;IPI00209113.3;IPI00391300.3;IPI00367479.5;IPI00780631.2	C1(Carbamidomethyl)	0		49.67	0.000811907	2	1017.52	0.709692	38.3815	0
	High	KDIDDLELTLAK	1	11	4	IPI00780102.1;IPI00189809.2;IPI00364799.5;IPI00780631.2		0		49.16	0.00065887	2	1373.75	-0.13722	48.4153	1
	High	KAITDAAmmAEELKK	2	17	6	IPI00189811.1;IPI00780102.1;IPI00189809.2;IPI00763881.1;IPI00780631.2;IPI00364799.5	M8(Oxidation); M9(Oxidation)	0		47.39	0.0016716	2	1681.85	-0.295149	32.3819	2
	High	KLEGDLK	2	24	9	IPI00780102.1;IPI00189809.2;IPI00780631.2;IPI00764167.1;IPI00957592.1;IPI01007580.1;IPI00189811.1;IPI00364799.5;IPI00763881.1		0		44.85	0.00159251	2	802.467	0.639933	20.5669	1
	High	KAITDAAmMAEELKK	2	17	6	IPI00189811.1;IPI00780102.1;IPI00189809.2;IPI00763881.1;IPI00780631.2;IPI00364799.5	M8(Oxidation)	0		44.83	0.00285279	3	1665.85	-1.01365	38.6382	2
	High	AITDAAmmAEELKKEQDTSAHLER	1	17	6	IPI00189811.1;IPI00780102.1;IPI00189809.2;IPI00763881.1;IPI00780631.2;IPI00364799.5	M7(Oxidation); M8(Oxidation)	0		44.05	0.0064739	3	2720.29	-0.450586	39.0306	2
	High	SPNFQQPR	1	1	1	IPI00364799.5		0		36.26	0.0151892	2	973.483	-2.39109	24.954	0
	High	QKLEKEK	1	14	6	IPI00189811.1;IPI00780102.1;IPI00189809.2;IPI00364799.5;IPI00763881.1;IPI00780631.2		0		33.42	0.0150374	2	902.53	-0.378158	12.6575	2
IPI00767374.4	similar to myosin XVIIIa isoform 2	1158.1	13.16	8	19	20	27	catalytic activity; motor activity; protein binding; nucleotide binding; transporter activity; RNA binding	cytoplasm; Golgi; membrane; chromosome; nucleus; organelle lumen; cytoskeleton	cell organization and biogenesis; transport; cell division; reproduction; metabolic process; cellular component movement; cell differentiation; regulation of biological process	Pf00038; Pf00063; Pf00595; Pf00769; Pf01496; Pf01576; Pf02029; Pf02463; Pf02841; Pf03343; Pf03961; Pf03962; Pf04156; Pf04502; Pf05483; Pf05557; Pf05622; Pf05667; Pf05701; Pf05911; Pf05914; Pf06160; Pf06785; Pf07111; Pf07888; Pf09726; Pf09728; Pf09730; Pf09787; Pf10174; Pf12128	360570	[GO:0000139]; GO:0044431; GO:0098588; GO:0005794; GO:0044444; GO:0044446; GO:0031090; GO:0012505; GO:0043231; GO:0005737; GO:0044424; GO:0043229; GO:0044422; GO:0016020; GO:0043227; GO:0044464; GO:0005622; GO:0043226; GO:0005575; GO:0005623 [GO:0000226]; GO:0007010; GO:0007017; GO:1902589; GO:0006996; GO:0044763; GO:0009987; GO:0016043; GO:0044699; GO:0008150; GO:0071840 [GO:0000795]; GO:0000794;…	2037	231.171	6.12549
	A2	Sequence	# PSMs	# Proteins	# Protein Groups	Protein Group Accessions	Modifications	ΔCn	phosphoRS Site Probabilities	IonScore	Exp Value	Charge	MH+ [Da]	ΔM [ppm]	RT [min]	# Missed Cleavages
	High	AAEINGEVDDDDAGGEWR	1	6	1	IPI00767374.4		0		121	1.04613e-10	2	1918.81	0.842672	45.0446	0
	High	NTGESASQLLDAETAER	1	6	1	IPI00767374.4		0		118.62	1.77526e-10	2	1791.83	-0.813276	45.3027	0
	High	AVEELLESLDLEK	2	6	1	IPI00767374.4		0		103.67	3.0089e-09	2	1487.78	-3.13677	66.156	0
	High	AAYLLGcSLEELSSAIFK	4	6	1	IPI00767374.4	C7(Carbamidomethyl)	0		98.15	1.34429e-08	2	1972.01	0.874659	78.271	0
	High	NQLEESEFTcAAAVK	2	6	1	IPI00767374.4	C10(Carbamidomethyl)	0		83.54	5.54785e-07	2	1696.78	-0.81478	44.8503	0
	High	ISELTSELTDER	1	6	1	IPI00767374.4		0		81.18	6.82061e-07	2	1392.69	-0.0811649	45.2903	0
	High	ISELTSELTDERNTGESASQLLDAETAER	2	6	1	IPI00767374.4		0		60.59	0.000163638	3	3165.5	-0.682868	55.2532	1
	High	LGDLQADSDESQR	1	6	1	IPI00767374.4		0		59.5	0.000119775	2	1433.65	-1.1384	33.7833	0
	High	LSTLSDQVNQR	1	6	1	IPI00767374.4		0		50.52	0.000647624	2	1260.66	1.09939	34.1383	0
	High	IISNLFLGR	1	2	1	IPI00767374.4		0		50.42	0.000148429	2	1032.62	0.307593	54.1736	0
	High	LQVDALIDTIKR	1	6	1	IPI00767374.4		0		47.1	0.000415317	3	1384.82	-0.124783	53.1266	1
	High	SLAHADEAR	1	6	1	IPI00767374.4		0		43.92	0.00324407	2	969.474	-0.546174	18.8391	0
	High	LFTTVRPLIQVQLSEEQIR	1	6	1	IPI00767374.4		0		41.91	0.000634507	3	2270.29	-0.0868124	57.7111	1
	High	ELELQR	1	8	2	IPI00767374.4;IPI00363028.3		0		41.8	0.00376265	2	787.43	-0.758016	32.073	0
	High	FSQILSLDFDQAGQVASASVQTMLLEK	1	6	1	IPI00767374.4		0		40.75	0.00670592	3	2926.49	0.0619613	79.4572	0
	High	LLDAIR	1	6	1	IPI00767374.4		0		39.22	0.00762922	2	700.434	-1.23856	38.7475	0
	High	VVSLEAELQDISSQESKDEASLAK	2	6	1	IPI00767374.4		0		38.81	0.013218	3	2576.29	-0.692439	59.5551	1
	High	LQALQSQVEFLEQSMVDK	1	6	1	IPI00767374.4		0		38.5	0.0168445	2	2093.05	-3.2823	65.4973	0
	High	RFDVLAPHLTK	1	6	1	IPI00767374.4		0		37.68	0.0040946	3	1296.74	-0.610017	39.0896	1
	High	QNPATQNAPR	1	6	1	IPI00767374.4		0		36.6	0.0184866	2	1096.55	-0.627101	21.7352	0
IPI00568786.4	Uncharacterized protein (Fragment)	983.649	23.53	10	2	24	30	catalytic activity; enzyme regulator activity; nucleotide binding	membrane	metabolic process	Pf00069; Pf00780; Pf07714		[GO:0004672]; GO:0016301; GO:0016773; GO:0016772; GO:0016740; GO:0003824; GO:0003674 [GO:0004674]; GO:0004672; GO:0016301; GO:0016773; GO:0016772; GO:0016740; GO:0003824; GO:0003674 [GO:0005083]; GO:0030695; GO:0060589; GO:0030234; GO:0003674 [GO:0005524]; GO:0032550; GO:0032559; GO:0035639; GO:0001883; GO:0032549; GO:0030554; GO:0032555; GO:0043168; GO:1901265; GO:0001882; GO:0017076; GO:0032553…	1258	143.788	7.97217
	A2	Sequence	# PSMs	# Proteins	# Protein Groups	Protein Group Accessions	Modifications	ΔCn	phosphoRS Site Probabilities	IonScore	Exp Value	Charge	MH+ [Da]	ΔM [ppm]	RT [min]	# Missed Cleavages
	High	DSPLQGSGQQNSQAGQR	2	4	2	IPI00568786.4;IPI00764433.3		0		87.23	2.63698e-07	2	1757.81	-1.3841	29.0418	0
	High	FQQMDVLEGLNVLVTISGK	1	7	2	IPI00568786.4;IPI00764433.3		0		76.17	1.22343e-06	2	2091.12	0.800433	79.6437	0
	High	RDSPLQGSGQQNSQAGQR	2	4	2	IPI00568786.4;IPI00764433.3		0		75.49	3.77121e-06	3	1913.92	-0.154113	23.2919	1
	High	LVDFGVSAQLDR	1	12	2	IPI00568786.4;IPI00764433.3		0		75.26	2.15942e-06	2	1319.69	-0.724178	53.453	0
	High	PGSGSSSGSSNSGSQPGSHPGSQSGSGER	1	4	2	IPI00568786.4;IPI00764433.3		0		72.43	9.87515e-06	3	2603.09	-0.112028	19.359	0
	High	AASSLNLSNGETESVK	1	4	2	IPI00568786.4;IPI00764433.3		0		63.79	4.43527e-05	2	1606.79	-1.23022	37.2213	0
	High	DVVLQWGEmPTSVAYIR	1	4	2	IPI00568786.4;IPI00764433.3	M9(Oxidation)	0		53.84	0.000442787	2	1979.99	-0.650232	63.8727	0
	High	EVQWSHLASLK	1	2	2	IPI00568786.4;IPI00764433.3		0		53.21	0.000244495	2	1297.69	-0.543055	44.3004	0
	High	ILHNDPEVEKK	2	11	2	IPI00568786.4;IPI00764433.3		0		52.69	0.000305737	3	1321.71	-0.421343	21.5299	1
	High	GQNVLLTENAEVK	1	12	2	IPI00568786.4;IPI00764433.3		0		45.54	0.00182912	2	1414.75	-0.770612	41.1092	0
	High	RQQLLQEQQLR	1	4	2	IPI00568786.4;IPI00764433.3		0		45.11	0.000944997	2	1439.81	-0.172651	31.8506	1
	High	RLEEQQR	1	7	2	IPI00568786.4;IPI00764433.3		0		43.6	0.00225897	2	958.506	-0.885198	15.1339	1
	High	SPPGHDDQLWLVMEFcGAGSITDLVK	2	4	2	IPI00568786.4;IPI00764433.3	C16(Carbamidomethyl)	0		43.08	0.00832777	3	2872.36	-0.799863	78.6224	0
	High	VYYLSWLR	1	11	2	IPI00568786.4;IPI00764433.3		0		42.27	0.00401707	2	1099.59	-0.405717	59.8079	0
	High	LVPRPGSGSSSGSSNSGSQPGSHPGsQSGSGERFR	2	4	2	IPI00568786.4;IPI00764433.3	S26(Phospho)	0.0233	S(7): 0.0; S(9): 0.0; S(10): 0.0; S(11): 0.0; S(13): 0.0; S(14): 0.0; S(16): 0.0; S(18): 0.0; S(22): 0.7; S(26): 70.6; S(28): 14.3; S(30): 14.3	41.85	0.0154041	4	3451.53	-1.12889	28.6116	2
	High	SEGLSQSSDSKSEVPEPTQK	2	3	2	IPI00568786.4;IPI00764433.3		0		41.56	0.0101279	3	2120	-1.43654	30.9643	1
	High	NSTSSIEPR	1	4	2	IPI00568786.4;IPI00764433.3		0		41.4	0.00448064	2	990.485	0.300723	24.3705	0
	High	FLVIALK	1	11	2	IPI00568786.4;IPI00764433.3		0		40.55	0.000445282	2	803.538	-1.28291	53.4816	0
	High	TGQLAAIK	1	11	1	IPI00568786.4		0		40.47	0.00360766	2	801.484	0.883164	29.3627	0
	High	SKPSYHAPEPK	1	4	2	IPI00568786.4;IPI00764433.3		0		39.45	0.00789968	2	1240.63	0.119654	20.3658	1
	High	EVFRPLKPAGEVDLTALAK	1	3	1	IPI00568786.4		0		38.02	0.00238219	3	2054.16	-0.320205	50.8351	2
	High	SSVEVYAWAPK	1	4	2	IPI00568786.4;IPI00764433.3		0		36.69	0.0169288	2	1236.63	0.34697	48.1667	0
	High	ALFLIPR	1	11	2	IPI00568786.4;IPI00764433.3		0		36.39	0.00390345	2	829.53	0.350102	53.5456	0
	High	QQLLQEQQLR	1	4	2	IPI00568786.4;IPI00764433.3		0		34.25	0.0169879	2	1283.71	-1.01381	38.298	0
IPI00764433.3	mitogen-activated protein kinase kinase kinase kinase 4	982.554	24.7	1	2	24	30	catalytic activity; signal transducer activity; enzyme regulator activity; nucleotide binding	cytoplasm	metabolic process; response to stimulus; cell differentiation; cell organization and biogenesis; development; regulation of biological process; cell communication; cellular homeostasis; transport	Pf00069; Pf00780; Pf07714	301363	[GO:0003674] [GO:0004672]; GO:0016301; GO:0016773; GO:0016772; GO:0016740; GO:0003824; GO:0003674 [GO:0004674]; GO:0004672; GO:0016301; GO:0016773; GO:0016772; GO:0016740; GO:0003824; GO:0003674 [GO:0004702]; GO:0004674; GO:0005057; GO:0004672; GO:0004871; GO:0016301; GO:0016773; GO:0060089; GO:0016772; GO:0003674; GO:0016740; GO:0003824 [GO:0005083]; GO:0030695; GO:0060589; GO:0030234; GO:000367…	1178	134.973	7.6499
	A2	Sequence	# PSMs	# Proteins	# Protein Groups	Protein Group Accessions	Modifications	ΔCn	phosphoRS Site Probabilities	IonScore	Exp Value	Charge	MH+ [Da]	ΔM [ppm]	RT [min]	# Missed Cleavages
	High	DSPLQGSGQQNSQAGQR	2	4	2	IPI00568786.4;IPI00764433.3		0		87.23	2.63698e-07	2	1757.81	-1.3841	29.0418	0
	High	FQQMDVLEGLNVLVTISGK	1	7	2	IPI00568786.4;IPI00764433.3		0		76.17	1.22343e-06	2	2091.12	0.800433	79.6437	0
	High	RDSPLQGSGQQNSQAGQR	2	4	2	IPI00568786.4;IPI00764433.3		0		75.49	3.77121e-06	3	1913.92	-0.154113	23.2919	1
	High	LVDFGVSAQLDR	1	12	2	IPI00568786.4;IPI00764433.3		0		75.26	2.15942e-06	2	1319.69	-0.724178	53.453	0
	High	PGSGSSSGSSNSGSQPGSHPGSQSGSGER	1	4	2	IPI00568786.4;IPI00764433.3		0		72.43	9.87515e-06	3	2603.09	-0.112028	19.359	0
	High	AASSLNLSNGETESVK	1	4	2	IPI00568786.4;IPI00764433.3		0		63.79	4.43527e-05	2	1606.79	-1.23022	37.2213	0
	High	DVVLQWGEmPTSVAYIR	1	4	2	IPI00568786.4;IPI00764433.3	M9(Oxidation)	0		53.84	0.000442787	2	1979.99	-0.650232	63.8727	0
	High	EVQWSHLASLK	1	2	2	IPI00568786.4;IPI00764433.3		0		53.21	0.000244495	2	1297.69	-0.543055	44.3004	0
	High	ILHNDPEVEKK	2	11	2	IPI00568786.4;IPI00764433.3		0		52.69	0.000305737	3	1321.71	-0.421343	21.5299	1
	High	GQNVLLTENAEVK	1	12	2	IPI00568786.4;IPI00764433.3		0		45.54	0.00182912	2	1414.75	-0.770612	41.1092	0
	High	RQQLLQEQQLR	1	4	2	IPI00568786.4;IPI00764433.3		0		45.11	0.000944997	2	1439.81	-0.172651	31.8506	1
	High	RLEEQQR	1	7	2	IPI00568786.4;IPI00764433.3		0		43.6	0.00225897	2	958.506	-0.885198	15.1339	1
	High	SPPGHDDQLWLVMEFcGAGSITDLVK	2	4	2	IPI00568786.4;IPI00764433.3	C16(Carbamidomethyl)	0		43.08	0.00832777	3	2872.36	-0.799863	78.6224	0
	High	VYYLSWLR	1	11	2	IPI00568786.4;IPI00764433.3		0		42.27	0.00401707	2	1099.59	-0.405717	59.8079	0
	High	LVPRPGSGSSSGSSNSGSQPGSHPGsQSGSGERFR	2	4	2	IPI00568786.4;IPI00764433.3	S26(Phospho)	0.0233	S(7): 0.0; S(9): 0.0; S(10): 0.0; S(11): 0.0; S(13): 0.0; S(14): 0.0; S(16): 0.0; S(18): 0.0; S(22): 0.7; S(26): 70.6; S(28): 14.3; S(30): 14.3	41.85	0.0154041	4	3451.53	-1.12889	28.6116	2
	High	SEGLSQSSDSKSEVPEPTQK	2	3	2	IPI00568786.4;IPI00764433.3		0		41.56	0.0101279	3	2120	-1.43654	30.9643	1
	High	NSTSSIEPR	1	4	2	IPI00568786.4;IPI00764433.3		0		41.4	0.00448064	2	990.485	0.300723	24.3705	0
	High	FLVIALK	1	11	2	IPI00568786.4;IPI00764433.3		0		40.55	0.000445282	2	803.538	-1.28291	53.4816	0
	High	FFSFIEGcLVK	1	1	1	IPI00764433.3	C8(Carbamidomethyl)	0		39.68	0.00818114	2	1346.68	-0.318931	63.2339	0
	High	SKPSYHAPEPK	1	4	2	IPI00568786.4;IPI00764433.3		0		39.45	0.00789968	2	1240.63	0.119654	20.3658	1
	High	QTQSASSTLQK	1	2	1	IPI00764433.3		0		37.62	0.0123249	2	1178.6	0.251763	21.484	0
	High	SSVEVYAWAPK	1	4	2	IPI00568786.4;IPI00764433.3		0		36.69	0.0169288	2	1236.63	0.34697	48.1667	0
	High	ALFLIPR	1	11	2	IPI00568786.4;IPI00764433.3		0		36.39	0.00390345	2	829.53	0.350102	53.5456	0
	High	QQLLQEQQLR	1	4	2	IPI00568786.4;IPI00764433.3		0		34.25	0.0169879	2	1283.71	-1.01381	38.298	0
IPI00359049.4	CCR4-NOT transcription complex subunit 1	868.152	10.86	1	21	21	25	catalytic activity; protein binding; RNA binding	cytoplasm; extracellular; nucleus; organelle lumen; membrane	metabolic process; regulation of biological process; cell differentiation; development; cell organization and biogenesis; cell communication; response to stimulus	Pf04054; Pf12842	291841	[GO:0000122]; GO:0006357; GO:0006366; GO:0045892; GO:0006355; GO:0006351; GO:0010629; GO:1902679; GO:2000113; GO:0010468; GO:2000112; GO:2001141; GO:0010467; GO:0032774; GO:0034645; GO:0010605; GO:0010558; GO:0031327; GO:0051253; GO:0060255; GO:0010556; GO:0031326; GO:0051252; GO:0043170; GO:0009059; GO:0016070; GO:0034654; GO:0044249; GO:0044260; GO:0009892; GO:0009890; GO:0031324; GO:0045934; G…	2376	266.695	7.10791
	A2	Sequence	# PSMs	# Proteins	# Protein Groups	Protein Group Accessions	Modifications	ΔCn	phosphoRS Site Probabilities	IonScore	Exp Value	Charge	MH+ [Da]	ΔM [ppm]	RT [min]	# Missed Cleavages
	High	QAWATDDVAQIYDK	1	1	1	IPI00359049.4		0		88.43	1.6501e-07	2	1623.76	-1.38468	51.4912	0
	High	AVEGLLDATSGADADLLLR	1	1	1	IPI00359049.4		0		79.92	7.96538e-07	2	1900	-0.998679	66.6677	0
	High	GAFGVGQEQIDAFLK	1	1	1	IPI00359049.4		0		77.15	1.60948e-06	2	1579.81	0.772522	61.9916	0
	High	SLDLIESLLR	2	1	1	IPI00359049.4		0		65.01	1.09794e-05	2	1158.67	0.402307	70.6608	0
	High	SLLEVVVLSR	1	1	1	IPI00359049.4		0		60.39	1.46715e-05	2	1114.68	0.712479	59.9757	0
	High	GQQELLYVVPFVAK	1	1	1	IPI00359049.4		0		56.55	5.03479e-05	2	1590.89	2.61788	64.274	0
	High	VDMLSEINIAPR	1	1	1	IPI00359049.4		0		55.17	0.000227154	2	1357.71	-1.2338	58.8091	0
	High	DAIAALGLLQK	1	1	1	IPI00359049.4		0		54.81	8.47398e-05	2	1112.67	0.288413	61.4474	0
	High	NLDEQLSAPK	1	1	1	IPI00359049.4		0		54.28	0.000222084	2	1114.57	-0.0279588	36.554	0
	High	LAEVGQYEQVK	1	1	1	IPI00359049.4		0		53.49	0.000325711	2	1263.66	-1.53352	37.385	0
	High	SPVTFLSDLR	1	1	1	IPI00359049.4		0		51.01	0.000433498	2	1134.62	0.325181	56.0104	0
	High	GNAPEGLPQLMEVVR	1	1	1	IPI00359049.4		0		50.75	0.000638619	2	1609.84	-0.0968109	59.9574	0
	High	NVPGFLPTNDLSQPTGFLAQPMK	1	1	1	IPI00359049.4		0		44.3	0.0036429	2	2472.25	-1.95739	67.1725	0
	High	ILTNFTGVmPPQFK	1	1	1	IPI00359049.4	M9(Oxidation)	0		42.5	0.00395607	2	1608.85	0.379548	56.1879	0
	High	LATEFELR	1	1	1	IPI00359049.4		0		42.11	0.00277137	2	978.526	0.164599	45.1182	0
	High	IVEPPENIQEK	1	1	1	IPI00359049.4		0		40.81	0.00516167	2	1295.68	-1.01288	36.878	0
	High	NLILSAFPR	1	1	1	IPI00359049.4		0		40	0.003315	2	1030.6	-0.37822	54.4351	0
	High	NSFASALR	1	1	1	IPI00359049.4		0		37.34	0.00814574	2	865.454	1.83711	35.5402	0
	High	SNLQVSNEPGNR	1	1	1	IPI00359049.4		0		37.21	0.017585	2	1314.64	-1.31918	28.5998	0
	High	NLALDINELKPGNLLK	4	1	1	IPI00359049.4		0		36.51	0.00231175	3	1765.02	1.75421	59.7364	1
	High	INAHSR	1	1	1	IPI00359049.4		0		31.52	0.0187801	2	697.375	1.55918	13.2522	0
IPI00944216.1	plectin isoform 1hij	848.338	5.86	16	14	14	19	protein binding; structural molecule activity; RNA binding	cytoplasm; cytoskeleton; membrane; extracellular	reproduction; response to stimulus; cell differentiation; cell organization and biogenesis	Pf00307; Pf00681; Pf07812; Pf11971	64204	[GO:0003779]; GO:0008092; GO:0005515; GO:0005488; GO:0003674 [GO:0005200]; GO:0005198; GO:0003674 [GO:0005515]; GO:0005488; GO:0003674 [GO:0005737]; GO:0044424; GO:0005622; GO:0044464; GO:0005575; GO:0005623 [GO:0005856]; GO:0043232; GO:0043228; GO:0043229; GO:0043226; GO:0044424; GO:0005575; GO:0005622; GO:0044464; GO:0005623 [GO:0005925]; GO:0005924; GO:0005912; GO:0030055; GO:0070161; GO:00300…	4387	498.927	5.65576
	A2	Sequence	# PSMs	# Proteins	# Protein Groups	Protein Group Accessions	Modifications	ΔCn	phosphoRS Site Probabilities	IonScore	Exp Value	Charge	MH+ [Da]	ΔM [ppm]	RT [min]	# Missed Cleavages
	High	AGTLSITEFADMLSGNAGGFR	2	15	1	IPI00944216.1		0		104.39	5.02021e-09	2	2115.02	-0.0120927	75.1976	0
	High	TQLASWSDPTEETGPVAGILDTETLEK	1	15	1	IPI00944216.1		0		84.48	4.77288e-07	3	2888.42	3.79979	68.1072	0
	High	LLDAQLSTGGIVDPSK	1	16	1	IPI00944216.1		0		71.55	3.70566e-06	2	1613.88	0.830789	53.8086	0
	High	DLLQPEVAVALLEAQAGTGHIIDPATSAR	3	16	1	IPI00944216.1		0		69.31	4.45434e-06	4	2956.57	0.211179	75.6567	0
	High	GFFDPNTEENLTYLQLMER	1	15	1	IPI00944216.1		0		65.42	4.92913e-05	2	2317.08	-1.89973	71.81	0
	High	VSLDEALQR	1	15	1	IPI00944216.1		0		65.09	2.1558e-05	2	1030.55	-1.20327	43.2228	0
	High	FLEVQYLTGGLIEPDTPGR	2	15	1	IPI00944216.1		0		63.5	3.44616e-05	2	2105.09	1.58324	68.6645	0
	High	FLEGTScIAGVFVDATK	1	15	1	IPI00944216.1	C7(Carbamidomethyl)	0		59.49	0.000133603	2	1814.9	-0.977848	64.1673	0
	High	GLFDEEMNEILTDPSDDTK	1	15	1	IPI00944216.1		0		59.21	0.000175427	2	2168.95	-0.315618	71.5047	0
	High	QTNLENLDQAFSVAER	2	15	1	IPI00944216.1		0		57.31	0.000230275	2	1834.89	-1.83404	56.8219	0
	High	LLEAQAcTGGIIDPSTGERFPVTEAVNK	1	15	1	IPI00944216.1	C7(Carbamidomethyl)	0		49.05	0.00126878	3	2973.5	0.0572455	54.6939	1
	High	LPVDVAYQR	1	15	1	IPI00944216.1		0		43.39	0.00257247	2	1060.58	-0.989134	41.5585	0
	High	LLDPEDVDVPQPDEK	1	15	1	IPI00944216.1		0		42.86	0.00650632	2	1708.83	-1.3555	51.8811	0
	High	LGFHLPLEVAYQR	1	15	1	IPI00944216.1		0		34.31	0.0169586	3	1542.84	0.0170399	55.7965	0
IPI00952365.1	Uncharacterized protein (Fragment)	822.297	10.85	4	2	16	23	catalytic activity; motor activity; protein binding; nucleotide binding	chromosome; nucleus; organelle lumen; membrane; cytoplasm; cytoskeleton; mitochondrion	cell organization and biogenesis; transport; metabolic process; cell division; reproduction	Pf00063; Pf00261; Pf00612; Pf00769; Pf01576; Pf01843; Pf02463; Pf04111; Pf04156; Pf05483; Pf05557; Pf05622; Pf05701; Pf06548; Pf06785; Pf07888; Pf07926; Pf08317; Pf09311; Pf09726; Pf09731; Pf09789; Pf10174; Pf12128		[GO:0000226]; GO:0007010; GO:0007017; GO:1902589; GO:0006996; GO:0044763; GO:0009987; GO:0016043; GO:0044699; GO:0008150; GO:0071840 [GO:0000795]; GO:0000794; GO:0044454; GO:0000228; GO:0000793; GO:0044427; GO:0044428; GO:0005694; GO:0031981; GO:0044446; GO:0005634; GO:0043232; GO:0070013; GO:0043229; GO:0044422; GO:0044424; GO:0043231; GO:0043228; GO:0043233; GO:0043226; GO:0005575; GO:0005622; …	1843	213.716	8.55811
	A2	Sequence	# PSMs	# Proteins	# Protein Groups	Protein Group Accessions	Modifications	ΔCn	phosphoRS Site Probabilities	IonScore	Exp Value	Charge	MH+ [Da]	ΔM [ppm]	RT [min]	# Missed Cleavages
	High	YFATVSGSASEANVEEK	1	2	2	IPI00214038.1;IPI00952365.1		0		105.12	4.31884e-09	2	1788.83	-0.784421	40.6957	0
	High	TSSIADEGTYTLDSILR	1	2	2	IPI00214038.1;IPI00952365.1		0		82.87	5.82518e-07	2	1841.91	0.390055	63.8019	0
	High	NTmTDSTILLEDVQK	1	2	2	IPI00214038.1;IPI00952365.1	M3(Oxidation)	0		71.79	7.31749e-06	2	1723.84	-0.265707	50.165	0
	High	AATIVLQSYLR	1	2	2	IPI00214038.1;IPI00952365.1		0		68.15	3.5215e-06	2	1234.72	-0.148812	52.546	0
	High	YNVSQLEEWLR	1	2	2	IPI00214038.1;IPI00952365.1		0		64.96	3.04951e-05	2	1436.72	-0.549342	62.6085	0
	High	tSSIADEGTYTLDSILR	3	2	2	IPI00214038.1;IPI00952365.1	T1(Phospho)	0	T(1): 33.3; S(2): 33.3; S(3): 33.3; T(9): 0.0; Y(10): 0.0; T(11): 0.0; S(14): 0.0	64.46	5.00619e-05	2	1921.88	-1.41629	71.8676	0
	High	ETLEPLIQAAQLLQVK	3	2	2	IPI00214038.1;IPI00952365.1		0		63.26	4.62622e-06	2	1794.04	-0.0302816	73.5531	0
	High	LGILDLLDEEcK	1	5	2	IPI00214038.1;IPI00952365.1	C11(Carbamidomethyl)	0		61.97	5.64809e-05	2	1417.72	0.0194206	72.4134	0
	High	VLNLYTPVNEFEER	2	2	2	IPI00214038.1;IPI00952365.1		0		55.2	0.000316189	2	1722.87	0.358487	58.244	0
	High	KEEVLILR	1	5	2	IPI00214038.1;IPI00952365.1		0		49.04	0.000204571	2	999.619	-0.329061	35.8755	1
	High	HADYLNDDQK	2	1	1	IPI00952365.1		0		49	0.000920274	2	1218.54	0.2254	24.6557	0
	High	LLESQLQSQK	1	2	2	IPI00214038.1;IPI00952365.1		0		48.55	0.000839217	2	1173.65	-0.0296802	34.1051	0
	High	ISAAGFPSR	1	2	2	IPI00214038.1;IPI00952365.1		0		45.15	0.00184975	2	905.485	0.61113	36.0157	0
	High	SAPEVTAPGAPAYR	1	1	1	IPI00952365.1		0		42.69	0.00437613	2	1386.7	0.402772	38.8953	0
	High	KVPLDMSLFLK	1	2	2	IPI00214038.1;IPI00952365.1		0		39.68	0.00236822	2	1290.75	-0.197098	57.2895	1
	High	KVDEQNKDYK	1	2	2	IPI00214038.1;IPI00952365.1		0		38.2	0.0131301	2	1266.63	-1.25871	14.8567	2
	High	KLATATETYIKPISK	1	2	2	IPI00214038.1;IPI00952365.1		0		34.51	0.00430107	3	1663.96	-0.608839	33.8909	2
IPI00363028.3	Uncharacterized protein	821.819	14.57	5	13	14	23	protein binding			Pf02213		[GO:0005515]; GO:0005488; GO:0003674	1290	148.843	5.69385
	A2	Sequence	# PSMs	# Proteins	# Protein Groups	Protein Group Accessions	Modifications	ΔCn	phosphoRS Site Probabilities	IonScore	Exp Value	Charge	MH+ [Da]	ΔM [ppm]	RT [min]	# Missed Cleavages
	High	ADPSLLGFSVNASSER	1	1	1	IPI00363028.3		0		81.42	8.36485e-07	2	1649.81	-0.953039	56.7942	0
	High	SLLEIQQEEAR	1	1	1	IPI00363028.3		0		63.88	3.25362e-05	2	1315.68	-0.318654	44.2104	0
	High	RLQQQQQQQQLAQmK	1	1	1	IPI00363028.3	M14(Oxidation)	0		62.51	5.14762e-05	3	1899.98	1.32728	23.6167	1
	High	ALQQQQQQQQQQK	1	1	1	IPI00363028.3		0		61.34	6.33518e-05	2	1611.82	-0.0319842	19.3814	0
	High	aAETQTLNFGPEWLR	4	3	1	IPI00363028.3	N-Term(Acetyl)	0		59	0.000141818	2	1774.88	0.519672	74.1371	0
	High	EVESPYEVHDYTR	1	1	1	IPI00363028.3		0		56.38	0.000250397	2	1623.73	-1.13882	37.3955	0
	High	LRHEEEER	2	1	1	IPI00363028.3		0		55.3	0.000254247	3	1097.53	0.129553	13.5039	1
	High	RLQQQQQQQQLAQMK	1	1	1	IPI00363028.3		0		55.15	0.000233243	3	1883.98	-2.5916	28.3007	1
	High	AALSSQQQQQLALLLQQFQALK	3	2	1	IPI00363028.3		0		53.78	5.63277e-05	3	2455.37	2.54533	74.7697	0
	High	DVGRPNFEESGPTSVGR	3	1	1	IPI00363028.3		0		49.77	0.0013512	3	1803.86	-1.15962	39.0649	1
	High	QQQQQQQQQQHQQSNR	1	1	1	IPI00363028.3		0		44.81	0.00495224	3	2049.96	1.3361	13.7109	0
	High	IFREEQNGEDEDGGWR	1	2	1	IPI00363028.3		0		42.48	0.00733006	3	1936.84	-1.46824	36.5293	1
	High	ELELQR	1	8	2	IPI00767374.4;IPI00363028.3		0		41.8	0.00376265	2	787.43	-0.758016	32.073	0
	High	VPFSPGPAPPPHmGELDQER	1	2	1	IPI00363028.3	M13(Oxidation)	0		39.93	0.0151167	3	2174.03	0.125281	41.0291	0
	High	PNFEESGPTSVGR	1	2	1	IPI00363028.3		0		38.58	0.0133891	2	1376.64	0.487918	36.8924	0
IPI00471873.1	Leucine-rich repeat flightless-interacting protein 1	812.019	34.82	2	10	13	18	DNA binding; protein binding	nucleus; cytoplasm; membrane	metabolic process; regulation of biological process	Pf09738	367314	[GO:0003677]; GO:0003676; GO:0097159; GO:1901363; GO:0005488; GO:0003674 [GO:0005634]; GO:0043231; GO:0043227; GO:0043229; GO:0043226; GO:0044424; GO:0005575; GO:0005622; GO:0044464; GO:0005623 [GO:0005737]; GO:0044424; GO:0005622; GO:0044464; GO:0005575; GO:0005623 [GO:0005886]; GO:0016020; GO:0044464; GO:0071944; GO:0005575; GO:0005623 [GO:0006351]; GO:0010467; GO:0032774; GO:0034645; GO:004317…	738	79.9706	4.77979
	A2	Sequence	# PSMs	# Proteins	# Protein Groups	Protein Group Accessions	Modifications	ΔCn	phosphoRS Site Probabilities	IonScore	Exp Value	Charge	MH+ [Da]	ΔM [ppm]	RT [min]	# Missed Cleavages
	High	NMPSLSAATLASLGGTSSR	2	4	2	IPI00471873.1;IPI00203211.4		0		127.16	2.12117e-11	2	1820.91	-2.6922	58.0841	0
	High	NmPSLSAATLASLGGTSSR	1	4	2	IPI00471873.1;IPI00203211.4	M2(Oxidation)	0		97.55	1.97327e-08	2	1836.91	-0.897328	52.8877	0
	High	SEQQAEALDSPQK	1	2	1	IPI00471873.1		0		76.79	2.13704e-06	2	1430.67	-0.691292	28.9431	0
	High	GGLDSEVSGPTALGIK	1	1	1	IPI00471873.1		0		73.61	3.18795e-06	2	1500.79	0.0490691	50.3947	0
	High	HGIILNSEIATNGETSDTVNDVGYQAPTK	2	4	2	IPI00471873.1;IPI00203211.4		0		66.65	3.21596e-05	3	3044.48	-0.288297	49.1896	0
	High	DMLLELEEQLAESQR	1	4	2	IPI00471873.1;IPI00203211.4		0		62.01	7.48168e-05	3	1803.88	-0.289339	75.5548	0
	High	AENQRPVEDSALSPGPLAGAK	1	2	1	IPI00471873.1		0		53.35	0.000450128	2	2107.08	-0.58543	40.2108	1
	High	ETLQDSEQEQPK	1	2	1	IPI00471873.1		0		52.47	0.000637585	2	1431.66	-0.691662	28.249	0
	High	GIEGHSVDNSDLSGELGGFNSESGEQAR	2	1	1	IPI00471873.1		0		51.46	0.00136933	3	2848.27	2.12202	47.9101	0
	High	AKSEQQAEALDSPQKK	2	2	1	IPI00471873.1		0		50.33	0.000893464	4	1757.9	-2.66639	21.0775	2
	High	SLNDGLGQSSER	1	2	1	IPI00471873.1		0		49.94	0.000828873	2	1262.6	-0.0774616	31.888	0
	High	ELAHEAAELEEALTQSSQAGGENTVTEAEDAAVR	1	2	1	IPI00471873.1		0		46.44	0.00478147	3	3526.64	0.0855377	63.4926	0
	High	GTGGNHLEDVVQAGDTIVEDQVGTmASAEQSK	1	2	1	IPI00471873.1	M25(Oxidation)	0		45.62	0.00572441	3	3259.5	0.362851	56.6759	0
	High	DASQIGGEEGLVPSQHPGQADEK	1	1	1	IPI00471873.1		0		41.71	0.0121179	3	2349.09	-0.26374	41.2412	0
IPI00214038.1	Myosin-Va	760.208	10.12	4	1	15	21	catalytic activity; motor activity; protein binding; nucleotide binding; metal ion binding; RNA binding	chromosome; nucleus; organelle lumen; extracellular; membrane; cytoplasm; Golgi; cytoskeleton; mitochondrion	cell organization and biogenesis; metabolic process; transport; cell division; reproduction; cell communication; regulation of biological process; cellular component movement; cell differentiation; response to stimulus; development	Pf00063; Pf00261; Pf00612; Pf00769; Pf01442; Pf01576; Pf01843; Pf02463; Pf04111; Pf04156; Pf05483; Pf05557; Pf05622; Pf05701; Pf06548; Pf06785; Pf07888; Pf07926; Pf08317; Pf09311; Pf09726; Pf09731; Pf10174; Pf12128	25017	[GO:0000146]; GO:0003774; GO:0017111; GO:0016462; GO:0016818; GO:0016817; GO:0016787; GO:0003824; GO:0003674 [GO:0000149]; GO:0005515; GO:0005488; GO:0003674 [GO:0000166]; GO:0036094; GO:1901265; GO:0005488; GO:0097159; GO:1901363; GO:0003674 [GO:0000226]; GO:0007010; GO:0007017; GO:1902589; GO:0006996; GO:0044763; GO:0009987; GO:0016043; GO:0044699; GO:0008150; GO:0071840 [GO:0000795]; GO:000079…	1828	211.63	8.68994
	A2	Sequence	# PSMs	# Proteins	# Protein Groups	Protein Group Accessions	Modifications	ΔCn	phosphoRS Site Probabilities	IonScore	Exp Value	Charge	MH+ [Da]	ΔM [ppm]	RT [min]	# Missed Cleavages
	High	YFATVSGSASEANVEEK	1	2	2	IPI00214038.1;IPI00952365.1		0		105.12	4.31884e-09	2	1788.83	-0.784421	40.6957	0
	High	TSSIADEGTYTLDSILR	1	2	2	IPI00214038.1;IPI00952365.1		0		82.87	5.82518e-07	2	1841.91	0.390055	63.8019	0
	High	NTmTDSTILLEDVQK	1	2	2	IPI00214038.1;IPI00952365.1	M3(Oxidation)	0		71.79	7.31749e-06	2	1723.84	-0.265707	50.165	0
	High	AATIVLQSYLR	1	2	2	IPI00214038.1;IPI00952365.1		0		68.15	3.5215e-06	2	1234.72	-0.148812	52.546	0
	High	YNVSQLEEWLR	1	2	2	IPI00214038.1;IPI00952365.1		0		64.96	3.04951e-05	2	1436.72	-0.549342	62.6085	0
	High	tSSIADEGTYTLDSILR	3	2	2	IPI00214038.1;IPI00952365.1	T1(Phospho)	0	T(1): 33.3; S(2): 33.3; S(3): 33.3; T(9): 0.0; Y(10): 0.0; T(11): 0.0; S(14): 0.0	64.46	5.00619e-05	2	1921.88	-1.41629	71.8676	0
	High	ETLEPLIQAAQLLQVK	3	2	2	IPI00214038.1;IPI00952365.1		0		63.26	4.62622e-06	2	1794.04	-0.0302816	73.5531	0
	High	LGILDLLDEEcK	1	5	2	IPI00214038.1;IPI00952365.1	C11(Carbamidomethyl)	0		61.97	5.64809e-05	2	1417.72	0.0194206	72.4134	0
	High	VLNLYTPVNEFEER	2	2	2	IPI00214038.1;IPI00952365.1		0		55.2	0.000316189	2	1722.87	0.358487	58.244	0
	High	KEEVLILR	1	5	2	IPI00214038.1;IPI00952365.1		0		49.04	0.000204571	2	999.619	-0.329061	35.8755	1
	High	LLESQLQSQK	1	2	2	IPI00214038.1;IPI00952365.1		0		48.55	0.000839217	2	1173.65	-0.0296802	34.1051	0
	High	ISAAGFPSR	1	2	2	IPI00214038.1;IPI00952365.1		0		45.15	0.00184975	2	905.485	0.61113	36.0157	0
	High	KVPLDMSLFLK	1	2	2	IPI00214038.1;IPI00952365.1		0		39.68	0.00236822	2	1290.75	-0.197098	57.2895	1
	High	KVDEQNKDYK	1	2	2	IPI00214038.1;IPI00952365.1		0		38.2	0.0131301	2	1266.63	-1.25871	14.8567	2
	High	NLILELKPR	1	1	1	IPI00214038.1		0		35.04	0.00158356	3	1095.69	-0.390468	43.8582	1
	High	KLATATETYIKPISK	1	2	2	IPI00214038.1;IPI00952365.1		0		34.51	0.00430107	3	1663.96	-0.608839	33.8909	2
IPI00203211.4	Uncharacterized protein	740.151	26.62	2	9	12	15				Pf09738; Pf12128			665	75.3562	5.92236
	A2	Sequence	# PSMs	# Proteins	# Protein Groups	Protein Group Accessions	Modifications	ΔCn	phosphoRS Site Probabilities	IonScore	Exp Value	Charge	MH+ [Da]	ΔM [ppm]	RT [min]	# Missed Cleavages
	High	NMPSLSAATLASLGGTSSR	2	4	2	IPI00471873.1;IPI00203211.4		0		127.16	2.12117e-11	2	1820.91	-2.6922	58.0841	0
	High	NmPSLSAATLASLGGTSSR	1	4	2	IPI00471873.1;IPI00203211.4	M2(Oxidation)	0		97.55	1.97327e-08	2	1836.91	-0.897328	52.8877	0
	High	ELNELKDQIQDVEGK	1	2	1	IPI00203211.4		0		79.78	1.05512e-06	2	1757.89	-2.3736	45.3456	1
	High	EISDLQETIEWK	1	2	1	IPI00203211.4		0		71.43	7.46428e-06	2	1490.74	0.0624232	56.1222	0
	High	APSEYGGHLNSSSR	1	2	1	IPI00203211.4		0		70.16	1.0366e-05	2	1461.67	0.62512	24.6511	0
	High	HGIILNSEIATNGETSDTVNDVGYQAPTK	2	4	2	IPI00471873.1;IPI00203211.4		0		66.65	3.21596e-05	3	3044.48	-0.288297	49.1896	0
	High	DMLLELEEQLAESQR	1	4	2	IPI00471873.1;IPI00203211.4		0		62.01	7.48168e-05	3	1803.88	-0.289339	75.5548	0
	High	VSSLSSSREEK	1	1	1	IPI00203211.4		0		60.7	7.05593e-05	2	1208.61	-0.125297	18.8023	1
	High	LGLFGSDLGLPSSGLASKPLPTQNGPR	1	1	1	IPI00203211.4		0		52.42	0.000169548	3	2679.44	-0.756912	60.5944	1
	High	EIYQVQK	1	2	1	IPI00203211.4		0		52.37	0.000255818	2	907.486	-2.21003	30.1131	0
	High	EIKELNELKDQIQDVEGK	1	2	1	IPI00203211.4		0		49.88	0.000658958	2	2128.12	0.811297	50.6836	2
	High	NASASDEDERLSVGSR	1	2	1	IPI00203211.4		0		44.64	0.00414503	2	1692.77	-3.71519	29.8568	1
	High	QKEFFDSIR	1	2	1	IPI00203211.4		0		37.51	0.0116919	3	1169.6	1.20329	38.4023	1
IPI00421356.1	Uncharacterized protein	671.005	9.4	3	17	17	18	enzyme regulator activity		metabolic process; regulation of biological process	Pf00566; Pf03747		[GO:0005097]; GO:0005099; GO:0005083; GO:0005096; GO:0030695; GO:0008047; GO:0060589; GO:0030234; GO:0003674 [GO:0005622]; GO:0044464; GO:0005575; GO:0005623 [GO:0032313]; GO:0032318; GO:0032483; GO:0043087; GO:0046578; GO:0032482; GO:0033124; GO:0051336; GO:0007265; GO:0051056; GO:0006184; GO:0009118; GO:0033121; GO:0050790; GO:0007264; GO:1902531; GO:0009154; GO:0009207; GO:0046039; GO:1901069;…	2531	278.039	8.00146
	A2	Sequence	# PSMs	# Proteins	# Protein Groups	Protein Group Accessions	Modifications	ΔCn	phosphoRS Site Probabilities	IonScore	Exp Value	Charge	MH+ [Da]	ΔM [ppm]	RT [min]	# Missed Cleavages
	High	NIQFGQEEYPGSLNK	1	1	1	IPI00421356.1		0		95.11	3.45934e-08	2	1723.83	-1.19827	47.4461	0
	High	ENSASGSIQEELQK	1	3	1	IPI00421356.1		0		78.5	1.5326e-06	2	1519.72	-1.10016	37.769	0
	High	DRTAQPGTQEVSADTQGVTDNSR	2	1	1	IPI00421356.1		0		75.48	5.01015e-06	3	2433.12	-1.13659	34.7712	1
	High	GHALPGHEPVLSSLGLDSPR	1	1	1	IPI00421356.1		0		68.32	1.10129e-05	3	2039.06	-1.39291	45.2594	0
	High	TVSQASDTQDAGHK	1	1	1	IPI00421356.1		0		67.56	1.8065e-05	2	1444.67	0.067929	18.3966	0
	High	TEHPVSSVPQVVAGVDSR	1	1	1	IPI00421356.1		0		49.56	0.00105295	2	1863.96	0.971036	41.2776	0
	High	SPTQGGGGDSLQAGK	1	1	1	IPI00421356.1		0		47.64	0.00174339	2	1359.64	-4.3252	25.039	0
	High	HLGSEETGPGHVR	1	1	1	IPI00421356.1		0		46.94	0.0018723	3	1375.67	-0.00106425	21.7309	0
	High	IAQGPHSQPPLVSGR	1	1	1	IPI00421356.1		0		46.07	0.00137675	2	1543.83	-1.2582	30.7427	0
	High	ISSQPGGAQDTK	1	1	1	IPI00421356.1		0		43.92	0.00321771	2	1188.59	0.151153	21.6117	0
	High	TLTQASGIADTEHK	1	1	1	IPI00421356.1		0		43.45	0.00373007	3	1471.74	-0.0194678	29.9931	0
	High	TTTWAGGAQNTR	1	1	1	IPI00421356.1		0		43.23	0.00375277	2	1263.61	-1.33481	28.5709	0
	High	AAMLLGTVGDALGYGNVcR	1	3	1	IPI00421356.1	C18(Carbamidomethyl)	0		42.07	0.00745043	2	1937.95	-1.93322	63.3116	0
	High	TAQPGTQEVSADTQGVTDNSR	1	1	1	IPI00421356.1		0		40.6	0.0135827	3	2161.99	-1.04484	36.1383	0
	High	TVPQTGAQGVR	1	1	1	IPI00421356.1		0		36.18	0.0120736	2	1113.6	0.19276	26.2205	0
	High	AIGTAADLTR	1	1	1	IPI00421356.1		0		35.17	0.0162231	2	988.543	0.722289	35.3102	0
	High	IPVLAPTAVQAER	1	1	1	IPI00421356.1		0		34.82	0.00570225	2	1364.79	-0.969838	47.4788	0
IPI00231984.2	Uncharacterized protein	559.748	8.34	5	13	13	15	protein binding; structural molecule activity; enzyme regulator activity; metal ion binding	extracellular; cytoplasm; membrane	development; response to stimulus; defense response; cell organization and biogenesis; cell differentiation; cellular component movement; regulation of biological process; metabolic process; cell death; cell growth; cellular homeostasis	Pf00039; Pf00040; Pf00041	25661	[GO:0001503]; GO:0044707; GO:0032501; GO:0044699; GO:0008150 [GO:0001525]; GO:0044767; GO:0048514; GO:0048646; GO:0032502; GO:0044699; GO:0001568; GO:0009653; GO:0008150; GO:0001944; GO:0048856; GO:0048731; GO:0072358; GO:0007275; GO:0072359; GO:0044707; GO:0032501 [GO:0001775]; GO:0044763; GO:0009987; GO:0044699; GO:0008150 [GO:0002020]; GO:0019899; GO:0005515; GO:0005488; GO:0003674 [GO:0002931…	2361	259.873	5.97314
	A2	Sequence	# PSMs	# Proteins	# Protein Groups	Protein Group Accessions	Modifications	ΔCn	phosphoRS Site Probabilities	IonScore	Exp Value	Charge	MH+ [Da]	ΔM [ppm]	RT [min]	# Missed Cleavages
	High	SSPVVIDASTAIDAPSNLR	2	5	1	IPI00231984.2		0		66.68	1.47556e-05	2	1913	-0.412755	54.7763	0
	High	ATGVFTTLQPLR	1	5	1	IPI00231984.2		0		65.35	1.14217e-05	2	1303.74	0.611471	52.3967	0
	High	APITGYIIR	1	5	1	IPI00231984.2		0		61.26	1.35045e-05	2	1003.59	0.447795	46.0503	0
	High	DLQFVEVTDVK	1	5	1	IPI00231984.2		0		57.93	0.000109363	2	1292.67	0.995491	56.8841	0
	High	ESKPLTAQQTTK	1	5	1	IPI00231984.2		0		57.56	0.000103742	2	1331.72	-0.0698626	20.2288	1
	High	SYTITGLQPGTDYK	1	5	1	IPI00231984.2		0		54.9	0.000309194	2	1543.76	-2.41091	46.9992	0
	High	FTQVSPTTLTAQWTAPSVK	1	5	1	IPI00231984.2		0		53.16	0.000332344	2	2063.08	-0.593219	57.7626	0
	High	ITYGETGGNSPVQEFTVPGSK	1	5	1	IPI00231984.2		0		51.77	0.000921071	2	2168.05	-1.06264	52.0163	0
	High	VTWAPPPSIELTNLLVR	2	5	1	IPI00231984.2		0		49.79	0.000169501	2	1906.08	-0.0597339	71.4114	0
	High	TVLVTWTPPR	1	5	1	IPI00231984.2		0		44.32	0.00122413	2	1169.67	0.000776396	50.754	0
	High	GLAFTDVDVDSIK	1	3	1	IPI00231984.2		0		43.6	0.00391555	2	1379.7	-0.790074	56.8054	0
	High	RPGAAEPSPDGTTGHTYNQYTQR	1	5	1	IPI00231984.2		0		42.47	0.0102744	3	2504.15	-3.3795	30.1804	1
	High	FLTTTPNSLLVSWQAPR	1	5	1	IPI00231984.2		0		39.66	0.00518548	3	1931.04	-1.00778	64.203	0
IPI00562876.1	Uncharacterized protein	496.821	7.76	2	11	11	13	nucleotide binding; DNA binding; catalytic activity; protein binding; RNA binding	nucleus; spliceosomal complex; organelle lumen; membrane	metabolic process; cell differentiation	Pf00270; Pf00271; Pf02889; Pf04851	296126	[GO:0000166]; GO:0036094; GO:1901265; GO:0005488; GO:0097159; GO:1901363; GO:0003674 [GO:0000398]; GO:0000377; GO:0006397; GO:0000375; GO:0006396; GO:0016071; GO:0008380; GO:0010467; GO:0016070; GO:0043170; GO:0044260; GO:0090304; GO:0071704; GO:0044237; GO:0006139; GO:0008152; GO:0009987; GO:0006725; GO:0034641; GO:0044238; GO:0046483; GO:1901360; GO:0008150; GO:0006807 [GO:0001649]; GO:0001503;…	2139	244.72	6.0874
	A2	Sequence	# PSMs	# Proteins	# Protein Groups	Protein Group Accessions	Modifications	ΔCn	phosphoRS Site Probabilities	IonScore	Exp Value	Charge	MH+ [Da]	ΔM [ppm]	RT [min]	# Missed Cleavages
	High	LTAIDILTTcAADIQR	1	1	1	IPI00562876.1	C10(Carbamidomethyl)	0		87.47	1.23373e-07	3	1774.94	0.835133	67.3035	0
	High	AALETDENLLLcAPTGAGK	1	2	1	IPI00562876.1	C12(Carbamidomethyl)	0		78.91	1.40675e-06	2	1943.97	-1.42496	56.1078	0
	High	WTELGALDILQmLGR	1	1	1	IPI00562876.1	M12(Oxidation)	0		61.97	4.64427e-05	2	1731.91	0.377479	75.2977	0
	High	LIGLSATLPNYEDVATFLR	3	1	1	IPI00562876.1		0		58.93	5.61009e-05	2	2093.12	-2.3749	75.0445	0
	High	TGNFQVTELGR	1	1	1	IPI00562876.1		0		51.96	0.000532679	2	1221.62	-1.03307	43.0245	0
	High	RDEPTGEVLSLVGKLEGTR	1	2	1	IPI00562876.1		0		50.31	0.000455777	3	2056.1	-1.62955	56.5493	2
	High	IVALSSSLSNAK	1	1	1	IPI00562876.1		0		48.57	0.000406561	2	1189.68	-1.2084	40.5114	0
	High	VVLLTGETSTDLK	1	1	1	IPI00562876.1		0		48.37	0.000625847	2	1375.77	-0.32538	47.5831	0
	High	EGSASTEVLR	1	1	1	IPI00562876.1		0		45.78	0.00195406	2	1048.53	-1.70451	30.1226	0
	High	GLIEIISNAAEYENIPIR	1	1	1	IPI00562876.1		0		41.6	0.00302676	3	2015.08	-0.04349	73.1581	0
	High	LYDLNHNEIGELIR	1	1	1	IPI00562876.1		0		37.6	0.0141631	3	1698.88	0.46369	53.0285	0
IPI00188909.3	Collagen alpha-1(I) chain	485.691	14.32	2	13	13	13	structural molecule activity; protein binding; metal ion binding	extracellular; cytoplasm; endoplasmic reticulum; Golgi	development; cell differentiation; response to stimulus; cell organization and biogenesis; regulation of biological process; transport; cellular component movement; metabolic process; cell communication	Pf00093; Pf01391; Pf01410	29393	[GO:0001501]; GO:0048731; GO:0007275; GO:0048856; GO:0044707; GO:0044767; GO:0032502; GO:0032501; GO:0044699; GO:0008150 [GO:0001503]; GO:0044707; GO:0032501; GO:0044699; GO:0008150 [GO:0001568]; GO:0001944; GO:0044767; GO:0048856; GO:0048731; GO:0072358; GO:0032502; GO:0044699; GO:0007275; GO:0072359; GO:0008150; GO:0044707; GO:0032501 [GO:0001649]; GO:0001503; GO:0030154; GO:0044707; GO:0048869…	1453	137.869	5.92236
	A2	Sequence	# PSMs	# Proteins	# Protein Groups	Protein Group Accessions	Modifications	ΔCn	phosphoRS Site Probabilities	IonScore	Exp Value	Charge	MH+ [Da]	ΔM [ppm]	RT [min]	# Missed Cleavages
	High	GPSGPQGPSGAPGPK	1	2	1	IPI00188909.3		0		78.62	1.18374e-06	2	1290.64	-1.17134	27.5718	0
	High	VGPPGPSGNAGPPGPPGPVGK	1	1	1	IPI00188909.3		0		78.5	1.0813e-06	2	1792.93	-1.05008	40.5505	0
	High	GAAGPPGATGFPGAAGR	1	1	1	IPI00188909.3		0		77.66	1.46543e-06	2	1411.71	1.22472	39.7513	0
	High	SLLLQGSNEIELR	1	2	1	IPI00188909.3		0		68.59	5.70029e-06	2	1471.81	-0.235407	54.0615	0
	High	DGEAGAQGAPGPAGPAGER	1	2	1	IPI00188909.3		0		65.98	2.77204e-05	2	1664.76	-0.833377	32.8674	0
	High	GLTGSPGSPGPDGK	1	2	1	IPI00188909.3		0		55.34	0.000248553	2	1226.6	-3.3734	29.7338	0
	High	SGEYWIDPNQGcNLDAIK	1	2	1	IPI00188909.3	C12(Carbamidomethyl)	0		54.71	0.000514197	2	2079.94	-1.51434	57.0256	0
	High	SLSQQIENIR	1	2	1	IPI00188909.3		0		48.63	0.000971955	2	1187.64	-1.89754	41.6326	0
	High	DRDLEVDTTLK	1	2	1	IPI00188909.3		0		43.74	0.00308548	2	1304.67	-1.45271	38.5191	1
	High	GPAGPQGPR	1	2	1	IPI00188909.3		0		42.57	0.00172092	2	836.438	1.29337	21.0566	0
	High	NGDRGETGPAGPAGPIGPAGAR	1	2	1	IPI00188909.3		0		38.94	0.0150747	3	1974.97	-1.33195	33.893	1
	High	GPPGSAGSPGKDGLNGLPGPIGPPGPR	1	2	1	IPI00188909.3		0		36.25	0.0173466	3	2406.25	-0.428579	47.1538	1
	High	GRPGPPGSAGAR	1	2	1	IPI00188909.3		0		35.26	0.0190476	3	1079.57	-1.31103	20.0036	1
IPI00951128.1	Uncharacterized protein (Fragment)	444.759	10.5	3	10	10	11		cytoplasm; endoplasmic reticulum; nucleus; organelle lumen; membrane	metabolic process; regulation of biological process; transport	Pf00038; Pf03962; Pf04156; Pf07888; Pf08317; Pf09606; Pf12128		[GO:0001104]; GO:0001076; GO:0003712; GO:0000989; GO:0000988; GO:0003674 [GO:0005783]; GO:0012505; GO:0043231; GO:0044444; GO:0044464; GO:0043227; GO:0043229; GO:0005737; GO:0044424; GO:0005575; GO:0005623; GO:0043226; GO:0005622 [GO:0006357]; GO:0006355; GO:0006366; GO:0006351; GO:0010468; GO:2000112; GO:2001141; GO:0010467; GO:0032774; GO:0034645; GO:0060255; GO:0010556; GO:0031326; GO:0051252;…	1324	143.155	8.96826
	A2	Sequence	# PSMs	# Proteins	# Protein Groups	Protein Group Accessions	Modifications	ΔCn	phosphoRS Site Probabilities	IonScore	Exp Value	Charge	MH+ [Da]	ΔM [ppm]	RT [min]	# Missed Cleavages
	High	SIEALLEAGQAQDSQASR	1	3	1	IPI00951128.1		0		102.93	5.84457e-09	2	1873.92	-0.654016	53.4769	0
	High	TLQEQLENGPNTQLAR	1	3	1	IPI00951128.1		0		71.27	6.65086e-06	2	1811.92	-0.652228	45.0952	0
	High	VEPAVSSIVNSIQVLASK	1	3	1	IPI00951128.1		0		59.33	2.79451e-05	2	1841.04	-0.492329	69.1765	0
	High	AAGPLESSGIEEVTQLK	2	3	1	IPI00951128.1		0		54.6	0.00027999	2	1728.9	0.297205	53.9102	0
	High	LLATEQEDAAVAK	1	3	1	IPI00951128.1		0		51.97	0.000483487	2	1358.71	-1.36764	36.558	0
	High	KTDTVANQGTK	1	3	1	IPI00951128.1		0		51.09	0.000555129	2	1162.61	-0.771562	14.98	1
	High	KVEGSPNQAK	1	3	1	IPI00951128.1		0		43.25	0.00231371	2	1057.56	-0.398349	14.3054	1
	High	QLLLDSQSQLEEAKSEAQK	1	3	1	IPI00951128.1		0		41.22	0.00649002	3	2145.1	0.0696994	44.5287	1
	High	LQQENSILR	1	3	1	IPI00951128.1		0		40.33	0.00558415	2	1100.6	-1.78254	34.4022	0
	High	LIEILSEK	1	3	1	IPI00951128.1		0		37.19	0.00356188	2	944.567	0.204945	47.2868	0
IPI00569334.3	Uncharacterized protein	426.62	8.39	3	6	7	9	RNA binding			Pf07001	296637	[GO:0044822]; GO:0003723; GO:0003676; GO:0097159; GO:1901363; GO:0005488; GO:0003674	1550	167.162	8.74854
	A2	Sequence	# PSMs	# Proteins	# Protein Groups	Protein Group Accessions	Modifications	ΔCn	phosphoRS Site Probabilities	IonScore	Exp Value	Charge	MH+ [Da]	ΔM [ppm]	RT [min]	# Missed Cleavages
	High	SSQGDSGVDLSAESR	1	3	1	IPI00569334.3		0		95.7	2.53543e-08	2	1494.67	-0.208652	33.9974	0
	High	GLDDLDTDADDGWAGLHEEVDYSEK	2	2	1	IPI00569334.3		0		69.44	2.38333e-05	3	2765.17	0.122174	59.9913	0
	High	SSSVTASQLPESQPQPGLQK	1	2	1	IPI00569334.3		0		65.74	2.53885e-05	2	2069.05	-1.15498	40.5158	0
	High	TAVTAFSSAEPGTSEGFK	1	2	1	IPI00569334.3		0		61.74	8.91616e-05	2	1786.85	-0.920829	46.3381	0
	High	LQDVLASNAGLTQSIPILR	2	3	1	IPI00569334.3		0		61.08	1.21264e-05	3	2009.15	3.16483	65.0076	0
	High	SVSNLQKPTQSISQENTSSVPGGPK	1	2	1	IPI00569334.3		0		59.34	0.000104364	3	2570.3	-1.18422	36.7441	1
	High	HGLQSLGK	1	7	3	IPI00363856.4;IPI00417730.3;IPI00569334.3		0		34.98	0.00710031	2	839.473	0.0297456	22.4978	0
IPI00422076.1	Thrombospondin 1	415.818	10.17	1	10	10	11	protein binding; metal ion binding	extracellular; cytoplasm; endoplasmic reticulum; cell surface; membrane	cell communication; metabolic process; regulation of biological process; response to stimulus; cell proliferation; development; defense response; cellular component movement; transport; coagulation; cell death; cell organization and biogenesis	Pf00090; Pf00093; Pf02210; Pf05735; Pf12947	445442	[GO:0000187]; GO:0032147; GO:0043406; GO:0045860; GO:0043405; GO:0043410; GO:0071902; GO:0001934; GO:0033674; GO:0045859; GO:0043408; GO:0071900; GO:0000165; GO:0042327; GO:1902533; GO:0001932; GO:0006468; GO:0031401; GO:0043549; GO:0051347; GO:0042325; GO:1902531; GO:0023014; GO:0035556; GO:0016310; GO:0045937; GO:0009967; GO:0031399; GO:0006464; GO:0032270; GO:0051338; GO:0043085; GO:0019220; G…	1170	129.588	4.97021
	A2	Sequence	# PSMs	# Proteins	# Protein Groups	Protein Group Accessions	Modifications	ΔCn	phosphoRS Site Probabilities	IonScore	Exp Value	Charge	MH+ [Da]	ΔM [ppm]	RT [min]	# Missed Cleavages
	High	QVTQSYWDTNPTR	2	1	1	IPI00422076.1		0		73.97	4.45162e-06	2	1595.74	-1.51783	41.5117	0
	High	AGTLDLSLSLPGK	1	1	1	IPI00422076.1		0		69.13	4.82611e-06	2	1271.72	-0.178331	57.274	0
	High	GDVNDNFQGVLQNVR	1	1	1	IPI00422076.1		0		68.57	1.66099e-05	2	1674.82	-1.52803	53.2418	0
	High	NTDPGYNcLPcPPR	1	1	1	IPI00422076.1	C8(Carbamidomethyl); C11(Carbamidomethyl)	0		58.35	0.000177874	2	1660.72	-1.88015	43.1858	0
	High	LcNNPTPQFGGK	1	1	1	IPI00422076.1	C2(Carbamidomethyl)	0		46.21	0.00236101	2	1332.63	-1.58204	35.2388	0
	High	GTLLAVER	1	1	1	IPI00422076.1		0		44.07	0.00205469	2	858.504	-0.438456	38.0676	0
	High	GFIFLASLR	1	1	1	IPI00422076.1		0		42.21	0.00107009	2	1023.6	-0.190533	62.5809	0
	High	FTGSQPFGR	1	1	1	IPI00422076.1		0		37.7	0.0134076	2	996.489	-0.803887	35.2705	0
	High	GTSQNDPNWVVR	1	1	1	IPI00422076.1		0		37.43	0.0173489	2	1372.66	1.23532	38.9059	0
	High	NALWHTGNTPGQVR	1	1	1	IPI00422076.1		0		37.27	0.0182624	3	1550.78	-1.33142	34.5709	0
IPI00763824.2	DNA topoisomerase 2	399.76	8.05	3	9	9	9	nucleotide binding; DNA binding; catalytic activity; protein binding	chromosome; nucleus; organelle lumen; cytoplasm; cytosol	cell division; cell organization and biogenesis; metabolic process; reproduction; cell differentiation; cellular component movement; development	Pf00204; Pf00521; Pf02518; Pf08070	361100	[GO:0000166]; GO:0036094; GO:1901265; GO:0005488; GO:0097159; GO:1901363; GO:0003674 [GO:0000712]; GO:0007131; GO:0051307; GO:0007127; GO:0035825; GO:0044710; GO:1903046; GO:0045132; GO:0051304; GO:0007126; GO:1902589; GO:0006310; GO:0008152; GO:0044699; GO:0022402; GO:0048610; GO:0051321; GO:0007059; GO:0000280; GO:0006996; GO:0044763; GO:0006259; GO:0008150; GO:0007049; GO:0000003; GO:0009987; …	1614	181.852	7.94287
	A2	Sequence	# PSMs	# Proteins	# Protein Groups	Protein Group Accessions	Modifications	ΔCn	phosphoRS Site Probabilities	IonScore	Exp Value	Charge	MH+ [Da]	ΔM [ppm]	RT [min]	# Missed Cleavages
	High	YAGPEDDAAITLAFSK	1	1	1	IPI00763824.2		0		86.38	2.60063e-07	2	1668.81	-0.615304	57.5921	0
	High	VYVPALIFGQLLTSSNYDDDEK	1	1	1	IPI00763824.2		0		81.48	8.83683e-07	2	2487.23	0.0982401	79.3952	0
	High	SQDFGNLFSFPSYSQK	1	1	1	IPI00763824.2		0		66.38	3.60521e-05	2	1851.85	-0.107699	64.6457	0
	High	AASNcGIVESILNWVK	1	1	1	IPI00763824.2	C5(Carbamidomethyl)	0		61.87	6.02995e-05	2	1760.9	-1.79858	73.2968	0
	High	SLAVSGLGVIGR	1	1	1	IPI00763824.2		0		54.16	9.3049e-05	2	1128.67	0.243138	51.8664	0
	High	LLFPAVDDNLLK	1	1	1	IPI00763824.2		0		53.53	0.000147056	2	1357.77	1.69295	64.7389	0
	High	ELILFSNSDNER	1	3	1	IPI00763824.2		0		49	0.00128222	2	1436.7	-0.137597	52.5694	0
	High	NTVEITELPVR	1	1	1	IPI00763824.2		0		48.31	0.000724572	2	1270.7	0.320943	48.4952	0
	High	HGFLEEFITPIVK	1	1	1	IPI00763824.2		0		42.44	0.00271398	3	1529.84	-0.740671	62.779	0
IPI00366945.3	collagen, type V, alpha 2	379.59	9.29	1	8	8	10	structural molecule activity; protein binding	extracellular	development; cell organization and biogenesis; response to stimulus	Pf00093; Pf01391; Pf01410	85250	[GO:0001501]; GO:0048731; GO:0007275; GO:0048856; GO:0044707; GO:0044767; GO:0032502; GO:0032501; GO:0044699; GO:0008150 [GO:0001503]; GO:0044707; GO:0032501; GO:0044699; GO:0008150 [GO:0005201]; GO:0005198; GO:0003674 [GO:0005515]; GO:0005488; GO:0003674 [GO:0005581]; GO:0043234; GO:0032991; GO:0005575 [GO:0005588]; GO:0005583; GO:0005578; GO:0005581; GO:0044420; GO:0044421; GO:0031012; GO:00432…	1497	145.201	6.69775
	A2	Sequence	# PSMs	# Proteins	# Protein Groups	Protein Group Accessions	Modifications	ΔCn	phosphoRS Site Probabilities	IonScore	Exp Value	Charge	MH+ [Da]	ΔM [ppm]	RT [min]	# Missed Cleavages
	High	VYcNLETGETcISANPASVPR	1	1	1	IPI00366945.3	C3(Carbamidomethyl); C11(Carbamidomethyl)	0		75.48	4.72984e-06	2	2338.08	1.8053	48.2054	0
	High	SGLGSQVGLMPGSVGPIGPR	2	1	1	IPI00366945.3		0		61.95	3.94447e-05	2	1865.99	0.442213	56.6024	0
	High	GLTGNPGVQGPEGK	1	1	1	IPI00366945.3		0		57.76	0.000134498	2	1310.67	-1.21979	32.7796	0
	High	QSGEYWIDPNQGSAEDAIK	1	1	1	IPI00366945.3		0		56.8	0.000330945	2	2107.95	-2.4116	52.1889	0
	High	GSQFTYGDYKSPNTAITQMTFLR	1	1	1	IPI00366945.3		0		51.94	0.0010143	3	2626.26	-0.15735	56.9833	1
	High	GSNDLEIK	1	1	1	IPI00366945.3		0		47.26	0.00123377	2	875.447	0.436261	30.6903	0
	High	GTQGPPGATGFPGSAGR	2	1	1	IPI00366945.3		0		46.99	0.00185787	2	1514.73	-1.56721	38.1593	0
	High	GPEGPPGKPGEDGEPGR	1	1	1	IPI00366945.3		0		41.52	0.00834357	3	1632.76	-0.576429	26.4372	1
IPI00199861.1	Decorin	357.243	19.49	1	6	6	8	protein binding; RNA binding	extracellular	development; response to stimulus; metabolic process	Pf01462; Pf12799	29139	[GO:0001822]; GO:0044767; GO:0048513; GO:0072001; GO:0032502; GO:0044699; GO:0048731; GO:0048856; GO:0001655; GO:0008150; GO:0007275; GO:0044707; GO:0032501 [GO:0001890]; GO:0044767; GO:0048513; GO:0032502; GO:0044699; GO:0048731; GO:0048856; GO:0008150; GO:0007275; GO:0044707; GO:0032501 [GO:0005515]; GO:0005488; GO:0003674 [GO:0005518]; GO:0032403; GO:0005515; GO:0005488; GO:0003674 [GO:0005539…	354	39.7799	8.79248
	A2	Sequence	# PSMs	# Proteins	# Protein Groups	Protein Group Accessions	Modifications	ΔCn	phosphoRS Site Probabilities	IonScore	Exp Value	Charge	MH+ [Da]	ΔM [ppm]	RT [min]	# Missed Cleavages
	High	KTSYTAVSLYSNPVR	1	1	1	IPI00199861.1		0		82.65	3.72941e-07	2	1685.88	-3.74236	40.2484	1
	High	MIVIELGGNPLK	1	1	1	IPI00199861.1		0		79.37	3.40475e-07	2	1283.74	0.802868	58.2787	0
	High	mIVIELGGNPLK	1	1	1	IPI00199861.1	M1(Oxidation)	0		75.89	1.03182e-06	2	1299.74	0.66679	54.5378	0
	High	VPAGLAQHK	1	1	1	IPI00199861.1		0		59.18	3.15843e-05	2	920.531	-0.170344	21.6836	0
	High	NLKDLHTLILVNNK	2	1	1	IPI00199861.1		0		52.5	4.4425e-05	2	1634.95	-3.11834	44.6291	1
	High	IAKVDAASLK	1	1	1	IPI00199861.1		0		39.49	0.0030027	3	1015.61	-1.25475	29.1154	1
	High	KSVFNGLNR	1	1	1	IPI00199861.1		0		38.52	0.00767702	2	1034.57	-2.88691	29.7779	1
IPI00363849.2	laminin, gamma 1	356.413	4.98	1	6	6	7	catalytic activity; motor activity; structural molecule activity	chromosome; nucleus; organelle lumen; extracellular; cytoplasm; cytoskeleton; membrane	cell organization and biogenesis; cell division; reproduction; cellular component movement; cell differentiation; development	Pf00052; Pf00053; Pf00055; Pf01576; Pf05130; Pf05483; Pf05557; Pf05701; Pf06160; Pf08317; Pf09969	117036	[GO:0000795]; GO:0000794; GO:0044454; GO:0000228; GO:0000793; GO:0044427; GO:0044428; GO:0005694; GO:0031981; GO:0044446; GO:0005634; GO:0043232; GO:0070013; GO:0043229; GO:0044422; GO:0044424; GO:0043231; GO:0043228; GO:0043233; GO:0043226; GO:0005575; GO:0005622; GO:0044464; GO:0043227; GO:0031974; GO:0005623 [GO:0000921]; GO:0031106; GO:0043623; GO:0070925; GO:0032185; GO:0006461; GO:0034622; …	1607	177.273	5.22412
	A2	Sequence	# PSMs	# Proteins	# Protein Groups	Protein Group Accessions	Modifications	ΔCn	phosphoRS Site Probabilities	IonScore	Exp Value	Charge	MH+ [Da]	ΔM [ppm]	RT [min]	# Missed Cleavages
	High	VSVPLIAQGNSYPSETTVK	1	1	1	IPI00363849.2		0		89.81	7.02574e-08	2	1990.05	-1.4618	51.7042	0
	High	EAQLALGNAAADATEAK	1	1	1	IPI00363849.2		0		77.32	1.90914e-06	2	1643.82	-1.52619	44.3519	0
	High	LSAEDLVLEGAGLR	1	1	1	IPI00363849.2		0		76.03	1.24231e-06	2	1442.79	0.464955	63.599	0
	High	LQELESLIANLGTGDETVTDQAFEDRLK	2	1	1	IPI00363849.2		0		68.07	1.61102e-05	3	3105.56	0.245408	69.8968	1
	High	LQELESLIANLGTGDETVTDQAFEDR	1	1	1	IPI00363849.2		0		67.24	2.82821e-05	3	2864.38	-0.364839	74.2774	0
	High	VKLQELESLIANLGTGDETVTDQAFEDR	1	1	1	IPI00363849.2		0		41.22	0.00729797	3	3091.55	1.79453	73.3788	1
IPI01016410.1	Uncharacterized protein	330.239	6.01	2	10	10	10	nucleotide binding; DNA binding; catalytic activity; protein binding	nucleus; cytoplasm; Golgi; membrane	metabolic process; response to stimulus; regulation of biological process; cell proliferation	Pf00176; Pf00270; Pf00271; Pf02889	309887	[GO:0000166]; GO:0036094; GO:1901265; GO:0005488; GO:0097159; GO:1901363; GO:0003674 [GO:0003676]; GO:0097159; GO:1901363; GO:0005488; GO:0003674 [GO:0003677]; GO:0003676; GO:0097159; GO:1901363; GO:0005488; GO:0003674 [GO:0004386]; GO:0017111; GO:0016462; GO:0016818; GO:0016817; GO:0016787; GO:0003824; GO:0003674 [GO:0005515]; GO:0005488; GO:0003674 [GO:0005524]; GO:0032550; GO:0032559; GO:00356…	2197	250.062	6.82959
	A2	Sequence	# PSMs	# Proteins	# Protein Groups	Protein Group Accessions	Modifications	ΔCn	phosphoRS Site Probabilities	IonScore	Exp Value	Charge	MH+ [Da]	ΔM [ppm]	RT [min]	# Missed Cleavages
	High	TGYFSSTDLGR	1	1	1	IPI01016410.1		0		74.05	3.16414e-06	2	1203.56	-0.158635	43.3932	0
	High	SVGDVALSQIVK	1	1	1	IPI01016410.1		0		58.47	5.1915e-05	2	1215.69	-0.408034	51.41	0
	High	VEDLccTLYDMLASAK	1	1	1	IPI01016410.1	C5(Carbamidomethyl); C6(Carbamidomethyl)	0		54.25	0.000485958	2	1888.85	-0.890311	72.2789	0
	High	DLADWLNIK	1	1	1	IPI01016410.1		0		49.5	0.000678821	2	1087.58	-0.670346	69.7286	0
	High	AGEDGEVSGEGLLPFDPK	1	1	1	IPI01016410.1		0		45.6	0.00359289	2	1816.86	-0.687479	59.1239	0
	High	AHLLLQAHLSR	1	2	1	IPI01016410.1		0		45.36	0.000665099	3	1258.74	-0.357811	33.4278	0
	High	LKPEcSTEELLSILSDAEEYTDLPVR	1	2	1	IPI01016410.1	C5(Carbamidomethyl)	0		44.39	0.0043779	3	3007.49	1.12595	76.58	1
	High	FLNEQFQEPYTPELKPVEK	1	1	1	IPI01016410.1		0		43.25	0.00478356	3	2336.18	0.296842	51.9478	1
	High	KSVGDVALSQIVK	1	1	1	IPI01016410.1		0		35.3	0.00571059	3	1343.79	-0.651144	43.3731	1
	High	AVILVHDIK	1	2	1	IPI01016410.1		0		27.96	0.00808417	3	1007.62	-1.05036	36.0531	0
IPI00870560.2	Uncharacterized protein (Fragment)	319.886	5.28	4	7	7	8	protein binding	nucleus; cytoplasm; membrane; cytoskeleton	cell organization and biogenesis; development	Pf00626		[GO:0003779]; GO:0008092; GO:0005515; GO:0005488; GO:0003674 [GO:0005634]; GO:0043231; GO:0043227; GO:0043229; GO:0043226; GO:0044424; GO:0005575; GO:0005622; GO:0044464; GO:0005623 [GO:0005737]; GO:0044424; GO:0005622; GO:0044464; GO:0005575; GO:0005623 [GO:0005886]; GO:0016020; GO:0044464; GO:0071944; GO:0005575; GO:0005623 [GO:0007010]; GO:0006996; GO:0009987; GO:0016043; GO:0008150; GO:007184…	2026	225.534	8.00146
	A2	Sequence	# PSMs	# Proteins	# Protein Groups	Protein Group Accessions	Modifications	ΔCn	phosphoRS Site Probabilities	IonScore	Exp Value	Charge	MH+ [Da]	ΔM [ppm]	RT [min]	# Missed Cleavages
	High	SPVELEEDFDVIFDPYAPK	2	2	1	IPI00870560.2		0		84.22	5.66718e-07	2	2210.05	-3.00918	76.6238	0
	High	YQTQPVTLGEVEQVQSGK	1	2	1	IPI00870560.2		0		57.75	0.000177534	2	1991.01	-1.45994	48.3379	0
	High	QQESSEQLAEK	1	2	1	IPI00870560.2		0		52.32	0.000516681	2	1276.6	0.102514	23.8752	0
	High	GAVEEEVEPSYPILGR	1	2	1	IPI00870560.2		0		50.54	0.000981985	2	1744.87	-0.349545	53.5519	0
	High	LALFNK	1	3	1	IPI00870560.2		0		41.74	0.00151059	2	705.429	-0.333864	40.7753	0
	High	ESAEPGEPDSSTLSLAEK	1	2	1	IPI00870560.2		0		40.15	0.0127422	2	1846.85	-0.439403	44.6646	0
	High	RVQEPTLGEDGSSAFFSER	1	3	1	IPI00870560.2		0		39.74	0.0158033	3	2112	-0.914613	47.3692	1
IPI00371277.3	xin actin-binding repeat containing 1	318.143	5.93	2	6	6	7	protein binding		cell proliferation; regulation of biological process; cell organization and biogenesis; cell differentiation; development	Pf08043	100910104	[GO:0003779]; GO:0008092; GO:0005515; GO:0005488; GO:0003674 [GO:0005916]; GO:0005913; GO:0014704; GO:0005911; GO:0005912; GO:0044291; GO:0030054; GO:0070161; GO:0005575 [GO:0008285]; GO:0008283; GO:0042127; GO:0048523; GO:0044699; GO:0050794; GO:0009987; GO:0048519; GO:0008150; GO:0050789; GO:0065007 [GO:0030036]; GO:0007010; GO:0030029; GO:1902589; GO:0006996; GO:0044763; GO:0009987; GO:0016043…	1822	196.919	6.15088
	A2	Sequence	# PSMs	# Proteins	# Protein Groups	Protein Group Accessions	Modifications	ΔCn	phosphoRS Site Probabilities	IonScore	Exp Value	Charge	MH+ [Da]	ΔM [ppm]	RT [min]	# Missed Cleavages
	High	APTIAGQGcLPLAEcSK	1	1	1	IPI00371277.3	C9(Carbamidomethyl); C15(Carbamidomethyl)	0		101.06	9.07995e-09	2	1772.87	-0.589387	47.4997	0
	High	AASGRPEGTIAPPLGSGAPNLQEAMQNLR	2	2	1	IPI00371277.3		0		60.97	9.1901e-05	3	2903.45	-8.69502	56.7319	1
	High	KQVDISHAGQK	1	2	1	IPI00371277.3		0		50.04	0.000523159	2	1210.65	-2.46545	18.5493	1
	High	NLEEAVAEDLAK	1	2	1	IPI00371277.3		0		49.04	0.00107587	2	1301.66	-0.0295822	52.9505	0
	High	WIFETQPLDAIR	1	2	1	IPI00371277.3		0		48.69	0.000909945	2	1488.79	0.398008	63.7744	0
	High	TPESPEIVQGSHQELQGLLSQVQTLEK	1	1	1	IPI00371277.3		0		48.47	0.000965761	3	2975.53	-0.985486	63.0029	0
IPI00782776.2	Uncharacterized protein	277.672	50.82	1	2	4	7	catalytic activity; motor activity; nucleotide binding; protein binding	cytoskeleton		Pf02736		[GO:0003774]; GO:0017111; GO:0016462; GO:0016818; GO:0016817; GO:0016787; GO:0003824; GO:0003674 [GO:0005524]; GO:0032550; GO:0032559; GO:0035639; GO:0001883; GO:0032549; GO:0030554; GO:0032555; GO:0043168; GO:1901265; GO:0001882; GO:0017076; GO:0032553; GO:0043167; GO:0097159; GO:1901363; GO:0036094; GO:0097367; GO:0000166; GO:0005488; GO:0003674 [GO:0016459]; GO:0015629; GO:0043234; GO:0044430;…	61	6.76752	6.7417
	A2	Sequence	# PSMs	# Proteins	# Protein Groups	Protein Group Accessions	Modifications	ΔCn	phosphoRS Site Probabilities	IonScore	Exp Value	Charge	MH+ [Da]	ΔM [ppm]	RT [min]	# Missed Cleavages
	High	aDAEMAAFGAAAPFLR	1	1	1	IPI00782776.2	N-Term(Acetyl)	0		72.4	6.49672e-06	2	1650.79	-0.569181	79.6775	0
	High	aDAEMAAFGAAAPFLRK	1	1	1	IPI00782776.2	N-Term(Acetyl)	0		72.03	6.33507e-06	2	1778.89	1.3936	67.7123	1
	High	aDAEmAAFGAAAPFLR	2	1	1	IPI00782776.2	N-Term(Acetyl); M5(Oxidation)	0		63.88	4.84974e-05	3	1666.79	1.08749	74.748	0
	High	KDVFVPDDKEEFVK	1	2	2	IPI00782776.2;IPI00189811.1		0		52.89	0.00048757	2	1694.86	0.518184	39.4995	2
	High	aDAEmAAFGAAAPFLR	1	1	1	IPI00782776.2	N-Term(Acetyl); M5(Dioxidation)	0		46.08	0.00281375	2	1682.78	-0.244924	76.4044	0
	High	DVFVPDDKEEFVK	1	2	2	IPI00782776.2;IPI00189811.1		0		39.2	0.0128582	2	1566.77	0.560101	47.8616	1
IPI00205274.3	Myb-binding protein 1A	277.34	4.84	1	5	5	6	DNA binding; catalytic activity; RNA binding	nucleus; organelle lumen; cytoplasm; membrane	cell differentiation; metabolic process; regulation of biological process; transport; cell communication; response to stimulus; cell death	Pf04931	60571	[GO:0001649]; GO:0001503; GO:0030154; GO:0044707; GO:0048869; GO:0032501; GO:0044699; GO:0044763; GO:0044767; GO:0008150; GO:0009987; GO:0032502 [GO:0003677]; GO:0003676; GO:0097159; GO:1901363; GO:0005488; GO:0003674 [GO:0003887]; GO:0034061; GO:0016779; GO:0016772; GO:0016740; GO:0003824; GO:0003674 [GO:0005488]; GO:0003674 [GO:0005634]; GO:0043231; GO:0043227; GO:0043229; GO:0043226; GO:004442…	1344	152.191	8.95361
	A2	Sequence	# PSMs	# Proteins	# Protein Groups	Protein Group Accessions	Modifications	ΔCn	phosphoRS Site Probabilities	IonScore	Exp Value	Charge	MH+ [Da]	ΔM [ppm]	RT [min]	# Missed Cleavages
	High	FLNTEALQNYVTWLR	2	1	1	IPI00205274.3		0		74.08	3.02902e-06	2	1867.97	-1.25819	70.4088	0
	High	SPAPNNPTLSPSTPPAK	1	1	1	IPI00205274.3		0		70.9	6.44981e-06	2	1675.86	-1.61052	36.0961	0
	High	SPSLLQSGIR	1	1	1	IPI00205274.3		0		48.15	0.000684396	2	1057.6	-0.285794	41.2001	0
	High	LPDVALNLLR	1	1	1	IPI00205274.3		0		47.06	0.00017711	2	1123.68	0.295563	60.564	0
	High	NVANVTPLTAQQR	1	1	1	IPI00205274.3		0		41.22	0.00348098	2	1411.76	-0.313929	38.3254	0
IPI00568363.2	Uncharacterized protein	255.854	9.57	2	5	5	6		cytoplasm; endoplasmic reticulum; membrane		Pf02453		[GO:0005783]; GO:0012505; GO:0043231; GO:0044444; GO:0044464; GO:0043227; GO:0043229; GO:0005737; GO:0044424; GO:0005575; GO:0005623; GO:0043226; GO:0005622 [GO:0016021]; GO:0031224; GO:0044425; GO:0005575; GO:0016020	1045	113.965	4.64014
	A2	Sequence	# PSMs	# Proteins	# Protein Groups	Protein Group Accessions	Modifications	ΔCn	phosphoRS Site Probabilities	IonScore	Exp Value	Charge	MH+ [Da]	ΔM [ppm]	RT [min]	# Missed Cleavages
	High	TSNPFLVAVQDSEADYVTTDTLSK	1	2	1	IPI00568363.2		0		83.73	6.7211e-07	2	2601.26	0.433943	67.8136	0
	High	ESETFSDSSPIEIIDEFPTFVSAK	2	2	1	IPI00568363.2		0		58.39	0.000269399	2	2675.26	-0.416384	79.6052	0
	High	EHGYLGNLSAVSSSEGTIEETLNEASK	1	2	1	IPI00568363.2		0		50.55	0.00151981	3	2822.33	-0.073562	58.9607	0
	High	LSTEPSPDFSNYSEIAK	1	2	1	IPI00568363.2		0		41.97	0.00815765	2	1884.89	1.38483	51.2791	0
	High	KAQIITEK	1	2	1	IPI00568363.2		0		39.74	0.00251622	2	930.562	0.104219	20.1012	1
IPI00882501.1	Nucleolin	217.399	8.98	5	5	5	6	nucleotide binding; DNA binding; RNA binding; protein binding	nucleus; organelle lumen; cytoplasm; extracellular	development; metabolic process; regulation of biological process	Pf00076	25135	[GO:0000166]; GO:0036094; GO:1901265; GO:0005488; GO:0097159; GO:1901363; GO:0003674 [GO:0001525]; GO:0044767; GO:0048514; GO:0048646; GO:0032502; GO:0044699; GO:0001568; GO:0009653; GO:0008150; GO:0001944; GO:0048856; GO:0048731; GO:0072358; GO:0007275; GO:0072359; GO:0044707; GO:0032501 [GO:0003676]; GO:0097159; GO:1901363; GO:0005488; GO:0003674 [GO:0003677]; GO:0003676; GO:0097159; GO:1901363…	713	77.101	4.7417
	A2	Sequence	# PSMs	# Proteins	# Protein Groups	Protein Group Accessions	Modifications	ΔCn	phosphoRS Site Probabilities	IonScore	Exp Value	Charge	MH+ [Da]	ΔM [ppm]	RT [min]	# Missed Cleavages
	High	IEGSEPTTPFNLFIGNLNPNK	2	2	1	IPI00882501.1		0		61.45	6.03351e-05	2	2302.18	1.88411	71.3149	0
	High	GFGFVDFNSEEDAK	1	5	1	IPI00882501.1		0		57.11	0.000214476	2	1561.68	0.376929	57.3632	0
	High	IVTDRETGSSK	1	5	1	IPI00882501.1		0		51.37	0.000522292	2	1192.62	-0.0959927	19.131	1
	High	VAISELFAK	1	2	1	IPI00882501.1		0		38.87	0.00209494	2	977.567	-0.0873403	52.5268	0
	High	NDLAAVDVR	1	4	1	IPI00882501.1		0		36.59	0.0120604	2	972.511	0.158005	38.0527	0
IPI00366525.5	Uncharacterized protein	204.156	4.01	3	4	4	5		membrane		Pf12874		[GO:0016021]; GO:0031224; GO:0044425; GO:0005575; GO:0016020	1395	157.017	7.59131
	A2	Sequence	# PSMs	# Proteins	# Protein Groups	Protein Group Accessions	Modifications	ΔCn	phosphoRS Site Probabilities	IonScore	Exp Value	Charge	MH+ [Da]	ΔM [ppm]	RT [min]	# Missed Cleavages
	High	ANEEAIASAIAEEEQLTR	1	2	1	IPI00366525.5		0		80.16	1.25683e-06	2	1944.95	-0.698599	59.2318	0
	High	QLQVQDSGSWVNNK	2	3	1	IPI00366525.5		0		57	0.000219579	2	1602.78	-1.95794	42.0202	0
	High	GcFLSVQGPVDENPK	1	3	1	IPI00366525.5	C2(Carbamidomethyl)	0		47.25	0.00215772	2	1646.78	-0.157935	48.2522	0
	High	VSLVTEALR	1	3	1	IPI00366525.5		0		35.06	0.00915394	2	987.584	0.545375	45.2641	0
IPI00191090.1	Biglycan	195.299	13.55	1	4	4	5	protein binding	extracellular; cell surface; cytoplasm; membrane	metabolic process	Pf01462	25181	[GO:0001974]; GO:0048771; GO:0044707; GO:0032501; GO:0044699; GO:0008150 [GO:0005515]; GO:0005488; GO:0003674 [GO:0005539]; GO:0097367; GO:0005488; GO:0003674 [GO:0005576]; GO:0005575 [GO:0005578]; GO:0031012; GO:0044421; GO:0005575; GO:0005576 [GO:0005622]; GO:0044464; GO:0005575; GO:0005623 [GO:0009986]; GO:0044464; GO:0005575; GO:0005623 [GO:0019800]; GO:0018149; GO:0018209; GO:0030204; GO:000…	369	41.6797	7.51807
	A2	Sequence	# PSMs	# Proteins	# Protein Groups	Protein Group Accessions	Modifications	ΔCn	phosphoRS Site Probabilities	IonScore	Exp Value	Charge	MH+ [Da]	ΔM [ppm]	RT [min]	# Missed Cleavages
	High	EISPDTTLLDLQNNDISELR	2	1	1	IPI00191090.1		0		64.71	3.60546e-05	2	2286.15	-0.114493	66.0871	0
	High	EISPDTTLLDLQNNDISELRK	1	1	1	IPI00191090.1		0		61.6	5.56232e-05	3	2414.24	0.366648	58.1923	1
	High	IQAIELEDLLR	1	1	1	IPI00191090.1		0		48.09	0.000551097	2	1312.75	0.803843	64.7695	0
	High	NHLVEIPPNLPSSLVELR	1	1	1	IPI00191090.1		0		47.27	0.000427499	3	2027.13	0.221546	59.6971	0
IPI00365769.5	ras GTPase-activating-like protein IQGAP1	193.98	3.14	2	3	3	4	enzyme regulator activity; protein binding	nucleus; organelle lumen; cytoplasm; cytoskeleton; membrane; extracellular	regulation of biological process; cell communication; response to stimulus; metabolic process	Pf00307; Pf00616; Pf03836; Pf11016	361598	[GO:0001817]; GO:0001816; GO:0051239; GO:0044707; GO:0050789; GO:0032501; GO:0044699; GO:0008150; GO:0065007 [GO:0005096]; GO:0008047; GO:0030695; GO:0030234; GO:0060589; GO:0003674 [GO:0005099]; GO:0005083; GO:0005096; GO:0030695; GO:0008047; GO:0060589; GO:0030234; GO:0003674 [GO:0005515]; GO:0005488; GO:0003674 [GO:0005516]; GO:0005515; GO:0005488; GO:0003674 [GO:0005547]; GO:1901981; GO:00350…	1657	188.714	6.43018
	A2	Sequence	# PSMs	# Proteins	# Protein Groups	Protein Group Accessions	Modifications	ΔCn	phosphoRS Site Probabilities	IonScore	Exp Value	Charge	MH+ [Da]	ΔM [ppm]	RT [min]	# Missed Cleavages
	High	ILAIGLINEALDEGDAQK	2	2	1	IPI00365769.5		0		79.01	6.36807e-07	2	1883.01	-0.199123	68.5992	0
	High	TVLELMNPEAQLPQVYPFAADLYQK	1	1	1	IPI00365769.5		0		50.6	0.000739013	3	2878.47	-0.601584	76.8714	0
	High	IIGNLLYYR	1	2	1	IPI00365769.5		0		42.59	0.00135223	2	1124.65	0.11435	52.7608	0
IPI00366944.2	Collagen alpha-1(III) chain	186.117	4.24	1	4	4	5	protein binding; structural molecule activity; metal ion binding	extracellular	development; cell communication; regulation of biological process; response to stimulus; metabolic process; cell organization and biogenesis; cell differentiation; cellular component movement	Pf00093; Pf01410	84032	[GO:0001501]; GO:0048731; GO:0007275; GO:0048856; GO:0044707; GO:0044767; GO:0032502; GO:0032501; GO:0044699; GO:0008150 [GO:0001568]; GO:0001944; GO:0044767; GO:0048856; GO:0048731; GO:0072358; GO:0032502; GO:0044699; GO:0007275; GO:0072359; GO:0008150; GO:0044707; GO:0032501 [GO:0003674] [GO:0005178]; GO:0005102; GO:0032403; GO:0050839; GO:0005515; GO:0005488; GO:0003674 [GO:0005201]; GO:000519…	1463	138.851	6.52197
	A2	Sequence	# PSMs	# Proteins	# Protein Groups	Protein Group Accessions	Modifications	ΔCn	phosphoRS Site Probabilities	IonScore	Exp Value	Charge	MH+ [Da]	ΔM [ppm]	RT [min]	# Missed Cleavages
	High	SVNGQIESLISPDGSR	2	1	1	IPI00366944.2		0		72.99	4.76723e-06	2	1658.83	-1.22751	53.0619	0
	High	GPVGPHGPPGK	1	1	1	IPI00366944.2		0		49.37	0.000632971	2	999.538	0.666333	21.647	0
	High	NGDRGETGPAGPSGAPGPAGAR	1	1	1	IPI00366944.2		0		48.35	0.00229635	3	1948.92	-0.328076	28.096	1
	High	SGEYWVDPNQGcK	1	1	1	IPI00366944.2	C12(Carbamidomethyl)	0		43.16	0.00459872	2	1539.65	-1.08231	42.5427	0
IPI00959718.1	rCG25308-like isoform 3	183.373	4.87	3	6	6	6	catalytic activity; RNA binding	cytoplasm; Golgi; membrane; cytoskeleton	metabolic process	Pf03159	300944	[GO:0000932]; GO:0035770; GO:0044444; GO:0030529; GO:0043232; GO:0005737; GO:0044424; GO:0032991; GO:0043228; GO:0043229; GO:0005622; GO:0044464; GO:0005575; GO:0043226; GO:0005623 [GO:0000956]; GO:0006402; GO:0006401; GO:0016071; GO:0016070; GO:0034655; GO:0044265; GO:0044260; GO:0090304; GO:0006139; GO:0019439; GO:0044270; GO:0046700; GO:1901361; GO:0009057; GO:0044248; GO:0043170; GO:0044237; …	1685	190.911	7.43018
	A2	Sequence	# PSMs	# Proteins	# Protein Groups	Protein Group Accessions	Modifications	ΔCn	phosphoRS Site Probabilities	IonScore	Exp Value	Charge	MH+ [Da]	ΔM [ppm]	RT [min]	# Missed Cleavages
	High	YLNEAAGAAAEEAK	1	3	1	IPI00959718.1		0		61.23	7.74826e-05	2	1407.67	-0.798129	35.6759	0
	High	DNFEDETEDDDLFETEFR	1	3	1	IPI00959718.1		0		46.05	0.00298721	2	2265.89	-0.752717	68.1563	0
	High	EAQSSQATPLQTNKPGSSEATR	1	3	1	IPI00959718.1		0		44.85	0.00442237	3	2288.11	0.303044	28.3143	1
	High	ANVGLNLK	1	3	1	IPI00959718.1		0		37.56	0.00724353	2	828.493	-0.73584	35.7864	0
	High	QSLPFVYQTIVK	1	3	1	IPI00959718.1		0		36.3	0.00709129	2	1422.8	0.650216	57.3127	0
	High	IISLDAWR	1	3	1	IPI00959718.1		0		35.6	0.0128622	2	973.546	-0.223942	53.4705	0
IPI00421857.1	Keratin, type II cytoskeletal 1	181.634	5.28	9	3	4	5	structural molecule activity; transporter activity	extracellular; nucleus; cytoskeleton; membrane	defense response; metabolic process; regulation of biological process; response to stimulus; transport; development	Pf00038; Pf01496	300250	[GO:0001867]; GO:0006956; GO:0045087; GO:0002252; GO:0002253; GO:0006959; GO:0072376; GO:0006952; GO:0006955; GO:0002376; GO:0050778; GO:0019538; GO:0044710; GO:0050896; GO:0006950; GO:0008150; GO:0002684; GO:0048584; GO:0050776; GO:0043170; GO:0044238; GO:0008152; GO:0044699; GO:0002682; GO:0048518; GO:0048583; GO:0071704; GO:0050789; GO:0065007 [GO:0001895]; GO:0001894; GO:0048871; GO:0060249; …	625	64.7911	7.86963
	A2	Sequence	# PSMs	# Proteins	# Protein Groups	Protein Group Accessions	Modifications	ΔCn	phosphoRS Site Probabilities	IonScore	Exp Value	Charge	MH+ [Da]	ΔM [ppm]	RT [min]	# Missed Cleavages
	High	FLEQQNQVLQTK	1	3	1	IPI00421857.1		0		59.44	8.36156e-05	2	1475.78	-0.74131	41.4243	0
	High	TNAENEFVTIKK	2	1	1	IPI00421857.1		0		57.79	0.000116522	2	1393.73	-1.58082	33.8048	1
	High	TNAENEFVTIK	1	1	1	IPI00421857.1		0		49.98	0.00093379	2	1265.64	-0.583969	41.8056	0
	High	FASFIDKVR	1	19	2	IPI00421857.1;IPI00959248.1		0		38.78	0.00453587	3	1082.6	0.232505	40.9449	1
IPI00190176.6	Uncharacterized protein	173.112	3.11	1	3	3	3		cytoplasm; Golgi; membrane; nucleus; organelle lumen; cytosol; mitochondrion		Pf02463; Pf05557; Pf05667; Pf07888; Pf08317; Pf09726; Pf09731; Pf12128	312077	[GO:0000139]; GO:0044431; GO:0098588; GO:0005794; GO:0044444; GO:0044446; GO:0031090; GO:0012505; GO:0043231; GO:0005737; GO:0044424; GO:0043229; GO:0044422; GO:0016020; GO:0043227; GO:0044464; GO:0005622; GO:0043226; GO:0005575; GO:0005623 [GO:0005634]; GO:0043231; GO:0043227; GO:0043229; GO:0043226; GO:0044424; GO:0005575; GO:0005622; GO:0044464; GO:0005623 [GO:0005730]; GO:0031981; GO:0043232;…	1447	162.446	5.37646
	A2	Sequence	# PSMs	# Proteins	# Protein Groups	Protein Group Accessions	Modifications	ΔCn	phosphoRS Site Probabilities	IonScore	Exp Value	Charge	MH+ [Da]	ΔM [ppm]	RT [min]	# Missed Cleavages
	High	VLELEDELQESR	1	1	1	IPI00190176.6		0		102.69	5.02475e-09	2	1459.72	-2.48454	50.9017	0
	High	ELEGTQQTLQTIK	1	1	1	IPI00190176.6		0		54.07	0.000245035	2	1488.79	-1.40626	41.1765	0
	High	EHLVQTLQAEVDELQIQEGK	1	1	1	IPI00190176.6		0		48.29	0.00109855	3	2307.18	-0.188601	59.0913	0
IPI00563088.3	eukaryotic translation initiation factor 4 gamma, 1 isoform 1	168.746	3.52	3	1	4	4	DNA binding; RNA binding; enzyme regulator activity; protein binding	cytoplasm; membrane	metabolic process; regulation of biological process; development; response to stimulus	Pf00566; Pf02020; Pf02847; Pf02854	287986	[GO:0003677]; GO:0003676; GO:0097159; GO:1901363; GO:0005488; GO:0003674 [GO:0003723]; GO:0003676; GO:0097159; GO:1901363; GO:0005488; GO:0003674 [GO:0005097]; GO:0005099; GO:0005083; GO:0005096; GO:0030695; GO:0008047; GO:0060589; GO:0030234; GO:0003674 [GO:0005488]; GO:0003674 [GO:0005515]; GO:0005488; GO:0003674 [GO:0005622]; GO:0044464; GO:0005575; GO:0005623 [GO:0005737]; GO:0044424; GO:0005…	1592	174.979	5.36377
	A2	Sequence	# PSMs	# Proteins	# Protein Groups	Protein Group Accessions	Modifications	ΔCn	phosphoRS Site Probabilities	IonScore	Exp Value	Charge	MH+ [Da]	ΔM [ppm]	RT [min]	# Missed Cleavages
	High	GGPGGELPR	1	4	2	IPI00563088.3;IPI00958924.1		0		67.87	9.97795e-06	2	839.437	0.15497	28.8069	0
	High	GLPLVDDGGWNTVPISK	1	2	1	IPI00563088.3		0		64.77	2.31898e-05	2	1767.93	-1.2493	62.4785	0
	High	EAVGDLLDAFK	1	4	2	IPI00563088.3;IPI00958924.1		0		53.46	0.000347129	2	1177.61	0.441514	64.6018	0
	High	ITKPGSIDSNNQLFAPGGR	1	3	2	IPI00563088.3;IPI00958924.1		0		41.6	0.00565572	3	1972.02	0.119791	41.3454	1
IPI00949850.1	Uncharacterized protein	161.303	3.87	2	4	4	5	protein binding			Pf01399		[GO:0005515]; GO:0005488; GO:0003674	1344	161.919	6.771
	A2	Sequence	# PSMs	# Proteins	# Protein Groups	Protein Group Accessions	Modifications	ΔCn	phosphoRS Site Probabilities	IonScore	Exp Value	Charge	MH+ [Da]	ΔM [ppm]	RT [min]	# Missed Cleavages
	High	LLQQVAQIYQSIEFSR	2	2	1	IPI00949850.1		0		57.55	8.67535e-05	2	1923.03	-0.574649	66.8271	0
	High	LLLTPWVK	1	2	1	IPI00949850.1		0		46.69	0.000365363	2	969.613	-0.193507	57.3314	0
	High	LTSLVPFVDAFQLER	1	2	1	IPI00949850.1		0		36.34	0.010673	2	1734.94	-1.70525	73.2129	0
	High	LATLLGLQAPPTR	1	2	1	IPI00949850.1		0		26.56	0.0183264	2	1350.81	0.753374	54.7999	0
IPI00211698.1	Uncharacterized protein	159.505	3.62	1	3	3	4	protein binding	nucleus; organelle lumen; cytoplasm; cytoskeleton	development	Pf00626; Pf12799	287375	[GO:0003779]; GO:0008092; GO:0005515; GO:0005488; GO:0003674 [GO:0005515]; GO:0005488; GO:0003674 [GO:0005634]; GO:0043231; GO:0043227; GO:0043229; GO:0043226; GO:0044424; GO:0005575; GO:0005622; GO:0044464; GO:0005623 [GO:0005730]; GO:0031981; GO:0043232; GO:0044428; GO:0070013; GO:0043228; GO:0043229; GO:0005634; GO:0044446; GO:0043233; GO:0043226; GO:0044424; GO:0043231; GO:0044422; GO:0031974…	1270	144.766	5.99854
	A2	Sequence	# PSMs	# Proteins	# Protein Groups	Protein Group Accessions	Modifications	ΔCn	phosphoRS Site Probabilities	IonScore	Exp Value	Charge	MH+ [Da]	ΔM [ppm]	RT [min]	# Missed Cleavages
	High	VGLGLGYLELPQINYK	1	1	1	IPI00211698.1		0		60.79	2.08837e-05	2	1776.99	0.0902212	68.6475	0
	High	NAEAVLQGPGISGK	2	1	1	IPI00211698.1		0		53.3	0.000268012	2	1340.71	-1.52154	41.1215	0
	High	LAEDILNTMFDPSYSK	1	1	1	IPI00211698.1		0		46.58	0.0027726	2	1843.89	3.65319	68.2117	0
IPI00203214.6	Elongation factor 2	158.12	6.29	1	3	3	4	nucleotide binding; RNA binding; catalytic activity; translation regulator activity; protein binding	nucleus; cytoplasm; extracellular	cell differentiation; development; metabolic process; regulation of biological process	Pf00009; Pf00679; Pf03144; Pf03764	29565	[GO:0000166]; GO:0036094; GO:1901265; GO:0005488; GO:0097159; GO:1901363; GO:0003674 [GO:0002244]; GO:0030097; GO:0030154; GO:0048534; GO:0048869; GO:0002520; GO:0044767; GO:0048513; GO:0044763; GO:0002376; GO:0048731; GO:0032502; GO:0044699; GO:0048856; GO:0009987; GO:0008150; GO:0007275; GO:0044707; GO:0032501 [GO:0003746]; GO:0008135; GO:0003723; GO:0003676; GO:0097159; GO:1901363; GO:0005488;…	858	95.2229	6.82959
	A2	Sequence	# PSMs	# Proteins	# Protein Groups	Protein Group Accessions	Modifications	ΔCn	phosphoRS Site Probabilities	IonScore	Exp Value	Charge	MH+ [Da]	ΔM [ppm]	RT [min]	# Missed Cleavages
	High	EGIPALDNFLDKL	1	1	1	IPI00203214.6		0		58.21	0.00010563	2	1444.77	0.799767	75.1338	1
	High	AYLPVNESFGFTADLR	1	1	1	IPI00203214.6		0		56.94	0.00021879	2	1799.9	3.08448	63.6433	0
	High	YVEPIEDVPcGNIVGLVGVDQFLVK	2	1	1	IPI00203214.6	C10(Carbamidomethyl)	0		50.55	0.000585016	3	2759.43	0.517792	76.1901	0
IPI00363856.4	HLA-B associated transcript 2-like 2	153.815	1.33	4	3	4	4		membrane		Pf07001		[GO:0016021]; GO:0031224; GO:0044425; GO:0005575; GO:0016020	2861	312.781	9.11475
	A2	Sequence	# PSMs	# Proteins	# Protein Groups	Protein Group Accessions	Modifications	ΔCn	phosphoRS Site Probabilities	IonScore	Exp Value	Charge	MH+ [Da]	ΔM [ppm]	RT [min]	# Missed Cleavages
	High	LPSAQTSNGTDYVATGK	1	2	1	IPI00363856.4		0		65.84	3.14563e-05	2	1709.83	-1.84292	37.07	0
	High	LPDLSLVENK	1	4	1	IPI00363856.4		0		52.64	0.000267079	2	1127.63	0.0564045	52.1397	0
	High	AQKLPDLSLVENK	1	4	1	IPI00363856.4		0		45.25	0.000983684	3	1454.82	-0.0258228	45.172	1
	High	HGLQSLGK	1	7	3	IPI00363856.4;IPI00417730.3;IPI00569334.3		0		34.98	0.00710031	2	839.473	0.0297456	22.4978	0
IPI00208598.1	Vigilin	151.652	2.6	4	2	2	3	RNA binding	nucleus; cytoplasm; extracellular	metabolic process; transport	Pf00013	64474	[GO:0003723]; GO:0003676; GO:0097159; GO:1901363; GO:0005488; GO:0003674 [GO:0005634]; GO:0043231; GO:0043227; GO:0043229; GO:0043226; GO:0044424; GO:0005575; GO:0005622; GO:0044464; GO:0005623 [GO:0005737]; GO:0044424; GO:0005622; GO:0044464; GO:0005575; GO:0005623 [GO:0006629]; GO:0044238; GO:0044710; GO:0071704; GO:0008152; GO:0044699; GO:0008150 [GO:0006810]; GO:0051234; GO:0008150; GO:005117…	1268	141.496	6.96143
	A2	Sequence	# PSMs	# Proteins	# Protein Groups	Protein Group Accessions	Modifications	ΔCn	phosphoRS Site Probabilities	IonScore	Exp Value	Charge	MH+ [Da]	ΔM [ppm]	RT [min]	# Missed Cleavages
	High	IDLPAENSNSETIVITGK	1	2	1	IPI00208598.1		0		70.36	7.50627e-06	2	1900.99	-0.0892783	52.8668	0
	High	sSVAVLTQESFAEHR	2	4	1	IPI00208598.1	N-Term(Acetyl)	0		58.58	0.000149146	2	1702.84	-0.0899865	55.0101	0
IPI00214859.6	Uncharacterized protein	148.299	3.01	2	3	3	3	structural molecule activity; protein binding	extracellular; membrane	development; cell differentiation; cell organization and biogenesis; cell proliferation; regulation of biological process; cellular component movement; response to stimulus; cell death	Pf01391; Pf02210; Pf06121; Pf06482		[GO:0001525]; GO:0044767; GO:0048514; GO:0048646; GO:0032502; GO:0044699; GO:0001568; GO:0009653; GO:0008150; GO:0001944; GO:0048856; GO:0048731; GO:0072358; GO:0007275; GO:0072359; GO:0044707; GO:0032501 [GO:0001886]; GO:0001885; GO:0003382; GO:0002064; GO:0045446; GO:0000904; GO:0030855; GO:0048468; GO:0003158; GO:0000902; GO:0030154; GO:0060429; GO:0048856; GO:0048869; GO:0009888; GO:0032989; …	1528	157.002	5.77002
	A2	Sequence	# PSMs	# Proteins	# Protein Groups	Protein Group Accessions	Modifications	ΔCn	phosphoRS Site Probabilities	IonScore	Exp Value	Charge	MH+ [Da]	ΔM [ppm]	RT [min]	# Missed Cleavages
	High	TEATGVTGQASSLLSGR	1	2	1	IPI00214859.6		0		97.51	1.46725e-08	2	1634.84	0.397169	46.6101	0
	High	ISQVEDPHVGLAYVFGPYSK	1	2	1	IPI00214859.6		0		49.8	0.00114608	3	2206.12	-1.22513	58.0775	0
	High	LQDLYSIVR	1	2	1	IPI00214859.6		0		32.26	0.0186013	2	1106.62	-0.387291	51.1354	0
IPI00417730.3	Protein PRRC2A	140.547	2.04	1	2	3	7	RNA binding	nucleus; cytoplasm; extracellular		Pf07001	294250	[GO:0003674] [GO:0005575] [GO:0005634]; GO:0043231; GO:0043227; GO:0043229; GO:0043226; GO:0044424; GO:0005575; GO:0005622; GO:0044464; GO:0005623 [GO:0005737]; GO:0044424; GO:0005622; GO:0044464; GO:0005575; GO:0005623 [GO:0008150] [GO:0044822]; GO:0003723; GO:0003676; GO:0097159; GO:1901363; GO:0005488; GO:0003674 [GO:0070062]; GO:0031988; GO:0065010; GO:0031982; GO:0043227; GO:0043230; GO:0043…	2161	228.908	9.45166
	A2	Sequence	# PSMs	# Proteins	# Protein Groups	Protein Group Accessions	Modifications	ΔCn	phosphoRS Site Probabilities	IonScore	Exp Value	Charge	MH+ [Da]	ΔM [ppm]	RT [min]	# Missed Cleavages
	High	LAWVGDVFTTTPTDPRPLTsPLR	3	1	1	IPI00417730.3	S20(Phospho)	0	T(9): 0.0; T(10): 0.0; T(11): 0.0; T(13): 0.0; T(19): 7.5; S(20): 92.5	52.89	0.00052124	3	2620.31	-1.03614	69.0023	1
	High	LAWVGDVFTTTPTDPRPLTSPLR	2	1	1	IPI00417730.3		0		45.35	0.0012472	3	2540.35	-0.579414	63.5152	1
	High	SDSGGSSSEPFER	1	1	1	IPI00417730.3		0		39.44	0.00751403	2	1341.55	-1.49004	31.1405	0
	High	HGLQSLGK	1	7	3	IPI00363856.4;IPI00417730.3;IPI00569334.3		0		34.98	0.00710031	2	839.473	0.0297456	22.4978	0
IPI00201608.5	Collagen alpha-1(V) chain	134.565	3.75	2	3	3	4	structural molecule activity; protein binding	extracellular	development; cellular component movement; cell organization and biogenesis; metabolic process; response to stimulus; regulation of biological process	Pf01410; Pf02210	85490	[GO:0001568]; GO:0001944; GO:0044767; GO:0048856; GO:0048731; GO:0072358; GO:0032502; GO:0044699; GO:0007275; GO:0072359; GO:0008150; GO:0044707; GO:0032501 [GO:0003007]; GO:0007507; GO:0009887; GO:0044767; GO:0048513; GO:0072358; GO:0009653; GO:0032502; GO:0044699; GO:0048731; GO:0048856; GO:0072359; GO:0008150; GO:0007275; GO:0044707; GO:0032501 [GO:0005201]; GO:0005198; GO:0003674 [GO:0005576]…	1840	183.874	4.97021
	A2	Sequence	# PSMs	# Proteins	# Protein Groups	Protein Group Accessions	Modifications	ΔCn	phosphoRS Site Probabilities	IonScore	Exp Value	Charge	MH+ [Da]	ΔM [ppm]	RT [min]	# Missed Cleavages
	High	FGGGGDAGSKGPmVSAQESQAQAILQQAR	1	1	1	IPI00201608.5	M13(Dioxidation)	0		45.45	0.0046828	3	2878.37	-0.465525	46.8675	1
	High	TGPIGPQGAPGKPGPDGLR	1	1	1	IPI00201608.5		0		45.03	0.00198637	3	1771.94	-1.32575	35.8555	1
	High	LLSYVDAEGNPVGVVQMTFLR	2	2	1	IPI00201608.5		0		44.29	0.00270915	2	2308.2	-0.511572	72.6363	0
IPI00958924.1	eukaryotic translation initiation factor 4 gamma, 1 isoform 2	133.741	2.97	2	1	4	4	DNA binding; RNA binding; enzyme regulator activity; protein binding	membrane	metabolic process; regulation of biological process	Pf00566; Pf02020; Pf02847; Pf02854		[GO:0003677]; GO:0003676; GO:0097159; GO:1901363; GO:0005488; GO:0003674 [GO:0003723]; GO:0003676; GO:0097159; GO:1901363; GO:0005488; GO:0003674 [GO:0005097]; GO:0005099; GO:0005083; GO:0005096; GO:0030695; GO:0008047; GO:0060589; GO:0030234; GO:0003674 [GO:0005488]; GO:0003674 [GO:0005515]; GO:0005488; GO:0003674 [GO:0005622]; GO:0044464; GO:0005575; GO:0005623 [GO:0016021]; GO:0031224; GO:0044…	1584	174.101	5.35107
	A2	Sequence	# PSMs	# Proteins	# Protein Groups	Protein Group Accessions	Modifications	ΔCn	phosphoRS Site Probabilities	IonScore	Exp Value	Charge	MH+ [Da]	ΔM [ppm]	RT [min]	# Missed Cleavages
[truncated: 159 more rows]
