# Supplementary material for: MAP4K4 expression in cardiomyocytes: multiple isoforms, multiple phosphorylations and interactions with striatins
Source: Biochem J. 2021 Jun 11;478(11):2121–43. doi: 10.1042/BCJ20210003 (PMC8203206; doi:10.1042/BCJ20210003)
Supplement: Supplementary Spreadsheet 7 [file BCJ-478-2121-s8.xlsx]

## Sheet: SS7 Data
Accession	Description	Score	Coverage	# Proteins	# Unique Peptides	# Peptides	# PSMs	Molecular Function	Cellular Component	Biological Process	Pfam IDs	Gene IDs	GO Terms	# AAs	MW [kDa]	calc. pI
Ratprotein	Ratprotein	1713.44	50.24	1	63	63	86				Protein not found	Protein not found	Protein not found	1244	141.981	7.2251
	A2	Sequence	# PSMs	# Proteins	# Protein Groups	Protein Group Accessions	Modifications	ΔCn	phosphoRS Site Probabilities	IonScore	Exp Value	Charge	MH+ [Da]	ΔM [ppm]	RT [min]	# Missed Cleavages
	High	DSPLQGSGQQNSQAGQR	2	1	1	Ratprotein		0		87.23	9.46172e-11	2	1757.81	-1.3841	29.0418	0
	High	FQQMDVLEGLNVLVTISGK	1	1	1	Ratprotein		0		76.17	1.20773e-09	2	2091.12	0.800433	79.6437	0
	High	RDSPLQGSGQQNSQAGQR	2	1	1	Ratprotein		0		75.49	1.41244e-09	3	1913.92	-0.154113	23.2919	1
	High	LVDFGVSAQLDR	1	1	1	Ratprotein		0		75.26	1.48926e-09	2	1319.69	-0.724178	53.453	0
	High	PGSGSSSGSSNSGSQPGSHPGSQSGSGER	1	1	1	Ratprotein		0		72.43	2.85739e-09	3	2603.09	-0.112028	19.359	0
	High	AASSLNLSNGETESVK	1	1	1	Ratprotein		0		63.79	2.08915e-08	2	1606.79	-1.23022	37.2213	0
	High	DVVLQWGEmPTSVAYIR	2	1	1	Ratprotein	M9(Oxidation)	0		53.84	2.06524e-07	2	1979.99	-0.650232	63.8727	0
	High	EVQWSHLASLK	1	1	1	Ratprotein		0		53.21	2.38765e-07	2	1297.69	-0.543055	44.3004	0
	High	ILHNDPEVEKK	3	1	1	Ratprotein		0		52.69	2.69135e-07	3	1321.71	-0.421343	21.5299	1
	High	GQNVLLTENAEVK	1	1	1	Ratprotein		0		45.54	1.39627e-06	2	1414.75	-0.770612	41.1092	0
	High	RQQLLQEQQLR	1	1	1	Ratprotein		0		45.11	1.54159e-06	2	1439.81	-0.172651	31.8506	1
	High	RLEEQQR	1	1	1	Ratprotein		0		43.6	6.54774e-06	2	958.506	-0.885198	15.1339	1
	High	SPPGHDDQLWLVMEFcGAGSITDLVK	2	1	1	Ratprotein	C16(Carbamidomethyl)	0		43.08	2.4602e-06	3	2872.36	-0.799863	78.6224	0
	High	VYYLSWLR	1	1	1	Ratprotein		0		42.27	2.96463e-06	2	1099.59	-0.405717	59.8079	0
	High	LVPRPGSGSSSGSSNSGSQPGSHPGsQSGSGERFR	3	1	1	Ratprotein	S26(Phospho)	0.0233	S(7): 0.0; S(9): 0.0; S(10): 0.0; S(11): 0.0; S(13): 0.0; S(14): 0.0; S(16): 0.0; S(18): 0.0; S(22): 0.7; S(26): 70.6; S(28): 14.3; S(30): 14.3	41.85	3.26565e-06	4	3451.53	-1.12889	28.6116	2
	High	SEGLSQSSDSKSEVPEPTQK	2	1	1	Ratprotein		0		41.56	3.49116e-06	3	2120	-1.43654	30.9643	1
	High	NSTSSIEPR	1	1	1	Ratprotein		0		41.4	3.62218e-06	2	990.485	0.300723	24.3705	0
	High	FLVIALK	1	1	1	Ratprotein		0		40.55	4.40524e-06	2	803.538	-1.28291	53.4816	0
	High	TGQLAAIK	1	1	1	Ratprotein		0		40.47	4.48714e-06	2	801.484	0.883164	29.3627	0
	High	FFSFIEGcLVK	1	1	1	Ratprotein	C8(Carbamidomethyl)	0		39.68	5.38233e-06	2	1346.68	-0.318931	63.2339	0
	High	SKPSYHAPEPK	1	1	1	Ratprotein		0		39.45	5.67505e-06	2	1240.63	0.119654	20.3658	1
	High	LVPRPGSGSSSGSSNSGSQPGSHPGSQSGsGER	3	1	1	Ratprotein	S30(Phospho)	0	S(7): 0.0; S(9): 0.0; S(10): 0.0; S(11): 0.0; S(13): 0.0; S(14): 0.0; S(16): 0.0; S(18): 0.0; S(22): 0.0; S(26): 3.9; S(28): 3.9; S(30): 92.2	38.37	7.2773e-06	4	3148.36	-1.2038	26.5061	1
	High	EVFRPLKPAGEVDLTALAK	4	1	1	Ratprotein		0		38.02	7.88806e-06	3	2054.16	-0.320205	50.8351	2
	High	LVPRPGSGSSSGSSNSGSQPGSHPGSQSGSGER	3	1	1	Ratprotein		0		37.72	8.4522e-06	3	3068.4	-1.1837	24.217	1
	High	QTQSASSTLQK	1	1	1	Ratprotein		0		37.62	8.64908e-06	2	1178.6	0.251763	21.484	0
	High	SSVEVYAWAPK	1	1	1	Ratprotein		0		36.69	1.07145e-05	2	1236.63	0.34697	48.1667	0
	High	ALFLIPR	2	1	1	Ratprotein		0		36.39	1.14807e-05	2	829.53	0.350102	53.5456	0
	High	SSSSFTPFIDPR	1	1	1	Ratprotein		0		34.46	1.79048e-05	2	1340.65	-0.122689	52.7903	0
	High	QQLLQEQQLR	1	1	1	Ratprotein		0		34.25	1.87919e-05	2	1283.71	-1.01381	38.298	0
	High	SEVPEPTQK	1	1	1	Ratprotein		0		33.54	2.21294e-05	2	1014.51	-1.58475	26.7679	0
	High	ILHNDPEVEK	1	1	1	Ratprotein		0		33.37	2.30128e-05	3	1193.62	-0.646121	25.3231	0
	High	LLWER	1	1	1	Ratprotein		0		32.33	2.92395e-05	2	716.409	-0.564434	42.4241	0
	High	DIKGQNVLLTENAEVK	1	1	1	Ratprotein		0		32.23	2.99206e-05	3	1770.96	-0.345427	43.3868	1
	High	QGWTTVGDLEGcVHYK	1	1	1	Ratprotein	C12(Carbamidomethyl)	0		32.16	3.04068e-05	3	1849.85	-2.02964	48.3037	0
	High	NNVSPVSR	1	1	1	Ratprotein		0		31.77	3.32637e-05	2	872.459	0.68967	23.3546	0
	High	RRLEEQQR	1	1	1	Ratprotein		0		31.4	0.000108665	2	1114.61	-0.69278	14.2461	2
	High	RPHAQQPPPPQQQDR	1	1	1	Ratprotein		0		30.87	4.09232e-05	3	1779.9	-0.135409	19.6459	1
	High	RIEQQKEQR	1	1	1	Ratprotein		0		30.51	8.89201e-05	3	1214.66	1.11126	13.2985	2
	High	NTFIGTPYWMAPEVIAcDENPDATYDYR	1	1	1	Ratprotein	C17(Carbamidomethyl)	0		30.48	4.47682e-05	3	3309.45	-1.34381	72.6286	0
	High	SKPSYHAPEPKPHYDPADR	2	1	1	Ratprotein		0		30.39	4.57057e-05	3	2192.05	-0.991063	26.1863	2
	High	GSVVNVNPTNTRPQSDTPEIR	1	1	1	Ratprotein		0		30.01	4.9885e-05	3	2281.15	-1.94396	39.1157	1
	High	SQDPcPPSRSEGLSQSSDSK	1	1	1	Ratprotein	C5(Carbamidomethyl)	0		29.96	5.04626e-05	3	2148.95	-0.531309	27.6907	1
	High	NDKVFFASVR	1	1	1	Ratprotein		0		29.15	0.000121619	3	1182.63	-0.533208	38.8915	1
	High	SQDPcPPSR	1	1	1	Ratprotein	C5(Carbamidomethyl)	0		29.1	0.000123027	2	1043.46	-0.535261	23.1062	0
	High	RLEELERR	1	1	1	Ratprotein		0		28.08	0.000233395	3	1100.62	0.378011	23.0211	2
	High	IQLKDHIDR	1	1	1	Ratprotein		0		28.02	7.88806e-05	3	1137.64	-1.03295	26.5315	1
	High	LQQENKER	1	1	1	Ratprotein		0		27.69	8.51079e-05	2	1044.54	-0.0294967	13.4867	1
	High	SDSDEVPPRVPVR	1	1	1	Ratprotein		0		26.7	0.000106898	2	1452.74	-1.10824	35.0027	1
	High	RLEELER	1	1	1	Ratprotein		0		26.64	0.00021677	2	944.515	-1.59698	25.8487	1
	High	QLLAER	1	1	1	Ratprotein		0		26.37	0.000115337	2	729.425	-0.668991	28.6306	0
	High	QLEEEQR	1	1	1	Ratprotein		0		26.28	0.000117752	2	931.448	-0.269291	20.8026	0
	High	mDYKDDDDKGTMANDSPAK	1	1	1	Ratprotein	N-Term(Acetyl); M1(Oxidation)	0		25.1	0.000154515	3	2174.88	-1.18888	31.575	2
	High	NIATYYGAFIK	1	1	1	Ratprotein		0		24.79	0.000165947	2	1260.66	0.53953	54.5996	0
	High	HLEILQQQLLQEQAmLLHDHR	1	1	1	Ratprotein	M15(Oxidation)	0		24.22	0.000189221	4	2609.36	-0.768151	53.5496	0
	High	TTsRSPVLSR	2	1	1	Ratprotein	S3(Phospho)	0	T(1): 0.1; T(2): 0.7; S(3): 98.6; S(5): 0.7; S(9): 0.0	24.12	0.000387258	3	1183.58	-1.486	25.2058	1
	High	KGsVVNVNPTNTRPQSDTPEIR	1	1	1	Ratprotein	S3(Phospho)	0	S(3): 99.8; T(10): 0.0; T(12): 0.0; S(16): 0.1; T(18): 0.0	24.05	0.00039355	3	2489.21	-0.0247643	37.968	2
	High	sSSKSEGSPSQR	3	1	1	Ratprotein	S1(Phospho)	0	S(1): 33.2; S(2): 33.2; S(3): 33.2; S(5): 0.5; S(8): 0.0; S(10): 0.0	23.94	0.000201823	2	1316.55	1.04792	15.2445	1
	High	FAHHHLR	1	1	1	Ratprotein		0		22.71	0.000267898	2	917.485	0.173187	16.6562	0
	High	HLEILQQQLLQEQAMLLHDHR	1	1	1	Ratprotein		0		22.66	0.000271	4	2593.37	0.467114	55.1255	0
	High	KFFSFIEGcLVK	1	1	1	Ratprotein	C9(Carbamidomethyl)	0		22.16	0.000304068	3	1474.78	0.445078	56.3615	1
	High	GNTLKEDWIAYISR	1	1	1	Ratprotein		0		21.98	0.000316935	3	1665.86	-0.164611	54.7291	1
	High	RDFLR	1	1	1	Ratprotein		0		21.76	0.000333403	2	706.399	-0.343636	25.2794	1
	High	IEQQKEQR	1	1	1	Ratprotein		0		21.74	0.000334942	2	1058.56	-0.0527232	13.5542	1
	High	VFFASVR	1	1	1	Ratprotein		0		21.06	0.000391715	2	825.462	0.0585017	42.7635	0
	High	SHSFSDPSPK	1	1	1	Ratprotein		0		20.02	0.000497703	2	1088.5	-0.534342	23.11	0
